# Supplementary material for: Supragingival microbiome alternations as a consequence of smoking different tobacco types and its relation to dental caries
Source: Sci Rep. 2022 Feb 21;12:2861. doi: 10.1038/s41598-022-06907-z (PMC8861055; doi:10.1038/s41598-022-06907-z)
Supplement: Supplementary file 2 — Supplementary Information 2. [file 41598_2022_6907_MOESM2_ESM.xlsx]

## Sheet: Sheet1
SPECIES	Relative abundance (%) of species in each sample
	X3	X6	X15	X16	X32	X46	X84	X87	X89	X92	M11	M17	M23	M29	M31	M52	M59	M77	M64	M68	C4	C12	C30	C38	C49	C75	C25	C51	C55	C76	SH14	SH28	SH42	SH44	SH56	SH60	SH61	SH62	SH63	SH70
[Arcobacter] porcinus	0	0	0	0	0	0	0	0	0	0	0	0	0	0	0	0	0	0	0	0	0	0	0	0	0	0	0	0	0	0	0	0	0	0	0.000359	0	0	0	0	0
[Bacillus] selenitireducens	0	0	0	0	0	0	0	0	0	0	0	0	0	0	0	0	0	0	0	0	0	0	0	0	0	0	0	0	0	0	0	0	0	0	0	0	0.000445	0	0	0
[Brevibacterium] frigoritolerans	0	0	0	0	0	0	0	0	0	0	0	0	0	0	0	0	0	0	0	0	0	0	0	0	0.000297	0	0	0	0	0	0	0	0	0	0	0	0	0	0	0
[Clostridium] bolteae	0.0157291	0.00319	0.00769	0.000276	0.00242	0.00156	0.014532	0.000994	0.00365	0.00557	0.0142417	0.00285	0.0142069	0.00265	0.0124385	0.00544	0.00676	0.00376	0.00145	0.00124	0.00468	0.00181	0.00379	0	0.00416	0.00089	0.00254	0.00759	0.00473	0.00515	0.0163547	0.00935	0.0174523	0.0019	0.00502	0.00131	0.00222	0.00412	0.00463	0.00179
[Clostridium] cellulosi	0.00169	0.00183	0.00064	0	0.00022	0	0.00303	0	0	0.000265	0	0	0.000302	0	0	0	0.000902	0	0	0.000207	0.00364	0	0	0.0021	0	0	0	0.000281	0	0.000814	0.000252	0	0	0	0.00108	0.000262	0	0	0.00129	0.000895
[Clostridium] hiranonis	0.456706	0.0378786	0.00801	0	0.0354585	0	0.911279	0.194461	0.214894	0.0843649	0.00329	0.827085	0.0613616	0.00265	0.590221	0.0125015	0.154232	0.00438	0.0365608	0.0285919	0.00519	0.126849	0.00474	0.00788	0.227703	0.0293796	0.74587	0.0655045	0.0226945	0.00597	0.0515802	0.0207059	0.00776	0.00443	0.00108	0.0364654	0.0200235	0.0224265	0.0110701	0.00358
[Clostridium] hylemonae	0.594054	0.012322	0.171331	0.0633064	0.0378811	0.000782	0.00454	0.00676	0.00243	0.274319	0.825468	0.0154009	0.0646866	0.00265	0.022682	0.00326	0.0239014	0.523552	0.0166515	0.00166	0.0187005	0.0166112	0.0123262	0.0981849	0.00802	0.00267	0.033061	0.0191172	0.00284	0.115308	0.44208	0.038406	0.00646	0.00632	0.00251	0.145599	0.00467	0.0160189	0.00541	0.00418
[Clostridium] saccharolyticum	0	0.000228	0.00032	0	0	0	0.00121	0.000597	0.000304	0	0.000822	0.000285	0	0.000265	0.000488	0.000815	0.000451	0	0.000362	0.000414	0	0	0	0	0	0.000445	0.000363	0.000281	0	0.000271	0.00201	0.000334	0.000323	0	0	0	0	0.000915	0.000257	0.000597
[Clostridium] scindens	0.0168526	0.000913	0.0032	0.000276	0.0011	0.000391	0.00999	0.00298	0.000304	0.00531	0.0312221	0.00057	0.00181	0.000265	0.00488	0.00353	0.00135	0.0072	0.0029	0.000207	0.00234	0.014195	0.000948	0.0021	0.00148	0.000445	0.00654	0.00253	0.00158	0.00163	0.0145934	0.00401	0.00162	0.000632	0.000718	0.00761	0.00133	0.00275	0.00335	0
[Clostridium] sphenoides	0.0292112	0.00114	0.00448	0.0193513	0.000661	0.00861	0.0187705	0.000597	0.000608	0.000796	0.0011	0.00513	0.000907	0.00106	0.00122	0.00109	0.00767	0	0.00579	0.00124	0.0199991	0.000302	0.00442	0.0063	0.000891	0.00089	0.00254	0.00337	0.000946	0.00109	0.00226	0.00234	0.00097	0	0.00144	0.000525	0.0665225	0.00183	0.00103	0.000597
[Clostridium] ultunense	0.0292112	0.000228	0.00064	0.000276	0.0022	0	0.0505593	0.00358	0.00699	0.00345	0.000274	0	0.000605	0.000265	0.0602416	0.00109	0.000902	0.000313	0.00471	0.00207	0.000779	0.000906	0	0.0042	0.0519531	0.000445	0.0130791	0.0196794	0	0	0.0105677	0.00267	0.00356	0.000632	0	0.000525	0.00133	0.00641	0.000772	0
[Eubacterium] cellulosolvens	0.143528	0.0298922	0.0848649	0.0102285	0.0535181	0.0168225	0.13321	0.0375798	0.0355624	0.0777324	0.215816	0.0695892	0.258444	0.051197	0.0890209	0.097566	0.0901941	0.0382018	0.0488684	0.00394	0.0792173	0.00634	0.0489889	0.0246775	0.0095	0.00445	0.0581292	0.0722517	0.017336	0.0743396	0.322817	0.113882	0.00517	0.00316	0.0527591	0.0296446	0.0278104	0.0466836	0.060242	0.0396683
[Eubacterium] eligens	0.157853	0.00434	0.0473962	0.00802	0.0458097	0.000782	0.300328	0.0415565	0.0246201	0.0512026	0.0282094	0.00399	0.0392956	0.00424	0.110971	0.132353	0.0121762	0.00532	0.0123076	0.00373	0.0761005	0.0151011	0.00253	0.0115512	0.076	0	0.0773845	0.0323305	0.0122928	0.0162787	0.0993863	0.115218	0.00517	0.0113801	0.00502	0.0141664	0.00712	0.0315801	0.0378444	0.00328
[Eubacterium] minutum	0.290988	0.0600125	0.0249791	0.00746	0.0828099	0.000782	1.11987	0.111944	0.0148937	0.150424	0.00466	0.026809	0.00695	0.00133	2.95062	0.011958	0.0446461	0.00157	0.17846	0.0136744	0.0288299	0.0504376	0.000948	0.133888	0.269563	0.00356	0.42398	0.10402	0.00158	0.00217	0.108444	0.00468	0.0488018	0.0442559	0.00431	0.0577151	0.0280329	0.214196	0.0350125	0.000597
[Eubacterium] rectale	0.0884762	0.00388	0.0329852	0.00912	0.0374406	0.000391	0.17832	0.0266439	0.0243162	0.0307746	0.022458	0.0057	0.0244842	0.00292	0.0875576	0.0891411	0.00496	0	0.00724	0.000829	0.070906	0.00574	0.00126	0.0063	0.0700625	0.000445	0.0599457	0.0179926	0.00378	0.00461	0.0603866	0.0864971	0.00388	0.00695	0.00215	0.00918	0.00534	0.0215111	0.0272891	0.00179
[Eubacterium] sulci	0.550799	0.174789	0.161083	0.0370439	0.104393	0.00196	0.669684	0.218917	0.0568391	0.295808	0.0676479	2.18379	0.0389933	0.00186	4.02326	0.0513648	0.446912	0.00282	0.352215	0.0449597	0.190381	0.482027	0.00917	0.44787	1.20947	0.100158	4.46214	0.16109	0.0538994	0.0192632	0.288346	0.0180341	0.251442	0.0796606	0.0236878	0.182852	0.00423	0.232045	0.121514	0.00358
[Haemophilus] ducreyi	0.0474682	0.040845	0.00032	0.0140988	0.0180596	0.0101717	0	0.00219	0.00334	0.0191015	0.000822	0.00656	0.0175319	0.0291797	0.00171	0.0108709	0.0018	0.0300604	0.00869	0.015539	0.0174018	0.00211	0.00853	0.0456796	0	0.00089	0.000727	0.0258644	0.0160752	0.143796	0.0173612	0.0217078	0.00356	0.00569	0.0348138	0.0173145	0.00489	0.00275	0.0105552	0.035791
[Mannheimia] succiniciproducens	0.000562	0.00548	0	0.0281976	0.00969	0.0203435	0	0.00258	0.00517	0.00371	0.000274	0.00314	0.0129978	0.0061	0.00122	0.00217	0.00225	0.00313	0.00145	0.00518	0.00286	0	0.00411	0.0141764	0	0	0.000363	0.00141	0.00126	0.0179066	0.0153483	0.0227097	0	0	0.0315837	0.00735	0.00245	0.00641	0.00695	0.0214746
[Pasteurella] aerogenes	0.00562	0.0200802	0.00032	0.00111	0.0400835	0.000782	0	0.0119301	0.00669	0.00424	0.000548	0.00799	0.015416	0.020691	0.000732	0.00761	0.00271	0.00626	0.000724	0.00311	0.00026	0.000604	0.000632	0.0236274	0	0.00089	0.00109	0.00534	0.00284	0.0282165	0.0105677	0.0233776	0.00097	0.00126	0.0384029	0.00446	0.000222	0.0032	0.00309	0.0354927
[Polyangium] brachysporum	0	0	0	0.000553	0	0.00196	0.000606	0.000199	0	0.000531	0.000274	0	0	0	0.000244	0	0	0	0	0	0	0	0	0	0	0	0.000363	0	0	0	0	0	0	0	0	0	0	0	0	0
[Pseudomonas] mesoacidophila	0	0	0	0	0	0	0	0	0	0.000265	0	0	0	0	0	0	0	0	0	0	0	0	0	0	0	0	0	0	0	0	0	0.000334	0	0	0	0.000262	0	0	0	0
[Ruminococcus] gnavus	0.0014	0	0	0	0.00044	0	0.00151	0.000199	0	0.000796	0.00137	0.00057	0.000302	0	0.000488	0.0019	0.00135	0.00219	0.000724	0.000207	0.00026	0	0.000316	0	0.00178	0.000445	0.00363	0.000281	0.000315	0.000271	0.00252	0.000668	0.000646	0.000632	0	0.000262	0	0	0.000515	0
Acaryochloris marina	0.000281	0	0.00192	0.00138	0	0	0.00575	0	0	0.00318	0	0	0.000907	0.00106	0	0	0.000451	0	0	0.000207	0.00026	0	0	0	0	0	0	0.000281	0	0	0.00101	0.000334	0.000646	0	0.000359	0.000262	0	0	0.00129	0
Acetoanaerobium sticklandii	0.0915658	0.00753	0.00993	0.00857	0.0207025	0	0.0765959	0.0340008	0.00486	0.0504067	0.0142417	0.0077	0.0145091	0	0.0451202	0.0905	0.0121762	0.0335048	0.0104977	0.00373	0.0389593	0.00664	0	0.019952	0.0302813	0.00178	0.107539	0.0109643	0.00126	0.00488	0.0581221	0.0711347	0.00549	0.00569	0.00144	0.114381	0.0113466	0.0462259	0.0149318	0.000298
Acetobacter aceti	0	0	0	0	0	0	0	0	0	0	0	0	0	0	0	0	0	0	0	0	0	0	0	0	0	0	0	0	0	0	0	0.000668	0	0.000632	0	0	0	0	0	0
Acetobacter ascendens	0	0	0	0	0	0	0	0	0	0	0	0	0	0	0	0	0.000451	0	0	0	0	0	0.000316	0	0	0	0.000363	0	0	0	0	0	0	0	0	0	0	0	0	0
Acetobacter pasteurianus	0	0.000228	0.00128	0.000276	0.00022	0	0.000303	0.000199	0.000608	0.00133	0.000274	0	0.00151	0.000265	0	0.000272	0.00135	0.000313	0.000362	0.000829	0.0013	0	0	0.000525	0	0	0.00109	0	0	0.00109	0.00679	0.002	0.000323	0	0.000718	0.000525	0	0.00229	0.00386	0.00179
Acetobacter pomorum	0	0	0	0	0	0	0	0	0	0	0	0	0.000302	0	0	0	0	0	0	0	0.00026	0	0	0	0	0	0.000363	0	0	0	0	0	0	0	0	0	0	0	0	0
Acetobacter sp. JWB	0	0.000228	0	0	0	0	0	0	0	0	0	0	0	0	0	0	0	0.000313	0	0	0.00104	0	0	0	0	0.000445	0	0	0	0	0	0.000334	0	0	0.000718	0	0	0	0	0.000597
Acetobacter tropicalis	0	0	0	0	0	0	0.000303	0	0	0	0	0	0	0	0	0	0	0	0	0	0	0	0	0	0	0	0	0	0	0	0	0	0	0	0	0	0	0	0	0
Acetobacteraceae bacterium	0.000281	0	0.00032	0	0	0	0.000303	0.000199	0.00122	0.00133	0	0	0	0.000265	0	0	0.000451	0	0	0	0	0	0	0	0.000594	0	0.000363	0	0.000315	0	0	0	0	0	0	0.000262	0	0	0.00206	0
Acetobacterium sp. KB-1	0.000843	0.00251	0.00064	0	0	0.000391	0.00212	0.000597	0	0	0	0	0.000605	0	0.000244	0.00109	0.00316	0.000313	0.00109	0.00124	0.00987	0.000302	0.000632	0.00578	0.000297	0	0	0.000281	0.000315	0.00109	0.00101	0.000334	0.000646	0	0.00108	0.000262	0	0	0.00103	0.000298
Acetobacterium woodii	0.000281	0	0.00032	0	0.000661	0	0.000303	0.000398	0.000304	0.000265	0	0	0.000302	0	0.000488	0	0	0	0.000724	0.000207	0.00026	0	0.000316	0	0.000297	0	0.000363	0	0.00063	0	0.00126	0.000334	0	0.000632	0.000359	0	0	0.000458	0	0
Acetohalobium arabaticum	0.00365	0.000685	0.00064	0.000829	0.000881	0	0.00212	0.000398	0.000608	0.00239	0.000548	0.00143	0.00121	0.000531	0.000732	0.00326	0.00271	0.00376	0.00181	0.00124	0.00234	0	0	0	0.00416	0.00267	0.00363	0.000562	0.00126	0.000271	0.00805	0.00434	0.0042	0.00253	0.000718	0.00787	0.00089	0.00366	0.00309	0.00179
Acetomicrobium mobile	0.0014	0	0	0	0	0	0.00212	0.000597	0	0.000265	0	0	0	0	0.00195	0.000272	0	0	0.00145	0	0.00026	0	0.000316	0	0.00267	0	0.00109	0.000281	0	0	0.000252	0	0.000646	0.000632	0	0	0.000445	0.00183	0.000515	0
Acholeplasma axanthum	0.000843	0.000456	0.00032	0	0.00044	0	0.00666	0.000199	0	0.000531	0	0.00057	0	0.000531	0	0.000272	0.000902	0.000313	0.000724	0	0.00026	0	0	0	0.000297	0	0.00254	0.000843	0	0	0.00327	0	0	0	0.000718	0	0	0	0.000257	0.000298
Acholeplasma brassicae	0	0	0	0	0	0	0	0	0	0	0	0	0.000302	0	0.000244	0	0	0	0	0	0	0	0	0	0.000297	0	0.000363	0	0	0	0	0.000334	0	0	0	0	0	0.000458	0	0
Acholeplasma hippikon	0	0.000685	0	0	0.00044	0	0.00242	0.000398	0	0	0	0	0	0	0	0	0.000451	0.000939	0.000724	0	0.000779	0	0.000316	0	0.000594	0	0.000363	0	0	0	0.000252	0.000334	0.00129	0	0	0	0	0.000458	0	0.000298
Acholeplasma laidlawii	0.000281	0	0	0	0.00022	0	0.00454	0	0	0	0	0	0.000302	0	0.000244	0	0	0	0	0	0	0	0	0	0	0	0	0	0.000315	0	0	0	0	0	0	0	0	0	0	0
Acholeplasma oculi	0.000281	0	0	0	0	0	0	0.000199	0	0.000265	0	0	0.000302	0.000265	0	0	0	0	0	0.000207	0.00026	0	0	0	0.000297	0	0.000727	0	0	0	0.000252	0	0	0	0	0	0	0	0.000257	0
Acholeplasma palmae	0	0	0	0	0	0	0.00272	0	0	0	0	0	0	0	0	0	0.000451	0	0	0	0	0	0	0	0	0	0	0	0	0	0	0	0	0.000632	0	0	0	0	0	0
Achromobacter denitrificans	0.000281	0.0016	0.00032	0.00387	0.00132	0.0273855	0.000303	0.00258	0.00334	0.00186	0.000548	0.000285	0.00181	0.000265	0.000244	0.000544	0.000451	0.00438	0	0	0.00468	0.00151	0.000316	0.00158	0	0	0.00291	0.000843	0.000315	0.00136	0.00151	0.00367	0.00356	0	0.00179	0.00131	0.00111	0.00137	0.00103	0.00119
Achromobacter insolitus	0	0	0	0	0	0	0	0	0	0	0	0.000285	0	0	0	0	0	0	0	0	0	0	0	0	0	0	0	0	0	0	0.000252	0	0	0	0	0	0	0	0	0
Achromobacter sp. B7	0	0	0	0	0	0	0	0	0	0	0	0	0	0	0	0	0	0	0	0	0.00026	0	0	0	0	0	0	0	0	0	0	0	0	0	0	0	0	0	0	0
Achromobacter spanius	0	0	0	0	0	0	0	0	0	0.000265	0	0	0	0	0	0	0	0	0	0	0	0	0	0	0	0	0	0	0	0	0	0	0.000323	0	0	0	0	0	0	0
Achromobacter xylosoxidans	0.00225	0.000685	0.0016	0.00636	0.00242	0.0148664	0	0.00139	0.00122	0.00159	0.0011	0.000285	0.000605	0.000796	0.000244	0.000544	0.000451	0.00407	0.00109	0.000622	0.00442	0.000906	0.000632	0.00158	0.000297	0.000445	0.00363	0.000562	0	0.000543	0.00428	0.00301	0.000646	0	0.00287	0.0021	0.00133	0.00137	0.00129	0.00388
Acidaminococcus fermentans	0.0014	0.000456	0.00032	0	0	0	0.00121	0.000398	0.00122	0.000265	0.000548	0	0.00121	0.00133	0.00146	0.000272	0.000902	0	0.000362	0.000414	0.00026	0.000906	0.00253	0.000525	0.00505	0.000445	0.00182	0.000562	0	0	0.00126	0.000668	0.00291	0.00253	0.000718	0.000262	0.000222	0.00137	0.00232	0.000597
Acidaminococcus intestini	0	0	0.00032	0	0	0	0	0.000199	0	0	0	0	0	0.000265	0.000244	0	0.000451	0	0.00109	0.000829	0	0	0.000632	0	0.00208	0.000445	0.00109	0	0.000315	0.000271	0.000252	0.001	0.00097	0.000632	0	0	0	0	0.000515	0.000895
Acidibrevibacterium fodinaquatile	0	0	0	0	0	0	0	0	0	0	0	0	0	0	0	0	0	0	0	0	0	0	0	0	0	0	0	0	0	0.000271	0.000252	0	0	0	0	0.000262	0.000222	0	0	0.000298
Acidiferrobacter sp. SPIII_3	0	0.000228	0	0	0	0	0	0	0	0	0	0	0	0	0	0	0	0	0.000362	0.000207	0.00026	0	0	0	0	0	0	0	0	0	0	0	0.000323	0	0	0	0	0.000458	0	0
Acidihalobacter ferrooxidans	0	0	0	0	0	0.000391	0	0	0	0.000265	0	0	0	0	0	0	0	0	0	0	0	0	0	0	0	0	0	0	0	0.000543	0	0	0	0	0	0	0	0	0	0
Acidihalobacter prosperus	0	0	0	0.000276	0	0	0	0	0	0	0	0	0	0	0	0.000272	0	0	0	0	0	0	0	0	0	0	0.000363	0	0	0	0	0	0	0	0	0	0	0	0	0
Acidimicrobium ferrooxidans	0	0	0	0	0	0.000391	0.000303	0	0	0	0	0	0	0	0	0	0	0	0	0	0	0	0	0	0.000297	0.000445	0	0	0	0	0	0	0	0	0	0	0	0	0	0
Acidipropionibacterium acidipropionici	0.000281	0.000228	0	0.000276	0	0	0	0	0.000304	0	0.000274	0	0.000302	0	0	0	0	0	0	0	0	0	0	0	0	0	0	0	0	0.000271	0	0	0	0	0.000359	0.000262	0.000222	0	0.000772	0
Acidipropionibacterium jensenii	0	0	0	0.000276	0	0	0	0	0	0	0	0	0	0	0	0	0	0.000313	0	0	0	0	0	0	0	0	0	0	0	0	0	0	0	0	0	0	0	0	0	0.000298
Acidipropionibacterium virtanenii	0	0	0	0	0	0	0	0	0	0	0.000274	0	0	0.000265	0	0	0	0	0	0.000207	0	0	0	0	0	0	0	0	0	0	0	0	0	0	0	0.000262	0	0	0	0
Acidisarcina polymorpha	0	0	0	0	0	0	0.000303	0.000199	0	0	0	0	0	0	0	0	0	0	0	0	0	0	0	0	0	0	0	0	0	0	0	0	0	0	0	0	0	0	0	0
Acidithiobacillus caldus	0	0	0	0	0	0	0	0	0	0.000265	0	0	0	0	0	0	0	0	0	0	0	0	0	0	0	0	0	0	0	0	0.000252	0	0	0	0	0.000262	0	0	0	0
Acidithiobacillus ferrivorans	0	0	0	0	0	0	0	0	0	0	0	0	0	0	0	0	0	0	0.000362	0	0.00026	0	0	0	0	0	0	0	0	0	0	0	0	0	0	0	0	0	0	0
Acidithiobacillus ferrooxidans	0	0	0	0	0.00022	0	0	0	0	0	0	0	0	0	0	0	0	0	0	0	0	0	0	0	0	0	0	0	0	0	0	0	0	0	0	0	0	0	0	0.000298
Acidobacterium capsulatum	0	0	0	0	0	0	0	0	0	0	0	0	0	0	0	0	0	0	0	0	0	0	0	0	0	0	0	0	0	0	0.000252	0.000334	0	0	0	0.000262	0	0	0.000257	0
Acidothermus cellulolyticus	0	0	0	0.000276	0	0	0	0	0	0.000265	0	0	0	0	0	0.000272	0	0	0	0.000207	0	0	0	0	0	0	0	0	0	0	0	0	0	0	0	0	0	0	0	0.000298
Acidovorax avenae	0.00477	0.000685	0.00224	0	0.00374	0.0043	0.00545	0.00457	0.000304	0.00398	0.00219	0.00171	0.00212	0.000796	0.00146	0.000815	0.00225	0.00313	0.00398	0.00145	0.0026	0.000604	0.00221	0.000525	0.000891	0	0.00327	0.00169	0.000315	0.000814	0.00377	0.00234	0.000323	0	0.000718	0.00105	0.00267	0.0032	0.00129	0.00209
Acidovorax carolinensis	0	0	0	0	0	0.000782	0	0	0	0	0	0	0	0	0	0	0	0	0	0	0	0	0	0	0	0	0	0	0	0	0	0	0	0	0	0	0	0	0	0
Acidovorax citrulli	0	0.000228	0	0.000276	0	0.074332	0	0.00378	0	0.000265	0	0	0.00121	0	0	0	0	0	0	0	0.00182	0.000302	0	0.00158	0	0	0.00254	0.000562	0	0	0	0	0	0	0	0	0	0	0	0
Acidovorax ebreus	0	0	0	0	0	0	0	0.000199	0	0	0	0	0	0	0	0	0	0	0	0	0	0	0	0	0	0	0	0	0	0	0	0	0	0	0	0	0	0	0	0
Acidovorax sp. 1608163	0.000281	0	0	0	0	0	0	0	0	0	0	0	0	0	0	0	0.000451	0.000313	0	0	0	0	0	0	0	0	0	0	0	0	0	0	0	0	0.000359	0	0	0	0	0
Acidovorax sp. KKS102	0	0	0	0	0	0.00274	0	0.000199	0	0	0	0	0	0	0	0	0	0	0	0	0.00026	0	0	0	0.000297	0.000445	0.000363	0	0	0	0	0	0	0	0	0	0	0	0	0
Acinetobacter baumannii	0.03202	0.0120938	0.0112086	0.0107814	0.0281906	0.0324713	0.023009	0.0107371	0.019149	0.0705694	0.0175282	0.0105525	0.0329478	0.0122024	0.0199992	0.0168498	0.0347247	0.0394543	0.0285971	0.0244481	0.0225964	0.00815	0.0113781	0.0115512	0.02375	0.030715	0.0261581	0.0205229	0.012608	0.0149222	0.0739736	0.0430816	0.0216538	0.0398303	0.0290713	0.0831622	0.0186886	0.0727715	0.105295	0.026545
Acinetobacter bereziniae	0	0	0	0	0	0	0	0	0	0	0.000274	0	0.000605	0	0	0	0.000451	0.000313	0	0	0.000519	0	0	0	0	0	0.00109	0	0	0	0.000755	0.000668	0	0	0	0.000262	0	0.00137	0.000515	0.000298
Acinetobacter cumulans	0	0	0	0	0	0	0	0	0	0	0	0	0	0	0	0	0	0	0	0	0	0	0	0	0	0	0	0	0	0	0	0.000334	0	0	0	0	0	0	0	0
Acinetobacter haemolyticus	0.0132012	0.00365	0.00448	0.000553	0.00463	0.00313	0.00484	0.00378	0.00213	0.0132649	0.0123245	0.00542	0.0208569	0.00371	0.00537	0.00571	0.00992	0.00689	0.00833	0.00373	0.00701	0.00121	0.00284	0.000525	0.00327	0.00134	0.0152589	0.00647	0.00126	0.00814	0.0359804	0.0250474	0.00323	0.00253	0.00825	0.0162652	0.00156	0.0215111	0.025487	0.00716
Acinetobacter johnsonii	0.00281	0.00228	0.00256	0.00885	0.00529	0.00782	0.000908	0.00139	0.0109423	0.0116731	0.00438	0.00143	0.00484	0.000796	0.00195	0.00462	0.00361	0.0153433	0.00253	0.00186	0.00883	0.00181	0.0019	0.0063	0.00148	0.00134	0.004	0.00253	0.000946	0.0076	0.0166063	0.00868	0.00388	0.0019	0.00502	0.0131171	0.00311	0.00549	0.011585	0.010439
Acinetobacter junii	0	0.00114	0.00032	0.00194	0.000881	0.000391	0.000303	0.00119	0.000304	0.000531	0.000274	0.000285	0	0	0	0	0	0.00125	0	0.000207	0.00104	0.000604	0	0	0	0.000445	0.000363	0	0.000315	0.000543	0.00101	0.00234	0.000323	0.000632	0.00215	0.000262	0.000222	0	0.000257	0.00209
Acinetobacter lactucae	0	0	0	0	0	0	0	0	0	0	0	0	0	0	0	0	0	0	0	0	0	0	0	0	0	0	0	0	0	0	0	0	0	0	0	0.000262	0	0	0	0
Acinetobacter larvae	0	0	0	0	0	0	0	0	0	0.000265	0	0	0.000302	0.000265	0	0.000272	0	0	0	0	0	0	0	0	0	0	0.000363	0	0	0	0.00126	0	0	0	0	0.000525	0	0.000458	0.00103	0
Acinetobacter lwoffii	0	0	0	0	0	0	0	0	0	0	0	0	0	0	0	0	0	0.000313	0	0	0	0	0	0	0	0	0	0	0	0	0	0	0	0	0	0	0	0	0	0.000298
Acinetobacter nosocomialis	0	0	0	0	0	0.000391	0	0	0.000304	0	0	0	0	0	0	0	0	0	0	0	0	0	0	0	0	0	0	0	0	0	0	0	0.000323	0	0	0	0	0.000458	0	0
Acinetobacter oleivorans	0	0	0	0	0	0	0	0	0.000304	0	0	0	0	0	0	0	0	0.000313	0	0	0	0	0	0	0	0	0	0	0	0	0.000252	0	0	0	0	0	0	0	0	0
Acinetobacter pittii	0	0.000456	0.000961	0.000829	0.000881	0.00274	0.000606	0.000398	0.000608	0.000531	0	0.000856	0.000302	0	0.000244	0.000272	0.000451	0.000313	0	0.00104	0.00182	0	0	0	0	0.000445	0.000363	0.000562	0	0.000814	0.00302	0.001	0.000323	0	0.00179	0.000787	0.00089	0.00137	0.00154	0.00179
Acinetobacter radioresistens	0	0	0	0	0	0.00117	0	0	0	0	0	0	0	0	0	0	0	0	0	0	0	0	0	0	0	0	0	0	0	0	0.000503	0	0	0	0	0	0	0	0	0.000597
Acinetobacter sp. ACNIH2	0	0	0	0	0	0	0	0	0	0	0	0	0	0	0	0	0	0	0	0	0	0	0	0	0.000297	0	0	0	0	0	0	0	0	0	0	0	0	0	0	0
Acinetobacter sp. DUT-2	0	0	0	0	0	0	0	0	0	0	0	0	0	0	0	0	0	0	0	0	0	0	0	0	0	0	0	0	0.00063	0.000271	0.000503	0.000334	0	0	0.000359	0	0.000222	0	0	0
Acinetobacter sp. FDAARGOS_560	0	0	0	0	0	0	0	0.000199	0	0	0	0	0	0	0	0	0	0	0	0	0	0	0	0	0	0	0	0	0	0	0.000503	0	0.000323	0	0	0	0	0	0	0
Acinetobacter sp. LoGeW2-3	0.00169	0.000456	0.00192	0.000276	0.000661	0	0.00303	0.000398	0.000608	0.00159	0.000548	0.000285	0.00151	0	0.000976	0.000815	0.000902	0.00219	0.00181	0.000829	0.00416	0	0.000948	0.00158	0.000891	0.00089	0.00145	0.00112	0.000315	0.00244	0.00352	0.00468	0.00259	0.000632	0.000359	0.00131	0.00178	0.00229	0.00206	0.000597
Acinetobacter sp. NCu2D-2	0	0	0	0	0	0	0	0	0	0	0	0	0	0	0	0	0	0	0	0	0	0	0	0	0	0	0	0	0	0	0.000252	0	0	0	0	0	0	0	0	0
Acinetobacter sp. WCHA45	0	0	0	0	0	0	0	0	0	0	0	0	0	0	0	0	0	0	0	0	0	0	0	0	0	0	0	0	0	0	0.000252	0.000334	0	0	0	0	0	0	0	0
Acinetobacter sp. WCHAc010034	0	0	0	0	0	0	0	0	0	0	0	0	0	0	0	0	0	0	0	0	0	0	0	0	0	0	0	0	0	0	0	0	0.000323	0	0	0	0	0	0	0
Acinetobacter ursingii	0	0	0	0	0	0	0	0	0	0	0	0	0	0	0	0	0	0	0	0	0	0	0	0.000525	0	0	0.000363	0	0	0	0.000503	0	0	0	0	0	0	0	0.000257	0
Acinetobacter venetianus	0.00225	0.0016	0.00128	0	0.00264	0.00156	0.000606	0.000597	0.00182	0.00929	0.00137	0.000285	0.00393	0.000796	0.00122	0.00136	0.00271	0.00438	0.0029	0.00207	0.00442	0	0.000632	0	0.000594	0.00089	0.00254	0.00141	0.000315	0.00488	0.0208837	0.00334	0.00356	0.0019	0.00359	0.0136417	0.00089	0.0155612	0.0167339	0.00626
Actinoalloteichus hoggarensis	0	0	0	0	0	0	0	0	0	0	0	0	0	0	0	0	0	0	0	0	0	0	0	0	0	0	0	0	0	0	0	0	0.000323	0	0.000359	0	0	0	0	0
Actinoalloteichus hymeniacidonis	0	0	0	0	0	0	0	0	0	0	0	0	0	0	0	0	0	0	0	0	0	0	0	0	0	0	0	0	0	0	0	0	0	0	0	0	0	0	0.000257	0
Actinoalloteichus sp. AHMU CJ021	0	0	0	0	0	0	0	0	0	0	0	0	0	0	0	0	0	0	0	0	0	0	0	0	0	0	0	0	0	0.000271	0	0	0.000323	0	0	0	0	0.000915	0	0
Actinobacillus delphinicola	0.000562	0.00228	0.00032	0.0146517	0.0112322	0.00978	0.000303	0.00219	0.00152	0.00424	0.0011	0.00143	0.00725	0.00371	0	0.00326	0.000902	0.00344	0.00145	0.000829	0.0132462	0.00121	0.000632	0.0136514	0	0.000445	0.00145	0.00562	0.00599	0.0119377	0.00302	0.0106869	0	0.00253	0.00969	0.00394	0.00489	0.00549	0.00927	0.017299
Actinobacillus equuli	0	0	0	0	0	0.000391	0	0	0	0.000265	0	0	0	0	0	0	0	0	0	0	0	0	0	0	0	0	0	0	0	0	0.000252	0	0	0	0	0	0	0.000458	0	0
Actinobacillus lignieresii	0.0429741	0.104509	0.0064	0.275065	0.155709	0.198349	0.00212	0.0314159	0.0465047	0.0647328	0.00329	0.0279498	0.110632	0.0785198	0.00683	0.0342432	0.0189408	0.0857974	0.0166515	0.0360506	0.0472706	0.00725	0.03287	0.223673	0.000594	0.00401	0.0069	0.0522911	0.0365633	0.287591	0.108444	0.231104	0.00776	0.0170701	0.230058	0.088409	0.103677	0.0485144	0.0527762	0.254116
Actinobacillus pleuropneumoniae	0.00562	0.0175702	0.00128	0.0539072	0.0475716	0.0356011	0.000908	0.0103394	0.00851	0.0132649	0.000548	0.00799	0.0293205	0.020691	0.00293	0.00951	0.00225	0.0165958	0.00326	0.00518	0.018181	0.00151	0.00506	0.0477798	0.000297	0.00178	0.00545	0.0179926	0.0104016	0.0602313	0.0344707	0.0594459	0.00097	0.00695	0.0674742	0.0217743	0.0238057	0.010069	0.0157041	0.0706872
Actinobacillus porcitonsillarum	0.00758	0.017342	0.00032	0.0240509	0.0204822	0.0356011	0	0.00418	0.00426	0.0114078	0.000822	0.00399	0.00998	0.00716	0.000976	0.00435	0.00316	0.00595	0.00109	0.00311	0.0127267	0.000604	0.00253	0.0215272	0	0.00134	0.00182	0.0112454	0.00914	0.0317435	0.0100644	0.0330626	0.00129	0.00695	0.0197398	0.00839	0.0191336	0.0032	0.00824	0.0208781
Actinobacillus succinogenes	0.00393	0.0120938	0.00032	0.0163104	0.0336966	0.0152576	0	0.00418	0.00274	0.00584	0.000274	0.00456	0.0169273	0.0114066	0.000732	0.00815	0.00361	0.00877	0.00181	0.00311	0.00779	0	0.00379	0.0351785	0	0.00089	0.000727	0.00731	0.0041	0.0363558	0.0130838	0.019036	0.000323	0.00126	0.0362494	0.00498	0.00912	0.00229	0.00515	0.0384753
Actinobacillus suis	0.000281	0.000228	0	0	0.00132	0.000391	0	0.000199	0	0.000531	0	0.000856	0.00121	0.000531	0	0.000272	0	0	0	0	0	0	0.000316	0.00315	0	0.000445	0	0.000281	0	0.00163	0.00151	0.002	0	0	0.00108	0.000787	0.000222	0.000458	0.000772	0.00298
Actinobacteria bacterium IMCC26256	0	0	0	0	0	0	0	0	0	0	0	0	0	0.000265	0	0	0.000451	0.000313	0.000362	0.000207	0.00026	0	0	0	0.000594	0.000445	0	0	0	0	0.00101	0	0	0.000632	0.000718	0.000262	0.000222	0.00137	0.000257	0.000298
Actinobacteria bacterium YIM 96077	0	0	0.00032	0	0.00044	0	0	0	0.000912	0.00106	0.000274	0	0.000302	0	0.000244	0	0.000451	0.000626	0.000724	0.000829	0.00156	0	0	0	0.000594	0.000445	0.000363	0	0	0	0.000252	0.000668	0.000646	0.000632	0.000359	0.000262	0	0.000458	0.00283	0
Actinobaculum sp. 313	0	0.00365	0.0016	0	0.0218037	0	0	0	0.000304	0.0061	0.00274	0.00428	0.00151	0.00106	0.000244	0.000272	0.0112743	0.00157	0.00253	0.00787	0.00026	0.000906	0.000316	0	0.00148	0.000445	0.00545	0.00394	0	0	0.00126	0.000668	0	0.055636	0.00108	0.00131	0	0.0292917	0.0211105	0.000298
Actinomadura amylolytica	0	0	0	0	0	0	0	0	0	0	0	0	0	0	0	0	0	0	0	0	0.00026	0	0	0.00158	0	0.000445	0	0	0	0	0	0	0	0.000632	0	0	0	0	0	0
Actinomadura sp. WMMA1423	0	0	0	0	0	0	0	0	0	0	0	0	0	0	0	0	0	0	0	0	0	0	0	0	0.000297	0	0	0	0	0	0	0.000334	0	0.000632	0	0	0	0	0	0
Actinomyces gaoshouyii	0.000281	0.000228	0.00256	0.000829	0.00352	0	0	0	0.00122	0.00133	0.00575	0.000285	0.000302	0.000265	0.000488	0.000544	0.0018	0.00125	0.000724	0.00373	0	0	0	0	0	0.00445	0	0.000562	0.00189	0.000543	0	0.00234	0.000646	0.00126	0.00395	0.0021	0.000222	0.00595	0.00798	0.000895
Actinomyces hongkongensis	0.000843	0.00593	0.0185742	0	0.00308	0	0.00363	0.000199	0.0294834	0.048019	0.0627181	0.00656	0.0175319	0.026527	0.00341	0.00245	0.00902	0.00658	0.00543	0.0445453	0.00779	0.00664	0.00917	0	0.0181094	0	0.00654	0.00112	0.00473	0.0162787	0.00503	0.00668	0.0213306	0.0316114	0.00323	0.00184	0.000222	0.0123574	0.011585	0.00656
Actinomyces howellii	0.00112	0.000456	0.00224	0.000276	0.0022	0	0.000303	0	0.00395	0.00133	0.00931	0.000856	0	0.00106	0	0.00109	0.000451	0.000313	0	0.00311	0	0	0.000316	0	0.000891	0.00089	0.00182	0.000281	0.000946	0.00136	0	0.000668	0.00097	0.00126	0.00108	0.00498	0.00089	0.000458	0.00592	0.000597
Actinomyces israelii	0.00309	0.000913	0.00544	0.000829	0.00573	0.000391	0.000606	0.000199	0.00699	0.00637	0.011229	0.00228	0.00242	0.00159	0	0.00136	0.00271	0.000939	0.00145	0.00414	0.000519	0.000906	0.000948	0.000525	0.00178	0.00134	0.00618	0.00141	0.000946	0.0019	0.000503	0.00334	0.00452	0.00632	0.000718	0.00708	0	0.00137	0.0234275	0.00358
Actinomyces naeslundii	0.00506	0.00456	0.0115288	0.0146517	0.0259882	0.00313	0.00212	0.000199	0.0422494	0.0262645	0.161862	0.0125489	0.00242	0.0273228	0.000976	0.011958	0.00722	0.0209797	0.00652	0.0824606	0.00571	0.00181	0.00664	0.00525	0.0098	0.0356116	0.00436	0.00562	0.0343569	0.0179066	0.00226	0.0343985	0.00614	0.033508	0.0434275	0.0120677	0.000667	0.0283763	0.0787781	0.0256502
Actinomyces oris	0	0.000456	0.00032	0.000276	0.00198	0	0	0	0.00851	0.000531	0.0125984	0.00057	0.000605	0.0061	0.000488	0.000815	0	0.00219	0.00145	0.0281775	0.000519	0	0.00253	0.00105	0.000891	0.0089	0	0	0.00725	0.00217	0	0.00434	0	0.00126	0.000359	0	0	0.000915	0.00232	0.000895
Actinomyces pacaensis	0.00253	0	0.00673	0.000829	0.00308	0.000782	0.00969	0.00676	0.0118541	0.00133	0.0104074	0.000285	0.000302	0.00186	0.00366	0.00217	0.000451	0.000626	0.00109	0.01326	0.0026	0.00815	0.0284452	0.00105	0.000594	0.00267	0.00182	0.00365	0.0063	0.00705	0.00126	0.00134	0.00097	0.000632	0	0	0.002	0.00275	0.000772	0.000895
Actinomyces radicidentis	0.000562	0	0	0	0	0	0	0	0.00122	0.000796	0.00329	0.000285	0	0.000531	0	0	0	0.000313	0.000724	0.00311	0.00026	0	0.000316	0	0	0	0	0	0.00158	0.00136	0	0	0.000646	0.000632	0.00108	0.000262	0.000667	0	0.00257	0.000298
Actinomyces slackii	0	0.000228	0.00032	0.000276	0.00022	0	0	0	0	0.00106	0.0011	0	0	0.000265	0	0.000544	0	0.000626	0	0.00166	0.000519	0	0.000948	0	0.000297	0	0.000363	0	0.000315	0	0	0.000668	0.000323	0.0019	0.000718	0.000262	0.00111	0.00137	0.00129	0
Actinomyces sp. 2129	0.000281	0.000456	0	0	0	0	0	0	0.000304	0.000265	0.0011	0	0	0.000265	0.000488	0	0.000451	0.000313	0	0.00166	0	0.000302	0.000316	0	0.000297	0.000445	0.00109	0	0.00063	0.000271	0.000252	0.000668	0.000646	0.00253	0.00108	0.000262	0	0	0.00103	0.000597
Actinomyces sp. 299	0.000281	0.000456	0	0.000276	0.00022	0	0	0	0	0	0.00137	0.000285	0.000302	0	0.000244	0	0	0.000313	0	0.000829	0	0	0.000316	0	0	0.000445	0	0	0	0	0	0.000334	0.000323	0.0019	0.000359	0.000262	0	0.000915	0.000257	0.000895
Actinomyces sp. 410	0.000562	0	0.00032	0.000276	0	0	0	0	0.000608	0.000265	0.000548	0	0	0	0	0	0.000451	0	0.000362	0.000414	0	0.000302	0	0	0.000594	0	0.00145	0	0	0.000543	0	0.000334	0	0.00253	0.000718	0.000787	0	0.00137	0.00154	0.000597
Actinomyces sp. Chiba101	0	0	0.00064	0	0.00044	0	0	0	0	0.000796	0.000274	0.000285	0	0.000796	0	0.000272	0.0018	0.000313	0.000724	0.000622	0	0.000302	0	0	0.00178	0.000445	0.00218	0	0	0	0	0	0.00323	0.013909	0	0	0	0	0.000772	0.000298
Actinomyces sp. dk561	0.00169	0.00114	0.0032	0.000276	0.00661	0	0.000908	0.00119	0.0130699	0.0100813	0.0199931	0.00285	0.00423	0.00398	0.00122	0.0019	0.000902	0.00313	0.00217	0.0194756	0.00156	0.00181	0.00284	0.0021	0.00178	0.0049	0.00145	0.000843	0.00378	0.0038	0.000755	0.00501	0.00162	0.00253	0.00359	0.0021	0.000222	0.00366	0.00695	0.00567
Actinomyces sp. oral taxon 171	0.00534	0.00137	0.032665	0.0265389	0.0242263	0.00352	0.00121	0	0.0215806	0.00982	0.0317699	0.00428	0.000302	0.00955	0.00146	0.00245	0.00316	0.0134646	0.00615	0.0142959	0.00364	0.00211	0.00253	0.00105	0.00386	0.00935	0.00182	0.000281	0.0201729	0.0057	0.000755	0.0217078	0.00097	0.0177024	0.0427097	0.0167898	0	0.0297494	0.0520038	0.0164042
Actinomyces sp. oral taxon 414	0.00337	0.00434	0.00384	0.00166	0.00396	0	0.00424	0.000795	0.0112462	0.0122037	0.0115029	0.00342	0.00998	0.00318	0.0117069	0.00462	0.0171369	0.000313	0.00507	0.0128456	0.00182	0.00725	0.00569	0.00158	0.0377031	0.00089	0.0123525	0.00647	0.00977	0.00298	0.00226	0.00802	0.0400756	0.0524749	0.00287	0.0021	0.00133	0.0118997	0.0100403	0.0310188
Actinomyces sp. oral taxon 848	0.000562	0.00434	0.00512	0.000276	0.0513157	0.000782	0.00121	0.000398	0.00213	0.0172444	0.00329	0.00399	0.000907	0.00133	0.000244	0.0038	0.045097	0.12306	0.00362	0.00684	0.00104	0.00332	0.0369787	0	0.00416	0.00223	0.0595824	0.00253	0.00567	0.0322862	0.00226	0.00167	0.00291	0.0505782	0.00144	0.000787	0.000445	0.0430222	0.875054	0.00268
Actinomyces sp. oral taxon 897	0.00758	0.00753	0.00288	0.00221	0.00264	0	0.00182	0.00278	0.00699	0.00478	0.0147894	0.00257	0.00151	0.00345	0.0022	0.00136	0.00361	0.00344	0.00905	0.0136744	0.000779	0.00121	0.0316058	0.00105	0.0400781	0.00401	0.00799	0.000843	0.0082	0.0057	0.000755	0.00234	0.0084	0.0271858	0.00215	0.0021	0	0.00458	0.0169913	0.00239
Actinomyces sp. Z16	0	0	0	0	0	0	0	0.000398	0.000304	0.000265	0.000274	0.000285	0.000605	0	0	0	0.000451	0	0	0.000207	0.00026	0	0	0	0.000297	0.00134	0.000363	0	0.000315	0	0	0	0	0.0019	0.000359	0.000262	0	0	0.000515	0
Actinomyces tangfeifanii	0	0	0	0	0.00044	0	0	0.000199	0	0.000796	0.000822	0	0	0	0.000244	0	0	0.000313	0.000362	0.000622	0.00026	0	0.000316	0	0.000297	0	0	0	0	0	0	0.000668	0.000323	0	0.000359	0.000262	0.000222	0.000915	0.000257	0
Actinomyces viscosus	0.000562	0.000228	0.00929	0.0118872	0.0138751	0.00235	0.000606	0	0.0462007	0.00716	0.0443682	0.00684	0.000302	0.0108761	0.000244	0.00326	0.00271	0.012212	0.00398	0.0329428	0.00234	0.000906	0.00506	0.00158	0.0112813	0.0253733	0.00618	0.00141	0.00599	0.00136	0.000503	0.0116888	0.00517	0.033508	0.0172275	0.00918	0.000222	0.0352416	0.00541	0.0101408
Actinoplanes missouriensis	0	0	0	0	0	0	0	0	0	0	0	0	0	0	0	0	0	0	0	0	0	0	0	0	0	0	0	0	0	0	0	0	0	0	0	0	0	0	0.000257	0
Actinoplanes sp. N902-109	0	0	0	0	0	0	0	0	0	0	0	0	0	0	0	0	0	0	0	0	0	0	0	0	0	0	0	0	0	0	0.000252	0	0	0	0	0	0	0	0	0
Actinoplanes sp. OR16	0	0	0	0	0	0	0	0	0	0	0	0	0	0	0	0	0	0	0	0	0	0	0	0	0	0.000445	0	0	0	0	0	0	0	0	0	0	0.000222	0	0	0
Actinoplanes teichomyceticus	0	0	0	0	0	0	0	0	0	0	0	0	0	0	0	0	0	0	0	0	0.00026	0	0	0	0	0.000445	0	0	0	0	0.000252	0	0	0	0	0	0	0	0	0.000298
Actinopolymorpha singaporensis	0	0	0	0.000276	0.00022	0.000391	0	0.000199	0.000304	0	0	0	0	0	0	0	0.000451	0	0	0.000207	0	0	0	0	0.000297	0	0	0	0	0	0.000252	0.000334	0	0.000632	0.000359	0	0	0	0.000515	0
Actinopolyspora erythraea	0.000562	0	0	0	0.000661	0	0.00151	0.000398	0	0	0	0.00114	0	0.000265	0.000732	0	0.000902	0	0	0.000414	0.000519	0	0	0	0.00148	0	0.00581	0.000281	0.00063	0	0.00226	0.001	0.000646	0.00443	0	0	0	0.00137	0.0018	0
Actinosynnema mirum	0.000281	0	0	0.000276	0	0	0	0	0	0.000265	0	0	0	0	0	0.000815	0	0	0	0	0.000779	0	0	0	0	0	0.000727	0	0	0.000271	0.000252	0	0	0.000632	0	0.000787	0	0.000915	0.000772	0.000298
Actinosynnema pretiosum	0.000843	0.000228	0.00032	0.000276	0.00022	0	0.00121	0.000597	0.000608	0.00159	0.000548	0.000285	0.000907	0	0	0.000272	0.00135	0.000939	0.00109	0.00166	0.00286	0	0	0.00158	0.00208	0.00089	0.00291	0.000281	0.000946	0.000543	0.00101	0	0.000646	0.0019	0.000718	0.000787	0.000445	0.000915	0.00232	0.000597
Actinotignum schaalii	0	0.000228	0	0	0.00176	0	0	0.000199	0	0.000796	0.000822	0	0.000302	0.000265	0	0	0.00271	0.000626	0.000362	0.000414	0	0	0	0	0	0	0	0.000281	0	0	0.000503	0	0	0.00948	0	0.000525	0	0.00458	0.00309	0
Adlercreutzia equolifaciens	0	0	0	0	0	0	0	0	0.000912	0	0	0	0	0	0	0	0	0	0	0	0	0	0	0	0	0	0	0	0	0	0	0	0	0	0	0	0	0	0	0
Advenella kashmirensis	0	0	0.00064	0.00249	0	0.00156	0	0	0	0.000265	0	0	0	0	0	0	0	0	0	0	0.0013	0	0	0	0	0	0.00218	0	0	0	0.000252	0.000334	0	0	0	0.000525	0.000222	0.000458	0.000772	0
Advenella mimigardefordensis	0	0	0	0	0	0	0	0	0	0	0	0	0	0	0	0	0	0	0	0	0.00026	0	0	0	0	0	0.000363	0	0	0	0	0	0	0	0	0	0	0	0	0
Aequorivita sp. H23M31	0	0.000228	0	0	0	0	0	0.000199	0	0.000265	0	0	0.000302	0	0	0	0	0.000313	0	0.000207	0	0	0	0	0	0	0	0	0.000315	0	0.000252	0	0.000323	0	0.000359	0	0	0	0.000257	0.000298
Aequorivita sublithincola	0	0.00228	0	0.000829	0.000661	0	0	0.000597	0	0.00239	0.00137	0.00114	0.00151	0.000531	0	0.000544	0.000902	0.00188	0.000362	0.00311	0.000519	0	0.000632	0	0	0	0.000363	0.000281	0	0	0.00126	0.001	0.00129	0	0.00431	0	0	0	0.000772	0.00209
Aeribacillus pallidus	0	0	0.00032	0	0	0	0	0.000199	0	0	0	0	0	0	0	0	0.000451	0	0	0	0	0	0	0	0	0	0	0	0	0	0.000252	0	0	0	0	0	0	0.000458	0.000257	0
Aerococcaceae bacterium ZY16052	0.0690957	0.0253285	0.163005	0.611501	0.00264	0.225343	0.00212	0.00457	0.00912	0.0305093	0.00794	0.00171	0	0.0129982	0.000244	0.0557132	0.109135	0.0172221	0.0716737	0.01326	0.285702	0.00181	0.049621	0.163817	0	0.0120189	0.000727	0.104582	0.000315	0.0116664	0.0241547	0.00835	0.00097	0.0019	0.00969	0.00472	1.25659	0.00366	0.0195658	0.0113338
Aerococcus christensenii	0.000843	0.000685	0.00224	0.0047	0.000881	0.000391	0	0.000597	0.00274	0.00133	0.00164	0.00143	0	0.000531	0.000244	0.00136	0.00541	0.000626	0.00326	0.00539	0.00935	0.00181	0.00221	0.00158	0.000297	0.00223	0	0.00141	0.00063	0.000271	0.000503	0.001	0.00194	0.000632	0.00179	0	0.00712	0.000915	0.00103	0.00149
Aerococcus sanguinicola	0.00169	0.000228	0.00032	0.000276	0.000661	0	0.00212	0	0.000304	0	0.000274	0.000856	0	0	0	0.000544	0.00135	0	0.000362	0.000829	0.00156	0.000604	0.000316	0.000525	0	0	0.004	0.000281	0	0.000271	0.000755	0.000334	0.000323	0	0.000718	0	0.00178	0.000915	0	0.000298
Aerococcus urinae	0.00225	0.0164293	0.00416	0.00221	0.00264	0.009	0.000908	0.00199	0.00152	0.00318	0.00356	0.00228	0	0.00345	0.0039	0.00299	0.014882	0.00282	0.0104977	0.00891	0.00649	0.00483	0.00885	0.00998	0	0.0089	0.00109	0.00675	0.00315	0.00163	0.00252	0.000668	0.00129	0.00443	0.00395	0.00315	0.0393795	0.00137	0.00438	0.00358
Aerococcus urinaeequi	0	0	0	0	0	0	0	0	0	0	0	0	0	0	0	0	0	0	0	0.000207	0	0	0	0	0	0	0	0	0	0	0.000252	0	0	0	0	0	0	0	0.000257	0
Aerococcus urinaehominis	0.000281	0.000913	0.000961	0.0047	0.00551	0.00117	0	0	0.00547	0.00106	0.00137	0.00314	0	0	0.000244	0.00136	0.000902	0.000313	0.00181	0.0242409	0.00286	0.00211	0.00379	0.00263	0.000594	0.00134	0.000727	0.00197	0.000315	0.000814	0.000252	0.000334	0.000646	0.0019	0.000718	0.00551	0.00578	0	0	0.000597
Aeromicrobium choanae	0	0	0	0	0	0	0	0	0	0	0	0	0	0	0	0	0	0	0	0	0	0	0	0	0	0	0	0	0	0	0	0	0	0	0	0	0	0	0.000257	0
Aeromicrobium erythreum	0	0	0	0	0	0	0	0	0	0	0.000274	0	0	0	0	0	0	0	0	0	0	0	0	0	0	0	0	0	0	0	0	0	0	0	0.000359	0	0	0	0	0
Aeromicrobium marinum	0	0.000228	0	0	0	0	0	0	0	0	0	0	0	0	0	0	0	0	0	0	0	0	0	0	0	0	0	0	0	0	0	0.000334	0	0	0	0	0	0	0.000257	0
Aeromicrobium sp. 592	0	0	0	0	0	0	0	0	0	0	0	0	0	0	0	0	0	0	0	0	0.00026	0	0	0	0	0	0	0	0	0	0	0	0	0	0	0	0	0	0	0
Aeromicrobium sp. A1-2	0	0	0	0.000276	0.00022	0	0	0	0.00122	0	0	0	0.000302	0.000265	0	0	0	0.000313	0	0.000207	0	0	0	0	0	0	0	0	0	0	0	0	0	0	0.000359	0.000262	0	0.000915	0	0.000298
Aeromonas caviae	0.000281	0.000228	0	0	0.00022	0.00391	0	0.000199	0.000304	0.00186	0	0	0.000302	0.000265	0	0	0.000451	0.000313	0.000362	0.000414	0.00026	0	0	0.000525	0	0	0	0	0	0.000271	0.000755	0.000668	0	0	0.000718	0	0	0.000458	0.00154	0
Aeromonas encheleia	0	0	0	0	0	0	0	0	0	0	0	0	0	0	0	0	0	0	0	0	0	0	0	0	0	0	0	0	0	0	0	0	0	0	0	0	0	0	0.000257	0
Aeromonas hydrophila	0	0	0	0	0	0	0.000303	0	0.000608	0	0	0	0	0	0.000244	0	0	0	0.000724	0.000207	0.00026	0	0	0	0.000594	0.00089	0.000727	0	0.000315	0	0.000252	0	0.000646	0	0.000359	0	0.000667	0.000915	0.000772	0
Aeromonas media	0.00112	0.000456	0.00288	0.00111	0.00198	0.00117	0.00333	0.000597	0.000304	0.00133	0.000548	0.00114	0.000605	0.00133	0.000976	0.000544	0.000902	0.00752	0.00145	0.00104	0.00286	0	0.00253	0	0.00742	0	0.00218	0.000281	0.00063	0.00109	0.00327	0.00334	0.00226	0.00126	0.00323	0.000525	0.000222	0.000915	0.00283	0.00209
Aeromonas rivipollensis	0.00309	0.00297	0.00224	0.00636	0.00727	0.009	0.00333	0.00159	0.00182	0.00398	0.00548	0.000856	0.00212	0.00292	0.00122	0.00163	0.00271	0.00595	0.00145	0.00269	0.00987	0.000906	0.00379	0.00315	0.00475	0.00134	0.00218	0.00506	0.00189	0.00814	0.00654	0.010019	0.000646	0.000632	0.0154329	0.00262	0.00489	0.00458	0.00772	0.00984
Aeromonas salmonicida	0.00112	0.000456	0	0.000553	0.000881	0.000391	0.000606	0.000795	0.000304	0.000265	0	0	0.000907	0	0.000244	0.000272	0.0018	0.000626	0.00217	0.000622	0	0.000302	0.000632	0.00158	0.000297	0.00134	0.000363	0.000281	0.00063	0.000814	0.00201	0.00267	0.000323	0.000632	0.00251	0.000262	0.00089	0.000915	0.00129	0.00119
Aeromonas schubertii	0	0.000228	0	0	0.00044	0	0	0	0	0	0.000274	0	0.000907	0	0	0	0	0	0	0	0.000779	0.000302	0	0	0	0	0	0	0.00063	0.000271	0.000503	0	0	0	0	0	0	0.000458	0.000257	0.000597
Aeromonas sp. ASNIH3	0	0	0	0	0	0	0	0	0	0	0	0	0	0	0	0	0	0	0	0	0.00026	0	0	0	0	0	0	0	0	0	0.000252	0	0.000323	0	0	0	0	0	0	0
Aeromonas sp. CU5	0	0	0	0	0	0	0	0	0	0	0	0	0	0	0	0	0	0	0	0	0	0	0	0	0	0	0	0	0	0	0	0.000334	0	0	0	0	0	0	0	0
Aeromonas veronii	0	0	0.00032	0.000276	0	0.000391	0	0.000398	0	0.000265	0	0	0.000302	0	0	0	0	0.000313	0.000724	0.000622	0.000779	0	0	0	0.000297	0.00089	0.000363	0	0	0.000271	0.00151	0.001	0.000323	0.000632	0	0	0	0.000458	0.00154	0.000597
Agarilytica rhodophyticola	0	0	0	0	0	0	0	0	0	0	0	0	0	0	0	0	0	0.000313	0.000362	0	0	0	0	0	0	0.000445	0	0	0	0	0.000252	0	0	0	0	0	0	0	0.000257	0
Agarivorans gilvus	0.000281	0.000456	0.00064	0.000829	0.00022	0.00117	0	0.000597	0.00122	0.00133	0	0.000856	0.000605	0.000265	0	0	0.000902	0.00313	0.000362	0.000622	0.00156	0.000604	0	0	0	0	0.000363	0.000843	0	0	0.00151	0.00134	0.00129	0	0.000718	0.000262	0.00089	0.00137	0.00103	0.00239
Aggregatibacter actinomycetemcomitans	0.0426933	0.249177	0.00833	0.244103	0.219578	0.195611	0.00908	0.56151	0.0410336	0.168199	0.00466	0.0430655	0.120003	0.110352	0.0129263	0.0513648	0.0266073	0.163453	0.0162895	0.032114	0.0854508	0.0256718	0.027497	0.268827	0.00208	0.00668	0.0127158	0.557772	0.0589426	0.376581	0.396539	0.56173	0.0097	0.0164379	0.316913	0.309038	0.106569	0.0929096	0.114048	0.350155
Aggregatibacter aphrophilus	0.742919	3.88758	0.450585	30.5145	4.11495	29.903	0.0233118	1.83564	0.0349545	0.53776	0.145155	2.62585	4.40262	4.23848	0.267307	1.79967	0.350855	1.48235	0.162171	0.572251	0.117657	0.178495	0.394124	6.36574	0.0463125	0.133543	0.0628522	1.18442	0.511886	6.14956	2.02069	3.03408	0.10439	0.220015	7.00153	0.453063	6.21463	4.41847	0.732688	4.43629
Aggregatibacter segnis	0.180885	2.77723	0.0342662	5.27848	8.43648	1.52185	0.0405686	0.449367	3.98481	0.358683	0.0227319	0.403275	0.629334	0.670867	0.0492664	0.66883	0.118605	0.536077	0.0521263	0.02652	0.196095	0.113258	0.111884	8.28796	0.00297	0.0195864	0.00763	0.524317	0.423315	2.75301	0.760368	2.03853	0.0533264	0.0455204	6.64011	1.22277	5.23214	0.149204	0.144684	5.50346
Agrobacterium fabrum	0	0	0	0	0	0	0.000303	0	0	0	0	0	0	0	0	0	0	0	0	0	0	0	0	0	0	0	0	0	0	0	0	0	0	0	0	0	0	0	0	0.000298
Agrobacterium rhizogenes	0	0	0	0	0	0	0	0	0	0	0	0	0	0	0	0	0	0	0	0	0.00026	0	0	0	0	0	0	0	0	0	0	0	0	0	0	0	0	0	0	0
Agrobacterium sp. RAC06	0	0	0	0	0	0	0	0	0	0	0	0	0	0	0	0	0	0	0.000362	0	0	0	0	0	0	0	0	0	0	0	0	0	0	0	0	0	0	0	0	0
Agrobacterium tumefaciens	0	0	0	0	0	0	0	0	0	0	0	0	0	0	0	0	0	0	0	0	0.00026	0	0	0	0	0.000445	0	0	0	0	0.000252	0	0.000323	0	0	0	0	0	0	0.000298
Agrobacterium vitis	0	0	0	0	0	0	0	0	0	0	0	0	0	0	0	0	0	0	0	0	0	0	0	0	0	0	0	0	0	0	0	0	0.000323	0	0	0	0	0	0	0
Agrococcus carbonis	0	0	0	0.000276	0	0	0	0	0	0	0	0	0	0	0	0	0	0	0	0	0	0	0	0	0	0	0	0	0	0	0	0	0	0.000632	0	0	0	0	0	0
Agrococcus jejuensis	0	0	0	0	0	0	0	0	0	0	0	0	0	0	0	0	0	0	0	0	0	0	0	0	0	0	0	0	0	0	0	0	0	0	0	0	0	0	0	0.000298
Agromyces aureus	0	0	0	0	0	0	0	0	0	0	0	0	0	0	0	0	0.000451	0	0	0	0	0	0	0	0	0	0	0	0	0	0	0	0	0	0	0	0.000222	0	0	0
Agromyces flavus	0	0	0	0	0	0	0	0	0	0	0	0	0	0	0	0	0	0	0	0	0	0	0	0	0	0	0	0	0	0	0	0	0	0	0	0.000262	0	0	0	0
Agromyces sp. FW100M-8	0	0	0	0	0	0	0	0	0	0	0	0	0	0	0	0	0	0	0	0	0	0	0	0	0	0	0	0	0	0	0	0	0	0.000632	0	0	0	0	0	0
Agromyces sp. HY052	0.000281	0.00137	0.00192	0.00138	0.00286	0	0	0	0.00578	0.00663	0.00274	0.000856	0.000907	0.000531	0.000244	0.00109	0.00271	0.00313	0.000724	0.00518	0.00286	0	0.00126	0.000525	0.000594	0.00089	0.00145	0.00169	0.000315	0.0019	0.000252	0.00234	0.000646	0.00822	0.000718	0.00262	0.000445	0.00503	0.00772	0.00209
Agromyces sp. LHK192	0	0	0	0	0	0	0	0	0	0	0	0	0	0	0	0.000272	0	0	0	0.000207	0	0	0.000316	0	0	0	0	0	0	0	0	0	0	0	0	0	0.000222	0	0	0.000298
Agromyces sp. MF30-A	0	0	0	0	0	0	0	0	0	0	0	0	0	0	0	0	0	0	0	0	0	0	0	0	0	0	0	0	0	0	0	0.000334	0	0	0	0	0	0	0	0
Ahniella affigens	0	0	0	0	0	0.000391	0.000303	0	0	0	0.000274	0	0.000302	0	0	0	0	0	0	0	0	0	0	0	0	0	0	0	0	0.000271	0	0	0	0	0	0	0	0.000915	0.000257	0
Akkermansia glycaniphila	0	0	0	0	0	0	0.000303	0.000199	0	0.00106	0	0	0.000302	0	0	0.000272	0	0	0	0.000207	0.000519	0.000302	0	0	0.000891	0	0.000363	0	0	0	0.000252	0	0.000323	0.000632	0	0	0	0.000458	0	0.000298
Akkermansia muciniphila	0	0	0	0.000276	0	0	0	0	0.000304	0	0	0	0	0	0	0	0	0	0.000362	0.000207	0.000779	0	0.000316	0	0	0	0	0	0	0	0	0.000668	0	0	0	0.000262	0.000222	0	0	0.000895
Alcaligenaceae bacterium SJ-26	0	0	0	0.000553	0	0.000782	0	0.000199	0	0	0.000274	0	0	0	0	0	0	0	0	0	0.000519	0	0	0	0	0	0.000363	0	0	0	0.000252	0	0	0	0	0	0	0	0	0.000298
Alcaligenes faecalis	0	0	0	0	0	0.000391	0	0	0	0	0	0	0	0	0	0	0	0	0	0	0	0	0	0	0	0	0.000363	0	0	0	0	0	0.000323	0	0	0	0	0	0	0.000298
Alcanivorax dieselolei	0	0	0	0	0	0	0	0	0	0	0	0	0	0	0	0	0	0	0	0.000207	0	0	0.000316	0	0	0	0	0	0	0	0	0	0	0	0	0	0	0.000458	0	0
Alcanivorax pacificus	0	0	0	0.000276	0.000881	0.000391	0.000303	0.000398	0	0.000265	0	0.000285	0	0	0.000244	0	0.000451	0.000313	0	0.000207	0.000519	0	0	0.000525	0	0.000445	0.000727	0	0.000315	0.000271	0.00101	0.00267	0	0.000632	0.00108	0.000525	0.000445	0.00183	0.000257	0.000597
Alcanivorax sp. N3-2A	0	0.000228	0.00032	0	0.00022	0.000391	0.00121	0.000597	0.000304	0.000796	0.000274	0.000285	0	0.000531	0.000976	0	0.00316	0.000313	0.00253	0.00104	0.00286	0.000302	0.000948	0	0.000297	0.00312	0.00145	0	0	0.000543	0.000755	0.000668	0	0.0019	0.00215	0.000787	0.00245	0.0032	0.00103	0.00209
Alcanivorax sp. NBRC 101098	0	0	0	0	0	0	0	0	0	0	0	0	0	0	0	0	0	0	0	0	0	0	0	0	0	0	0	0	0	0	0	0	0	0	0	0	0	0	0	0.000298
Alcanivorax xenomutans	0	0	0	0	0	0	0	0	0	0	0	0	0	0	0	0	0	0	0	0	0	0	0	0	0	0	0	0	0	0	0	0	0	0	0	0	0	0	0	0.000298
Algibacter alginicilyticus	0	0	0	0	0	0	0	0	0.000304	0	0	0	0	0	0	0	0	0	0	0	0	0	0	0	0	0.000445	0	0	0	0	0	0.000334	0	0	0	0	0	0	0	0
Algoriphagus machipongonensis	0	0	0	0	0.00044	0	0.000606	0	0	0.000265	0	0	0	0	0	0	0	0	0	0	0	0	0	0	0	0	0	0	0	0	0	0	0	0	0	0	0	0	0	0
Algoriphagus sp. M8-2	0.000281	0.000228	0	0	0	0	0.000908	0.000398	0.000304	0.000265	0	0.000285	0	0	0	0	0	0	0	0	0	0	0	0	0	0	0.000727	0	0	0	0	0	0	0	0	0.000262	0	0	0	0
Alicycliphilus denitrificans	0	0.000228	0	0	0	0.0309065	0	0.00258	0.000304	0.000265	0	0	0.000907	0	0	0	0	0	0	0	0.0013	0	0	0.00263	0	0	0.00254	0.000281	0	0	0	0.000334	0	0	0.000359	0	0	0	0	0
Alicyclobacillus acidocaldarius	0.0014	0.0016	0.00192	0.00194	0.00022	0.00156	0.00333	0.000398	0.000912	0.00133	0	0.000856	0.000907	0.000531	0.00122	0.00109	0.00451	0.00157	0.00688	0.000829	0.00701	0.00121	0.00253	0.00105	0.00178	0.00445	0.00363	0.00141	0.00063	0.000543	0.00176	0.00167	0.00356	0.0019	0.00108	0.00157	0.00378	0.00183	0.00309	0.00239
Aliivibrio fischeri	0	0	0	0	0.00022	0	0	0	0	0	0	0	0	0	0	0	0	0	0	0	0.00026	0	0	0	0	0	0	0	0	0	0	0.000668	0.000323	0	0.000359	0	0	0	0	0
Aliivibrio salmonicida	0	0.000456	0	0.00138	0.00154	0.00235	0.000606	0.000795	0.00213	0.00106	0.000274	0.000285	0.000605	0	0.000244	0.000544	0.000451	0.00188	0	0.000622	0.0013	0	0	0.000525	0	0.000445	0.00109	0.000843	0.000315	0.00109	0.00252	0.00134	0.000323	0.000632	0.00323	0.00105	0.00111	0.00183	0.0018	0.00149
Aliivibrio wodanis	0	0.000228	0	0	0.00044	0	0	0.000199	0	0	0	0	0.000302	0.000265	0	0	0	0	0	0	0.00026	0	0	0.000525	0.000297	0	0	0	0.000315	0.000271	0.000252	0.000334	0	0	0	0	0	0	0	0
Alistipes finegoldii	0	0	0	0	0	0	0	0	0	0	0	0.000285	0	0	0.000244	0	0	0	0	0	0	0	0	0	0	0	0	0	0.000315	0	0.000503	0	0	0	0	0	0	0	0.000257	0
Alistipes shahii	0	0	0	0	0	0	0	0	0.00486	0.000265	0	0.000285	0	0	0	0	0.000451	0	0	0	0.00026	0.000302	0	0	0	0	0.000363	0	0.000315	0.000271	0.000252	0	0	0	0.000718	0	0	0	0	0.000597
Alistipes sp. 5CPEGH6	0	0	0	0	0	0	0.000303	0	0.000304	0.000265	0	0	0	0	0	0	0	0	0	0	0.00026	0	0	0	0	0	0	0	0	0	0	0	0	0	0	0	0	0	0	0
Alistipes sp. Marseille-P5997	0.000562	0	0	0	0.00022	0	0.00303	0.000994	0.000912	0.00212	0	0	0	0	0.000488	0	0.000451	0	0	0	0.000779	0	0.000316	0	0.000297	0	0.00327	0	0.000315	0	0	0	0	0	0.000359	0.000262	0	0.000458	0.000257	0.000895
Alkalilimnicola ehrlichii	0	0	0	0	0	0	0	0	0	0	0	0.000285	0	0	0	0	0	0	0	0	0	0	0	0	0	0	0	0	0	0	0.000755	0	0	0	0	0	0	0	0.000257	0
Alkaliphilus metalliredigens	0.0780837	0.0073	0.00192	0.000553	0.00991	0	0.168026	0.0351938	0.0358664	0.0169791	0.00301	0.148305	0.0117887	0	0.0821919	0.00788	0.0401364	0.00188	0.0119456	0.0113953	0.00909	0.028088	0.000316	0.00158	0.038	0.0129092	0.237603	0.0109643	0.00378	0.00136	0.014845	0.010019	0.00291	0.000632	0.00215	0.0196756	0.00823	0.00915	0.00154	0.00119
Alkaliphilus oremlandii	0.0415698	0.000913	0.00801	0.00442	0.011012	0.000391	0.0221008	0.00457	0.00304	0.0225504	0.00356	0.00057	0.0114864	0.00106	0.00707	0.013045	0.00135	0.0350705	0.00253	0.000207	0.012467	0.00151	0.000948	0.00158	0.0098	0.00089	0.0134424	0.00281	0.00063	0.00543	0.0437803	0.019704	0.000323	0.000632	0.000359	0.0118054	0.00111	0.00641	0.00618	0.000895
Alkalitalea saponilacus	0.000843	0.000685	0.00128	0.00194	0.00198	0	0.00121	0.00318	0.0422494	0.00318	0.000274	0.00114	0.00151	0	0.00146	0.000544	0.00225	0.00125	0.00217	0.000829	0.000519	0	0	0.00105	0.000594	0.00089	0.00254	0.000843	0.00063	0.0019	0.00906	0.002	0.00097	0	0.00359	0.000787	0.000445	0.00595	0.00154	0.00388
Alloactinosynnema sp. L-07	0	0	0	0	0	0	0	0	0	0.000265	0	0	0	0	0	0	0	0	0	0	0	0	0	0	0	0	0	0	0	0.000271	0	0	0	0	0	0	0	0	0	0
Allochromatium vinosum	0	0	0	0	0	0	0	0	0	0	0	0	0	0	0	0	0	0	0	0	0.00026	0	0	0	0	0	0	0	0	0	0	0	0	0	0	0	0	0	0	0
Allofrancisella guangzhouensis	0	0	0	0	0	0	0	0	0	0	0.000274	0	0	0	0	0	0	0	0	0	0	0	0	0	0	0	0	0.000562	0	0	0	0	0	0	0.000359	0	0	0	0	0.000298
Allokutzneria albata	0	0	0	0	0	0	0	0	0	0	0	0	0	0	0	0	0	0	0	0	0	0	0	0	0	0	0	0	0	0	0	0.000334	0	0.000632	0	0	0	0	0	0
alpha proteobacterium HIMB59	0	0	0.00032	0	0	0	0.000606	0.000199	0	0.000531	0	0	0	0	0	0	0	0	0	0	0	0	0	0	0.000891	0	0.000363	0	0	0	0.000503	0	0.000646	0	0	0	0	0	0	0
Altererythrobacter dongtanensis	0	0	0	0	0.00022	0	0	0	0	0	0	0	0	0	0	0	0	0	0	0	0	0	0	0	0	0	0	0	0	0	0.000252	0	0	0	0	0	0	0.000458	0	0
Altererythrobacter marensis	0	0	0	0	0	0	0	0	0	0.000265	0	0	0	0	0	0	0	0	0	0	0	0	0	0	0	0	0	0	0	0	0	0	0	0	0	0	0	0	0	0
Altererythrobacter namhicola	0	0	0	0	0	0	0	0	0	0.000265	0.000274	0	0	0	0	0	0	0	0	0	0	0	0	0	0	0.000445	0	0	0	0	0	0	0	0	0.000359	0	0	0	0	0
Altererythrobacter sp. ZODW24	0	0	0	0	0	0	0	0	0	0	0.000274	0	0	0	0	0	0.000451	0	0	0.000207	0	0	0	0	0	0.000445	0	0	0	0	0	0	0.000323	0	0	0	0	0	0.000257	0
Alteromonas australica	0.000562	0.000228	0	0.000553	0.00022	0.000782	0.000303	0	0.000912	0.000531	0	0	0	0	0.000244	0	0.00135	0.00188	0	0.000207	0.00286	0	0	0.000525	0	0.000445	0.000727	0	0	0.000271	0.000503	0.00134	0.000646	0.00253	0.000718	0	0.00111	0.000458	0.000515	0
Alteromonas macleodii	0	0.000228	0	0.000276	0.00044	0.000782	0	0.000199	0.000304	0.000531	0.000274	0	0.000302	0.000796	0.000488	0.000544	0	0.000939	0.00145	0.000829	0.000519	0.000906	0.000948	0.000525	0.000594	0.00089	0.00218	0.000562	0	0	0.00151	0.00167	0.00097	0.00126	0.00179	0.000525	0.000222	0.00137	0.00129	0.000895
Alteromonas mediterranea	0	0	0	0	0	0.000391	0.000303	0	0	0.000531	0	0	0	0	0	0.000272	0	0.000313	0	0	0.000519	0	0.000316	0	0	0.000445	0	0	0.000315	0.00109	0.000755	0.000334	0.000323	0	0	0.000525	0.000445	0	0.000257	0.000298
Alteromonas naphthalenivorans	0	0	0	0	0	0	0	0	0	0	0	0	0	0	0	0	0	0	0	0.000207	0	0	0	0	0	0	0	0	0	0	0	0	0	0	0	0	0	0	0	0
Alteromonas sp. BL110	0	0	0	0	0	0	0	0	0	0	0	0	0	0	0	0	0	0	0	0	0	0	0	0	0	0.000445	0	0	0	0	0	0	0	0	0	0	0	0	0.000257	0
Alteromonas sp. MB-3u-76	0	0	0	0	0	0	0	0	0	0	0	0	0	0	0	0	0	0.000313	0.000362	0.000414	0.00026	0	0	0	0	0	0	0	0	0	0	0	0	0.000632	0	0	0	0	0	0.000298
Alteromonas sp. RKMC-009	0	0	0	0	0	0	0	0	0	0	0	0	0	0	0	0	0	0	0	0	0	0	0	0	0	0	0	0	0	0	0	0.000334	0	0	0	0	0	0	0.000257	0
Alteromonas sp. RW2A1	0	0	0	0	0	0	0	0	0	0	0	0	0	0	0	0	0	0	0	0	0	0	0	0	0	0	0	0	0	0	0.000252	0	0	0	0	0	0	0	0	0
Alteromonas stellipolaris	0	0	0	0	0	0	0	0	0	0	0	0	0	0	0	0	0	0	0	0	0	0	0	0	0	0	0	0	0	0	0	0	0	0	0	0.000262	0	0	0	0
Aminipila sp. JN-39	0.116845	0.0992602	0.0438736	0.0176926	0.0737801	0.000782	0.246439	0.134213	0.0212767	0.218871	0.0235535	0.033939	0.00665	0.000265	0.144141	0.0470165	0.0838805	0.00908	0.094479	0.00994	0.0511666	0.0631225	0.000316	0.10081	0.284406	0.00089	0.562763	0.0241776	0.00347	0.0019	0.178392	0.0273852	0.0300567	0.0708094	0.000718	0.126973	0.00245	0.176666	0.0713122	0.000298
Aminobacter aminovorans	0	0	0	0	0	0	0	0	0	0	0	0	0	0	0	0	0	0	0	0	0	0	0	0	0	0.000445	0	0	0	0	0	0	0	0	0	0	0	0	0	0
Aminobacterium colombiense	0.00112	0	0.00032	0	0	0	0.000303	0.000398	0	0	0	0	0	0	0.000244	0.000272	0.000451	0	0.00145	0.000622	0.00026	0	0	0	0.00178	0	0.000363	0	0	0	0	0.000668	0	0.00126	0.000359	0	0.000222	0.000458	0	0.000597
Aminomonas paucivorans	0	0	0	0	0.00022	0	0.000303	0	0	0	0	0	0	0	0.000244	0	0	0	0	0	0	0	0	0	0	0	0.000727	0.000281	0	0	0.000252	0	0	0	0	0	0	0.000458	0	0
Ammonifex degensii	0.000281	0.000228	0	0	0	0	0.000606	0	0	0.000796	0.000274	0	0	0	0.000976	0.000815	0.000451	0	0.00109	0.000207	0.00026	0.000604	0	0	0.00564	0	0.00182	0	0	0	0.00126	0.001	0.00097	0	0.000359	0	0	0.000458	0.000772	0
Amphibacillus xylanus	0	0	0	0	0	0	0	0	0.000304	0.00133	0	0	0	0.000265	0	0	0	0	0.000362	0.000829	0.000519	0	0	0	0	0.00089	0	0	0	0	0.000503	0	0	0	0	0.000262	0	0	0	0
Amycolatopsis albispora	0	0	0	0	0	0	0	0	0	0.000265	0	0	0	0	0	0	0	0	0	0	0	0	0	0	0	0	0	0	0	0	0.000252	0	0	0	0	0	0	0	0	0
Amycolatopsis keratiniphila	0	0	0	0	0	0	0	0	0	0	0	0	0	0	0	0	0	0	0	0	0.00026	0	0	0	0	0	0	0	0	0	0	0	0	0	0	0	0	0	0	0
Amycolatopsis mediterranei	0	0	0	0	0	0	0.000303	0	0	0	0	0	0	0	0	0.000272	0	0	0	0	0	0	0	0	0	0	0	0	0	0	0	0	0	0	0	0	0	0	0.000257	0
Amycolatopsis methanolica	0	0	0	0	0	0	0	0	0	0	0	0.000285	0	0	0	0	0	0	0	0.000207	0	0	0	0	0	0	0	0	0	0	0	0	0	0.00253	0.000359	0	0	0	0.00154	0
Amycolatopsis orientalis	0	0	0	0	0	0	0	0	0	0	0	0	0	0	0	0	0	0	0	0	0	0	0	0	0	0	0	0	0	0	0	0	0	0	0	0	0	0	0.000257	0
Anabaena cylindrica	0	0	0	0	0	0	0	0	0.000608	0	0	0	0	0	0.000244	0	0	0	0.000362	0	0	0	0	0	0	0	0	0	0.000315	0	0.000252	0	0.000323	0	0	0	0	0	0	0
Anaerobutyricum hallii	0.0353905	0.00502	0.0016	0.00111	0.00264	0	0.0105963	0.00258	0.00334	0.00637	0.00301	0.0122637	0.00272	0.000796	0.0165847	0.00571	0.00722	0.00157	0.0133936	0.00166	0.00442	0.00302	0.00221	0.0021	0.0106875	0.000445	0.0272481	0.0118077	0.00221	0.00136	0.0110709	0.00301	0.00808	0.013909	0.00108	0.00341	0.002	0.0146458	0.00669	0.000895
Anaerococcus mediterraneensis	0.0550518	0.0953811	0.00416	0.000553	0.0125536	0.009	0.120495	0.0165033	0.00152	0.0244075	0.0052	0.00314	0.00907	0.00265	0.00951	0.0263618	0.11635	0.00313	0.0542982	0.048689	0.379723	0.0111748	0.0120102	0.253601	0.00623	0.00178	0.0210718	0.0120888	0.00883	0.0501928	0.0359804	0.0177002	0.00873	0.00253	0.0656797	0.00367	0.00089	0.00687	0.0731143	0.0119303
Anaerococcus prevotii	0.000843	0.000456	0	0	0.000661	0	0.00303	0.000398	0.00243	0.000796	0.000548	0.00114	0	0	0.00146	0	0.00225	0.000313	0.00145	0.000829	0.00208	0.000604	0.00126	0.00105	0.00178	0	0.00545	0.00225	0.00063	0	0.00252	0.000334	0.000646	0	0.00144	0.000262	0	0.000915	0.0018	0.000298
Anaerolinea thermophila	0.000281	0.000228	0	0	0	0	0	0	0.000304	0	0	0	0	0	0	0	0	0	0	0.000207	0	0	0	0	0	0	0.000363	0	0	0	0	0	0	0	0	0	0	0	0	0
Anaerolineaceae bacterium oral taxon 439	0.000843	0.000456	0	0	0.00176	0	0.00363	0.000597	0.000304	0	0	0.000285	0	0.000531	0.0022	0	0.015784	0	0.000724	0.000207	0.00026	0.000302	0	0	0.00356	0	0.000363	0.000281	0.00252	0	0.00126	0.001	0.00097	0.00379	0.000718	0.000787	0.00534	0.000458	0.00103	0.000298
Anaeromyxobacter dehalogenans	0	0	0	0	0	0	0	0	0	0	0	0	0	0	0	0	0	0	0	0	0	0	0	0	0	0	0	0	0	0	0	0	0	0	0	0	0	0	0.000257	0
Anaeromyxobacter sp. Fw109-5	0	0	0	0	0	0	0.000303	0	0	0	0	0	0	0	0	0	0	0	0	0	0	0	0	0	0	0	0	0	0	0	0	0	0	0	0	0	0	0	0	0
Anaerostipes hadrus	0.470188	0.166346	0.13066	0.0240509	0.0900778	0.023082	0.660602	0.102599	0.0498482	0.157853	0.247038	0.103243	0.213405	0.0612773	0.235844	0.230191	0.231348	0.102706	0.173392	0.0791456	0.311415	0.0582902	0.150759	0.285104	0.125578	0.0240378	0.170391	0.186392	0.129548	0.10961	0.512532	0.527666	0.0620526	0.0448881	0.102288	0.435224	0.0418269	0.379419	0.526217	0.043844
Anaerostipes rhamnosivorans	0.0516813	0.00844	0.00544	0.000276	0.00352	0	0.0499538	0.00835	0.000608	0.00875	0.018076	0.0142601	0.00756	0.0129982	0.025121	0.0209264	0.0126272	0.0237978	0.0126696	0.0196828	0.00701	0.00664	0.0120102	0.0105011	0.016625	0.00401	0.0163488	0.0163058	0.00725	0.0057	0.0842897	0.13392	0.00776	0.00632	0.00969	0.117267	0.00267	0.110301	0.147516	0.00268
Anaerotignum propionicum	0.0665678	0.00479	0.00352	0.000276	0.00815	0	0.0245228	0.00875	0.00821	0.00265	0.00246	0.0330834	0.00333	0.00318	0.0539003	0.00842	0.00406	0.00251	0.0267871	0.00249	0.00961	0.0117788	0.0019	0.00105	0.0246406	0.00089	0.0301545	0.00843	0.0082	0.00136	0.0128322	0.0130247	0.0116349	0.0233924	0.00144	0.00656	0.00178	0.0169343	0.0195658	0
Anaplasma marginale	0	0	0	0	0	0	0.000303	0	0	0	0	0	0	0	0	0	0	0	0	0	0	0	0	0	0	0	0	0	0.000315	0	0	0	0.000323	0	0	0	0	0	0	0
Anaplasma phagocytophilum	0	0	0	0	0	0	0	0	0.000304	0	0	0	0	0	0	0	0	0	0	0.000207	0	0	0	0	0	0	0	0	0	0	0.000252	0	0.000323	0	0	0	0.000222	0	0	0.000298
Anderseniella sp. Alg231-50	0	0	0	0	0	0.000391	0	0	0	0	0	0	0	0	0	0	0	0.000313	0	0	0	0	0	0	0	0	0	0	0	0	0	0	0	0	0	0	0	0	0	0.000298
Aneurinibacillus soli	0.00253	0.000228	0.00128	0.00304	0	0	0.00303	0.000597	0.000608	0.000531	0	0.00228	0.000302	0.000265	0.000976	0	0.00135	0.000626	0.00109	0.000414	0.00442	0.000302	0.000316	0.000525	0.00119	0	0.00763	0.000562	0.00063	0	0.000252	0	0	0	0.000359	0	0.00957	0	0.000772	0.000298
Aneurinibacillus sp. XH2	0	0.00114	0.00288	0.0127166	0.00242	0.00156	0.000908	0.000199	0	0.000531	0	0	0.000605	0	0.000732	0.000544	0.00902	0	0.000724	0.00704	0.0013	0.000302	0.000316	0.000525	0.00178	0.00312	0.00218	0.00112	0.000315	0	0.00151	0	0.00291	0.000632	0.000359	0.00236	0.00534	0.018765	0.000515	0.000597
Anoxybacillus amylolyticus	0	0	0.00064	0	0	0	0	0	0	0.000265	0	0	0	0.000265	0	0	0	0	0	0	0	0	0	0	0	0	0	0	0	0	0	0	0	0	0	0	0.000222	0	0	0
Anoxybacillus flavithermus	0.00253	0.000456	0.00288	0.00415	0.000881	0.00274	0.00242	0.00159	0.000608	0.000796	0.000822	0.000285	0.000907	0.00106	0.000732	0.000544	0.00451	0.000939	0.00471	0.00228	0.00286	0.00121	0.000632	0.00263	0.00683	0.00312	0.00727	0.00169	0.000946	0.000271	0.00277	0.000668	0.00129	0.00253	0.00108	0.000787	0.00868	0.00183	0.00309	0.000597
Anoxybacillus gonensis	0.00112	0	0.00032	0.000276	0.00132	0	0.00303	0.000199	0.00122	0.00239	0	0	0	0	0.000488	0.000272	0.000451	0	0	0	0.0013	0.000302	0	0.000525	0	0.000445	0.000727	0.000562	0	0	0.00352	0	0	0	0.00108	0	0.00089	0	0.000257	0
Anoxybacillus kamchatkensis	0	0	0	0.000276	0	0	0	0	0	0	0	0	0	0	0	0	0	0	0	0	0	0	0	0	0	0	0	0	0	0	0	0	0	0	0	0	0	0	0	0
Anoxybacter fermentans	0.00112	0.000228	0	0	0.00154	0.000391	0.00696	0.000398	0.000912	0.00212	0	0.000285	0.00121	0	0.00195	0.00163	0.0018	0.000939	0.00217	0.00124	0.00519	0.000302	0.000316	0.0021	0.00267	0.00089	0.0192553	0.00112	0.00063	0.000271	0.00377	0.00367	0.00226	0	0.00179	0.00394	0.000667	0.00778	0.00257	0.000895
Anseongella ginsenosidimutans	0.000281	0	0	0.000276	0.00022	0	0.000606	0.000398	0.000608	0.00159	0	0	0	0.000265	0	0	0.000902	0.000313	0	0.000207	0.000779	0.000302	0	0.000525	0.000297	0	0.000727	0	0	0	0.00101	0.000334	0.000323	0.000632	0.000718	0	0	0.000915	0.000257	0.000298
Antarcticibacterium flavum	0	0	0	0	0	0	0	0	0	0	0	0	0	0	0	0	0	0	0	0	0	0	0	0	0	0	0	0	0	0	0	0	0.000323	0	0	0	0	0	0	0
Apibacter sp. HY041	0.000562	0.000913	0.00032	0.00138	0.000661	0.00196	0.000908	0.00139	0.000608	0.00239	0.000548	0.00114	0.000907	0	0.000244	0	0.000902	0.00125	0	0.00124	0.0026	0	0	0.00105	0.000297	0	0	0	0	0.00109	0.00151	0.000668	0.00097	0.000632	0.00323	0.00184	0	0	0.000515	0.00119
Aquabacterium olei	0	0	0.00032	0.000276	0	0.0179962	0	0.000398	0	0	0.000548	0	0	0	0	0	0	0	0	0	0.000779	0	0	0	0	0	0.00109	0	0	0.000271	0	0	0	0	0	0.000262	0	0	0	0
Aquaspirillum sp. LM1	0.000843	0.000913	0.00032	0	0.00044	0.0113454	0.000606	0	0.000304	0.00451	0.000822	0	0	0	0	0.00109	0	0.00157	0	0.000207	0.000519	0	0	0	0	0.000445	0	0	0.00063	0	0.00252	0.00301	0.000323	0.000632	0.000718	0	0	0.000915	0	0
Aquibacillus sp. TKL69	0.0314582	0.0146038	0.0429128	0.0798932	0.0173989	0.0305152	0.0248255	0.0111348	0.0194529	0.0217545	0.0147894	0.0196789	0.00967	0.00822	0.0165847	0.0255465	0.0523126	0.0134646	0.030407	0.0410231	0.0815548	0.0166112	0.021808	0.0477798	0.0187031	0.0302698	0.0254315	0.0238965	0.00788	0.0108525	0.0246579	0.0220417	0.0103421	0.0145412	0.0193809	0.0254471	0.128818	0.020138	0.0200807	0.0164042
Aquicella lusitana	0	0	0	0	0	0	0	0	0	0	0	0	0	0	0	0	0	0	0	0	0	0	0	0	0	0	0	0.000281	0	0.000271	0.000503	0	0	0	0	0	0	0	0	0
Aquicella siphonis	0	0	0	0	0	0	0	0	0	0	0	0	0	0	0	0	0	0	0	0	0	0	0	0	0	0	0	0	0	0.000271	0	0	0	0	0	0	0	0	0	0.000597
Aquifex aeolicus	0	0	0	0	0	0	0	0	0	0	0	0	0	0	0	0	0	0	0	0	0.00026	0	0	0	0.000297	0	0	0	0	0	0.00101	0.002	0	0	0	0.000525	0	0.00183	0.00103	0
Aquiflexum balticum	0	0	0	0	0	0	0.000303	0.000199	0	0	0	0	0	0	0	0	0	0	0	0	0.00026	0	0	0	0	0	0	0	0	0	0	0	0.000323	0	0	0	0	0	0.000257	0
Aquimarina sp. AD1	0	0	0	0	0	0	0	0	0	0	0	0	0	0	0	0	0	0	0	0	0	0	0	0	0	0	0	0	0	0	0.000252	0	0	0	0	0	0	0	0	0
Aquimarina sp. AD10	0	0	0.00032	0.0118872	0	0.093893	0	0	0	0	0	0	0	0	0	0	0	0	0	0	0	0	0	0.000525	0	0	0	0.00225	0	0	0	0	0	0	0	0	0	0	0	0.000298
Aquimarina sp. BL5	0	0	0	0	0.00022	0	0	0	0.000304	0	0	0	0	0	0	0	0	0	0	0.000207	0	0	0	0	0	0	0	0	0	0	0	0	0	0	0	0	0	0	0	0
Aquisphaera giovannonii	0	0	0.00032	0.000276	0.00044	0	0	0.000398	0.000608	0.000265	0	0.000285	0	0	0	0.000815	0.000902	0	0.000724	0.00104	0.0013	0	0	0	0.000297	0.000445	0	0	0.000315	0	0	0	0	0	0.000359	0.000262	0.000222	0	0	0.00119
Aquitalea magnusonii	0	0	0	0	0	0	0	0	0	0	0	0	0	0	0	0	0.000451	0	0	0	0	0	0	0	0	0	0	0	0	0	0	0	0	0	0	0	0	0	0	0
Aquitalea sp. THG-DN7.12	0	0	0	0.000276	0	0.000391	0	0.000199	0	0	0	0	0	0	0	0	0	0	0.000362	0	0.000519	0	0.000316	0	0	0	0.000363	0	0	0	0.000503	0.000334	0	0	0	0	0	0	0	0
Aquitalea sp. USM4	0.000843	0	0.00032	0	0.00044	0.0043	0	0.000199	0	0.000531	0	0	0	0	0	0	0	0.000313	0	0	0.00104	0.00121	0.0019	0.000525	0	0	0.000363	0	0	0.000271	0	0.000334	0.000323	0	0	0	0.000445	0	0.000772	0
Arabia massiliensis	0	0.000456	0	0	0	0	0	0	0	0	0	0	0	0	0	0	0	0	0	0	0	0	0	0	0	0	0	0	0	0	0	0	0	0	0	0	0	0	0	0
Arachidicoccus ginsenosidivorans	0	0	0	0	0	0	0.00727	0.00497	0	0.000796	0	0	0	0	0.000976	0	0	0	0	0.000414	0	0	0.000316	0.000525	0	0	0.0119891	0.000281	0	0	0.000755	0	0.000323	0	0	0	0.000222	0.000915	0	0
Arachidicoccus sp. BS20	0	0	0	0	0	0	0	0	0.000304	0	0	0	0.000302	0	0	0	0	0	0	0	0	0	0	0	0	0	0	0	0	0	0	0	0	0	0	0	0	0	0	0.000298
Arachidicoccus sp. KIS59-12	0	0.000456	0	0	0.00022	0.000391	0	0	0	0.000265	0	0	0.000302	0	0	0.000272	0.000451	0	0	0.000207	0	0	0.000316	0	0	0	0	0.000281	0	0	0.000252	0.000334	0	0	0.000718	0.000262	0	0	0	0
Arcanobacterium haemolyticum	0	0.000913	0	0	0.00529	0	0	0	0	0.000796	0.000548	0.000285	0.000302	0	0	0	0.00135	0.000939	0.000724	0.00249	0.00026	0.000302	0	0	0	0.000445	0.00109	0.000281	0	0	0.000755	0	0	0.0113801	0	0.000525	0	0.00687	0.00463	0
Arcanobacterium phocae	0	0	0	0.000276	0.0044	0	0	0	0	0.000531	0	0.000285	0.000302	0.000265	0	0.000272	0.0018	0	0.000724	0.00166	0	0	0	0	0.000297	0	0	0.000281	0	0	0	0.000334	0	0.00506	0	0.000262	0	0.00549	0.00232	0
Arcobacter anaerophilus	0	0	0	0	0	0	0	0	0	0.000265	0	0	0	0	0	0	0	0	0	0	0	0.000302	0	0	0.000594	0	0.000363	0	0	0	0	0	0	0	0.000359	0	0	0	0.000257	0.000298
Arcobacter bivalviorum	0	0	0	0	0	0	0	0	0	0	0	0	0	0	0	0.000272	0	0	0	0.000207	0	0	0	0	0	0	0	0	0	0	0.000252	0	0	0	0.000359	0	0	0	0	0
Arcobacter butzleri	0	0	0	0	0	0	0	0	0	0	0	0	0	0	0	0	0	0	0	0	0.000519	0	0	0	0	0	0.000363	0	0	0	0.000252	0	0	0	0	0	0	0	0.000257	0
Arcobacter canalis	0	0	0	0	0	0	0.000303	0	0	0	0	0	0	0	0	0	0	0	0.000362	0	0	0	0	0	0.000297	0	0	0.000281	0	0	0	0	0	0	0	0	0	0	0.000772	0
Arcobacter ellisii	0	0	0	0	0.00022	0	0	0	0	0	0.000274	0	0	0	0	0	0	0	0	0	0	0	0	0	0.000297	0.000445	0.000363	0	0	0	0.000252	0.000334	0	0	0	0	0	0	0.000257	0.000597
Arcobacter halophilus	0	0	0.000961	0	0.00022	0	0.000303	0.000199	0	0.000531	0	0.000285	0.00121	0	0	0.000272	0	0.000313	0	0.00104	0	0.000302	0	0.000525	0.00119	0	0.000363	0.000281	0	0	0.00101	0.000668	0.00194	0	0.000718	0	0.000222	0.000915	0.000257	0.000895
Arcobacter marinus	0.000281	0	0	0	0	0	0	0	0	0	0	0	0	0	0	0	0	0	0	0	0	0	0	0	0	0	0	0	0	0	0	0	0	0	0	0	0	0	0	0
Arcobacter molluscorum	0	0	0	0	0.00022	0	0	0	0	0	0	0	0	0	0	0	0	0	0	0	0	0	0	0	0	0	0	0	0	0	0	0	0	0	0	0	0	0	0	0
Arcobacter mytili	0.000281	0	0	0.000276	0	0	0.000303	0.000199	0	0	0	0.000285	0.000302	0.000265	0.000244	0	0	0	0	0.000207	0.00104	0	0.000316	0	0	0	0.00145	0	0.000315	0	0.00151	0.002	0.000646	0	0.000359	0.00157	0	0.00183	0.000515	0.000298
Arcobacter nitrofigilis	0	0	0	0	0	0	0	0	0	0	0	0	0	0	0	0	0	0	0	0	0	0	0.000316	0	0	0	0	0	0	0	0	0	0.000323	0	0	0	0	0	0	0
Arcobacter skirrowii	0	0	0	0	0	0	0	0	0	0	0	0	0	0	0	0	0	0	0	0	0	0	0	0	0	0	0	0	0	0	0	0	0	0.000632	0	0	0	0	0	0
Arcobacter sp. L	0	0	0	0	0	0	0	0	0	0	0	0	0	0	0	0	0	0	0	0	0	0	0	0	0	0	0	0	0.000315	0	0	0	0	0	0	0	0	0	0	0
Arcobacter suis	0.000562	0.000913	0.00064	0	0.00154	0	0.00484	0.00437	0.00152	0.00637	0.00137	0.000285	0.00272	0.00106	0.00146	0.000272	0.00135	0.000313	0.00253	0.00104	0.00156	0.000302	0.000632	0.000525	0.00416	0.000445	0.00327	0.00112	0.00063	0.00109	0.00252	0.00501	0.00097	0.000632	0.00431	0	0.000222	0.00641	0.00129	0.00119
Arcobacter thereius	0	0	0	0	0	0	0	0	0	0	0	0	0	0	0	0	0	0	0	0	0	0	0	0	0	0	0.000363	0	0	0	0	0	0	0	0	0	0	0	0	0.000597
Arcticibacterium luteifluviistationis	0	0	0	0	0	0	0	0	0	0.000265	0	0	0	0	0	0	0	0	0	0	0.000519	0	0	0.000525	0	0	0	0	0	0	0.000252	0	0	0	0	0.000262	0	0.000458	0	0.000298
Arenibacter algicola	0	0	0	0	0.00022	0	0.000303	0	0	0.000796	0.000274	0	0.000302	0	0	0	0	0	0	0	0.000779	0	0	0	0	0	0	0	0	0	0	0	0.000323	0	0	0	0	0	0.000257	0
Armatimonadetes bacterium Uphvl-Ar1	0.000562	0	0.00032	0	0.00044	0	0.000908	0	0	0.000265	0	0.000285	0	0	0	0	0.000902	0	0	0.000829	0.000779	0	0.000316	0.000525	0	0	0.000363	0	0.000315	0.000271	0.000755	0	0.000323	0	0.000718	0.000525	0.000222	0	0.00103	0.000298
Armatimonadetes bacterium Uphvl-Ar2	0	0	0	0	0	0	0	0	0	0.000265	0	0	0	0.000531	0	0	0	0	0	0.000207	0	0	0	0	0	0.000445	0.000363	0	0	0.000271	0	0	0	0	0	0	0.000222	0	0.000257	0
Aromatoleum aromaticum	0	0	0	0.000276	0	0	0	0	0	0	0	0.000285	0	0	0	0	0	0	0	0	0.00026	0.000604	0	0	0	0	0	0	0	0	0.000252	0	0	0	0.000359	0	0	0	0	0
Arsenicicoccus sp. oral taxon 190	0	0	0	0	0.00044	0	0	0	0	0	0	0.000285	0	0	0	0	0	0.000313	0	0	0	0	0	0	0	0	0	0	0	0	0	0	0	0	0.000359	0	0	0.000915	0.000257	0
Arsenophonus endosymbiont of Aleurodicus dispersus	0.000281	0.000685	0	0.00138	0.00176	0.000782	0.000303	0	0	0.000265	0	0.000285	0.000605	0.000265	0	0.000272	0	0.000626	0	0.000622	0.000519	0	0	0.000525	0	0	0	0.000843	0	0.000814	0.000252	0.002	0	0	0.00395	0.000525	0.000667	0.000458	0.00103	0.00209
Arsenophonus nasoniae	0.0221893	0.0164293	0.00929	0.0279211	0.0354585	0.0481202	0.018165	0.0133219	0.012766	0.0366112	0.0131461	0.0128341	0.0332501	0.013794	0.0112191	0.0146757	0.0229995	0.0335048	0.0162895	0.015539	0.0506471	0.00423	0.00853	0.0257276	0.00861	0.00668	0.0417804	0.0261456	0.0132384	0.0436813	0.0810187	0.0594459	0.0109885	0.0107479	0.083266	0.0406629	0.0278104	0.0311224	0.0725994	0.0551778
Arthrobacter alpinus	0.000281	0	0	0	0	0	0.000303	0	0	0.000796	0	0	0	0.000265	0	0	0	0	0	0.00124	0.00026	0	0	0	0.000594	0.00134	0.000727	0	0.000315	0.000271	0.000252	0.000334	0.00129	0.000632	0	0.000262	0	0.000915	0.00129	0.00119
Arthrobacter crystallopoietes	0.00449	0.0016	0.00256	0.000553	0.00154	0.000782	0.00333	0.00159	0.00213	0.00531	0.000548	0	0.00363	0.000265	0.000976	0.00109	0.00406	0.00188	0.00362	0.00559	0.00961	0	0.00316	0.00105	0.00653	0.0049	0.00727	0.000281	0.00126	0.00244	0.0115741	0.00835	0.0042	0.00316	0.00287	0.0110183	0.002	0.00732	0.00695	0.00447
Arthrobacter sp. 24S4-2	0	0	0	0.000276	0	0	0	0	0	0	0	0	0	0	0	0	0	0	0	0	0	0	0	0	0	0	0	0	0	0	0	0	0.000323	0	0	0	0	0	0	0
Arthrobacter sp. DCT-5	0	0	0	0	0	0	0	0	0	0	0	0	0	0	0	0	0	0.000313	0	0	0	0	0	0	0	0	0	0	0	0.000271	0	0	0	0	0	0	0	0	0	0
Arthrobacter sp. ERGS1:01	0.000562	0	0	0	0	0	0.000303	0	0.000304	0	0	0	0.000302	0	0.000244	0	0	0	0	0.000207	0.000519	0	0	0	0	0	0.000727	0	0	0	0	0	0	0	0.000359	0.000262	0	0.000458	0.000257	0
Arthrobacter sp. FB24	0	0	0	0	0	0	0	0	0	0	0	0	0	0	0	0	0	0	0.000362	0	0	0	0	0	0	0	0	0	0	0	0	0	0	0	0	0	0	0	0	0
Arthrobacter sp. PAMC 25486	0	0	0	0	0	0	0.000303	0	0	0	0	0	0	0	0	0	0	0	0	0	0	0	0	0	0	0	0.000363	0	0	0	0	0	0	0	0	0	0	0	0	0
Arthrobacter sp. QXT-31	0	0	0	0	0	0	0	0	0	0	0.000548	0	0	0	0	0	0	0	0	0.000414	0	0	0	0	0	0	0	0	0	0	0	0	0	0	0	0	0	0	0	0
Arthrobacter sp. Rue61a	0.000281	0	0	0	0	0	0	0	0.000304	0	0	0	0	0	0	0	0	0	0	0	0.000779	0	0	0	0	0	0	0	0	0	0	0	0.000323	0	0	0.000262	0.000222	0	0.000257	0.000597
Arthrobacter sp. U41	0	0	0	0	0	0	0	0	0	0	0	0	0	0	0	0	0	0	0	0	0	0	0	0	0	0	0	0	0	0	0	0	0	0	0	0.000525	0	0	0	0.000597
Arthrobacter sp. YC-RL1	0	0	0	0	0.00022	0	0	0	0	0	0	0	0	0	0	0	0	0	0	0	0	0	0	0	0	0	0	0	0	0	0	0	0	0	0	0	0	0	0.000257	0
Arthrobacter sp. YN	0.000843	0.000228	0	0	0.000661	0	0.00182	0.000398	0	0.000265	0.00876	0.00799	0.000302	0.00159	0.0131702	0.00761	0.000451	0.000626	0.00145	0.000207	0.000519	0.00121	0	0.0042	0.00148	0.00089	0.00291	0.00225	0.00284	0.000543	0.00377	0.00134	0	0.000632	0.00108	0.00157	0	0.0032	0.0018	0.000298
Arthrospira platensis	0	0	0	0	0	0	0	0	0	0	0	0	0	0	0	0	0	0	0	0	0	0	0	0	0	0	0	0	0	0	0	0.000334	0.000323	0	0	0	0	0	0	0
Asaia bogorensis	0	0	0	0	0	0	0	0	0	0	0	0	0	0	0	0	0	0	0	0	0	0	0	0	0	0	0	0	0	0	0	0	0	0	0	0	0	0	0	0.000298
Asticcacaulis excentricus	0	0	0	0	0	0	0	0	0	0	0	0	0	0	0	0	0	0.000313	0	0.000414	0.00026	0	0	0	0	0	0	0	0	0	0	0	0	0	0	0	0.000222	0	0	0.000298
Atlantibacter hermannii	0	0	0	0	0	0	0	0	0	0	0	0	0	0	0	0	0	0	0	0	0.00026	0	0	0	0	0	0	0	0	0	0	0	0	0	0	0	0	0	0	0
Atopobium parvulum	0.0059	0.00434	0.00576	0.000276	0.00507	0	0.02422	0.0119301	0.0534956	0.0549168	0.00219	0.1908	0.00574	0.00822	0.0963377	0.000272	0.0595281	0.000313	0.032217	0.0029	0.00208	0.00695	0.00126	0	0.137453	0.0115738	0.235786	0.0118077	0.110636	0.000814	0.00126	0.000668	0.081444	0.0265535	0.000359	0.00918	0	0.00137	0.0265168	0.00119
Aurantimicrobium minutum	0	0	0.00032	0	0	0	0	0	0	0	0	0	0	0	0	0	0	0	0	0	0	0	0	0	0	0	0	0	0	0	0	0	0	0	0	0	0	0	0	0
Aurantimicrobium sp. MWH-Mo1	0	0	0	0	0	0	0	0	0	0	0	0	0	0	0	0	0	0	0	0	0	0	0	0	0	0	0	0	0	0	0	0	0.000323	0	0	0	0	0	0	0
Auraticoccus monumenti	0	0	0	0	0	0	0	0	0	0	0	0	0	0	0	0	0	0	0	0.000207	0.00026	0	0	0	0	0	0	0	0	0	0	0	0	0	0	0	0.000222	0.000915	0	0
Aureimonas sp. AU20	0	0	0	0	0	0	0	0	0.000304	0	0	0	0	0	0	0	0	0	0	0	0	0	0	0	0	0	0	0	0	0	0	0	0	0	0	0	0	0	0	0
Aureitalea sp. RR4-38	0	0.000456	0.00032	0	0.00044	0.00117	0	0.000597	0.000304	0.000531	0	0.000285	0.00121	0.000265	0.000244	0.000272	0	0.000313	0.000724	0.000622	0.000779	0	0	0.000525	0	0	0	0	0.000315	0.000543	0.00101	0.001	0.000646	0	0.00179	0.000525	0	0.000458	0.000257	0.000895
Auricoccus indicus	0.0101116	0.00365	0.0150515	0.0254331	0.00374	0.0144752	0.00454	0.00278	0.00578	0.00929	0.0115029	0.00513	0.00907	0.00345	0.00732	0.00924	0.0139801	0.00407	0.0133936	0.0107737	0.0309077	0.00634	0.0101138	0.0105011	0.00178	0.00534	0.0069	0.00703	0.00063	0.0038	0.0158515	0.0120228	0.00291	0.00506	0.00646	0.00735	0.0549534	0.00961	0.0118425	0.00597
Auritidibacter sp. NML130574	0	0	0	0	0.00044	0	0	0	0	0.000265	0.000548	0	0	0	0.000244	0	0	0	0	0.000622	0.00026	0	0	0	0	0	0	0	0	0	0	0	0	0	0.000359	0	0.000222	0	0	0
Austwickia chelonae	0	0	0	0	0	0	0	0	0	0	0	0	0	0	0	0	0	0	0	0	0	0.000302	0	0	0	0	0	0	0	0	0	0	0	0	0	0	0	0	0	0
Avibacterium paragallinarum	0.000281	0.000685	0	0	0	0	0	0	0	0	0	0.000285	0.000302	0	0	0	0	0.000313	0	0.000207	0	0	0	0.000525	0	0	0	0	0	0.000271	0.000503	0.000668	0	0	0	0	0	0	0.00103	0.000298
Avibacterium volantium	0.000562	0.0568179	0	0.0616477	0.00925	0.0438168	0	0.00139	0	0.00186	0.000274	0.000856	0.025391	0.00212	0	0.00109	0.000902	0.00313	0.000724	0	0.00156	0	0	0.00945	0.000297	0.000445	0.000363	0.00309	0.00063	0.00515	0.00176	0.00601	0.000323	0	0.011485	0.00131	0.00801	0.00732	0.00232	0.00597
Azoarcus communis	0.000281	0	0.00064	0.000276	0.000881	0	0	0.000199	0	0	0	0	0	0.000265	0	0	0	0.000626	0.000362	0.000207	0.000519	0	0	0	0	0	0	0	0	0	0.000252	0.000334	0	0	0.000359	0	0.00156	0.000458	0	0
Azoarcus olearius	0	0	0	0	0	0	0	0	0	0	0	0	0	0	0	0	0	0	0.000362	0	0	0	0	0	0	0	0	0	0	0	0	0	0	0	0	0	0	0	0	0
Azoarcus sp. DN11	0	0	0	0	0	0	0	0	0	0	0.000274	0	0	0	0	0	0.000451	0	0	0	0	0	0	0	0	0	0.000363	0	0	0.000271	0	0.000334	0	0	0.000359	0	0	0.000458	0.000257	0.000298
Azoarcus sp. KH32C	0	0	0	0	0	0	0	0	0	0	0	0	0	0	0	0	0	0	0	0	0.00026	0	0	0	0	0	0	0	0	0	0	0	0	0	0	0	0	0	0.000257	0.000298
Azoarcus sp. SY39	0	0.000228	0.00064	0.000276	0.00022	0.000391	0	0	0.000304	0.000265	0	0.000285	0	0	0	0	0	0	0	0	0.000519	0	0	0	0	0	0	0	0	0	0.00126	0.00134	0	0	0	0.000262	0	0.000915	0.000257	0
Azorhizobium caulinodans	0	0	0	0	0	0	0	0	0	0	0	0	0	0	0	0	0	0	0	0	0	0	0	0	0	0	0	0	0	0	0.000252	0	0	0	0	0	0	0	0	0
Azospira oryzae	0.000281	0	0	0	0	0	0.000303	0	0	0.0061	0.000274	0.000856	0.000302	0	0	0	0	0.000313	0.000362	0	0.00156	0	0	0.000525	0	0	0.000363	0.000562	0	0.000271	0.00226	0.001	0	0	0	0.000262	0	0	0.000257	0
Azospirillum brasilense	0.000281	0	0	0	0	0	0	0	0	0	0	0	0	0	0.000244	0	0	0.000313	0.000362	0.000207	0.00026	0	0	0	0	0	0	0	0	0	0.000252	0.000334	0	0	0.000359	0.000262	0	0	0	0
Azospirillum lipoferum	0.000562	0.000456	0.00032	0.000276	0.000661	0	0.000303	0	0.000608	0.000265	0.000822	0.000285	0.000302	0	0.000732	0.000272	0.00316	0.000626	0.000724	0.00186	0.00156	0	0	0.00105	0.000297	0.00312	0.000727	0.000281	0.000946	0.000814	0	0.00134	0.000323	0	0.00108	0.000262	0.00133	0.000915	0.00103	0.000298
Azospirillum sp. CFH 70021	0	0	0	0.000276	0	0	0	0	0	0	0	0	0	0	0	0	0	0	0	0	0	0	0	0	0	0	0	0	0	0	0	0	0	0	0	0	0	0	0	0
Azospirillum sp. M2T2B2	0	0	0	0	0	0	0	0	0	0	0	0	0	0	0	0	0	0	0.000362	0	0	0	0	0	0.000297	0	0.000363	0	0	0	0	0	0	0	0	0	0	0	0.000257	0
Azospirillum sp. TSA2s	0	0	0	0	0	0	0	0	0	0	0	0	0	0	0	0	0	0	0	0.000207	0	0	0	0	0	0	0	0	0	0	0	0	0	0	0	0	0	0	0	0
Azospirillum sp. TSH100	0	0	0	0	0	0	0	0	0	0.000265	0	0	0	0	0	0	0	0	0	0	0	0	0	0	0	0	0	0	0	0	0	0	0	0	0	0	0	0	0	0
Azospirillum thiophilum	0	0	0	0	0	0	0	0	0	0	0	0	0	0	0	0	0	0	0	0	0	0	0	0	0	0	0	0	0	0	0	0.000334	0	0	0	0	0	0	0	0
Azotobacter chroococcum	0	0	0	0	0	0	0	0	0	0	0	0	0	0	0	0	0	0	0	0	0	0	0	0	0	0	0	0	0	0	0.000252	0	0	0	0	0	0	0.000458	0	0
Azotobacter vinelandii	0	0	0	0	0	0	0	0	0	0	0	0	0	0	0	0	0	0	0	0	0	0	0	0	0	0	0	0	0	0	0.000252	0	0	0	0	0	0	0	0	0
Bacillus altitudinis	0.0188187	0.00913	0.018254	0.0135459	0.00925	0.00861	0.0214953	0.00756	0.0121581	0.0161832	0.00986	0.00998	0.00998	0.00637	0.0143897	0.00951	0.0234505	0.0134646	0.030407	0.023205	0.0371412	0.0114768	0.0154868	0.00945	0.0424531	0.0204767	0.0337876	0.00956	0.00914	0.00461	0.0304449	0.019704	0.0197146	0.0170701	0.0136384	0.00892	0.0342624	0.0215111	0.0200807	0.00954
Bacillus amyloliquefaciens	0.01601	0.00958	0.032665	0.0713233	0.0169584	0.033645	0.0118073	0.00915	0.0234043	0.0127343	0.0123245	0.0154009	0.00453	0.0129982	0.0134141	0.015491	0.0392344	0.0106464	0.0340269	0.0312853	0.0636336	0.0187253	0.0173832	0.0236274	0.0442344	0.0258184	0.0210718	0.0233342	0.01576	0.00678	0.0130838	0.0136926	0.0216538	0.0214957	0.0132795	0.00918	0.119473	0.0137305	0.0110701	0.0175972
Bacillus anthracis	0.290708	0.103139	0.323127	0.738113	0.112322	0.281288	0.192247	0.0896745	0.137082	0.214361	0.0901059	0.105239	0.0725457	0.0681743	0.122678	0.160074	0.405873	0.109595	0.301898	0.237022	0.686203	0.105104	0.175096	0.285629	0.163281	0.203431	0.295732	0.214787	0.0680834	0.0607739	0.230476	0.142937	0.0982499	0.140987	0.151099	0.160291	1.58186	0.180785	0.179439	0.128251
Bacillus aryabhattai	0	0.000456	0.00032	0.000553	0.00044	0	0	0	0.000304	0.000265	0.000274	0	0	0.000265	0	0	0.000451	0	0.000362	0.00124	0.0013	0.000302	0	0	0	0	0	0	0	0.000271	0	0	0.000323	0	0.000718	0.000787	0.000222	0	0	0.000298
Bacillus asahii	0.000562	0.000685	0.00192	0.00194	0.00044	0.000391	0	0.00139	0.00213	0.00159	0.000274	0.00171	0	0.000265	0	0.00163	0.00225	0.000939	0.00434	0.00394	0.00519	0.00272	0.00284	0.0021	0	0.00312	0.000363	0.00141	0.00063	0.000814	0.00101	0	0.000646	0.000632	0.00179	0.0021	0.00445	0.000458	0.000772	0.00179
Bacillus atrophaeus	0	0.000685	0.000961	0.000276	0.000881	0	0	0	0.000304	0	0.000274	0.00057	0	0.000531	0	0	0.0018	0.000313	0	0.00124	0.00104	0.000302	0	0	0	0.00134	0	0.000281	0	0	0	0	0	0	0.00108	0.000525	0.000445	0.000458	0	0.000597
Bacillus beveridgei	0	0	0	0	0	0.000391	0	0	0	0	0	0	0	0	0	0	0.000451	0	0.000362	0	0.00026	0	0	0	0	0	0	0	0	0	0.000252	0	0	0	0	0	0	0.000458	0	0
Bacillus butanolivorans	0	0	0	0	0	0	0	0	0	0	0	0	0	0	0	0	0	0	0	0	0	0	0	0	0	0	0	0	0	0	0	0.000334	0	0.000632	0	0	0	0	0	0
Bacillus cellulosilyticus	0.0014	0.000456	0.00192	0.00387	0	0.00156	0.000908	0	0.000304	0.00133	0	0.000285	0.000605	0.000265	0.000244	0	0.000451	0.000313	0.000362	0.000414	0.0013	0.000302	0.000632	0.00158	0.000297	0.00089	0.00182	0.000843	0	0.000271	0.000252	0.001	0	0	0	0.000262	0.0089	0	0.000257	0.000298
Bacillus cereus	0.544901	0.311472	0.920704	1.89809	0.28587	0.698329	0.339989	0.193466	0.404256	0.399539	0.288941	0.256396	0.137837	0.190464	0.266575	0.428584	0.786943	0.285574	0.621534	0.672116	1.39968	0.310176	0.422253	0.672593	0.545656	0.486098	0.435969	0.502107	0.166741	0.170927	0.388236	0.270178	0.255321	0.321171	0.306146	0.337108	3.44782	0.344635	0.299923	0.258888
Bacillus circulans	0	0	0	0	0	0	0	0	0	0	0	0	0	0	0	0	0	0	0	0	0.00026	0	0	0	0	0	0.000363	0	0	0.000271	0	0	0.000323	0	0	0	0.000222	0	0.000257	0
Bacillus clausii	0	0	0	0	0	0	0	0	0	0	0.000274	0	0	0	0	0	0	0	0	0.000207	0	0	0	0	0	0	0	0	0	0	0	0	0	0	0	0	0	0	0	0
Bacillus coagulans	0.00393	0.00228	0.00544	0.0102285	0.0022	0.00313	0.00545	0.000795	0.00243	0.00478	0.00164	0.00371	0.00121	0.00106	0.00244	0.00326	0.0130781	0.00219	0.0076	0.00684	0.00935	0.00332	0.00284	0.00473	0.00386	0.00623	0.0108992	0.00394	0.00284	0.00109	0.00554	0.00267	0.00582	0.00569	0.00287	0.0042	0.0287003	0.00503	0.00412	0.00239
Bacillus cohnii	0.00169	0.000685	0.0016	0.00249	0.000881	0.000782	0.00121	0.000597	0.000912	0.000531	0.000548	0.000856	0.000302	0.00106	0.00122	0.000815	0.00271	0.00125	0.00362	0.00331	0.00597	0.000906	0.00126	0.00158	0.00297	0.00668	0.00327	0.00197	0.000946	0.000271	0.00277	0.002	0.00194	0.00126	0.00144	0.00157	0.00445	0.00229	0.0018	0.00149
Bacillus cytotoxicus	0	0.000228	0.0016	0.00387	0.00022	0.00313	0	0.000398	0.000608	0.000265	0.000548	0.000285	0.000302	0	0	0.00109	0.00406	0.000626	0.00217	0.00166	0.00597	0.000906	0.00126	0.00263	0	0.00134	0	0.00169	0	0.000271	0.000252	0.000334	0	0	0.000359	0.00105	0.00934	0.000915	0.00103	0.00119
Bacillus flexus	0.000843	0.000228	0.00032	0.000276	0.00022	0.000391	0.000908	0.00159	0	0.000531	0.000274	0.000285	0.000605	0	0	0	0.00135	0	0.00145	0.000207	0.0013	0	0	0.000525	0	0	0.000363	0.000562	0	0.000271	0.000252	0.001	0	0.000632	0.000359	0.000262	0.000667	0.000915	0.000257	0.000298
Bacillus foraminis	0.000281	0	0.00032	0	0.00022	0	0	0.000795	0	0.000796	0	0	0.000302	0	0.000244	0.000272	0	0.000626	0.000724	0.000207	0.00026	0	0	0	0	0	0	0	0	0	0.000252	0	0.000323	0	0.00144	0	0.00089	0.00137	0	0.000298
Bacillus freudenreichii	0.00197	0.000228	0.00352	0.00553	0.00022	0.00196	0.000606	0.000795	0.000304	0.00106	0.000548	0.00114	0.000907	0.000796	0.000244	0.0019	0.0018	0.000939	0.00109	0.00104	0.00338	0.000302	0.00126	0.0021	0.000891	0.000445	0.00109	0.00112	0	0.000543	0.00252	0.00134	0.000323	0.000632	0.000718	0.000525	0.0102342	0.000915	0.00103	0
Bacillus glycinifermentans	0	0	0	0	0	0	0	0	0	0	0	0.000285	0	0	0	0	0	0	0	0	0	0	0	0	0	0	0.000363	0	0	0	0	0	0	0	0	0	0	0.000458	0	0
Bacillus gobiensis	0	0	0	0.000276	0.00022	0	0.000606	0	0	0	0.000274	0.000285	0	0	0	0	0.0018	0	0	0.000829	0.00104	0.000906	0	0	0	0	0	0.000843	0	0	0.000252	0.000334	0.000323	0.000632	0	0	0	0	0.000515	0
Bacillus halodurans	0	0	0	0	0	0.000391	0.000303	0	0.000304	0.000796	0	0.00057	0	0	0	0.000544	0	0.000313	0.000724	0.000414	0.000779	0.000906	0	0	0.00178	0	0.00109	0.000562	0	0	0	0	0	0.00126	0.000718	0.000787	0.000222	0.00137	0.000772	0
Bacillus halotolerans	0	0	0	0	0	0	0	0	0	0	0	0	0	0	0	0	0	0	0	0	0	0	0	0	0.000297	0	0	0	0	0	0	0	0	0	0	0	0	0	0	0.000298
Bacillus horikoshii	0	0	0	0	0	0	0	0	0	0	0	0	0	0	0	0	0	0	0	0	0	0	0	0	0	0	0	0	0	0	0.000252	0	0	0	0	0	0	0	0	0
Bacillus jeotgali	0	0	0	0	0	0	0.000303	0	0	0	0	0	0	0	0	0	0	0	0	0.000207	0.000519	0	0	0.000525	0.000594	0	0.000363	0	0	0	0	0	0.000323	0.000632	0.000359	0.000787	0.000222	0	0	0
Bacillus kochii	0	0.000685	0	0	0	0	0	0	0	0	0	0	0	0	0	0	0	0	0	0.000829	0.00156	0	0	0	0	0	0	0	0	0	0	0	0	0	0	0.000262	0	0	0	0
Bacillus krulwichiae	0.00112	0.000456	0	0	0.000661	0	0.00182	0.000597	0.000304	0	0	0.000856	0.000605	0.000531	0.000244	0	0	0.00125	0	0.000622	0.00104	0	0	0	0	0.000445	0.000727	0	0	0	0	0	0.000323	0	0	0.000262	0.000667	0.000915	0	0.00119
Bacillus lehensis	0.000281	0	0	0	0	0	0	0	0	0	0	0	0	0	0.000244	0	0	0	0	0.000207	0	0.000302	0	0.000525	0	0	0.00109	0	0	0	0	0	0	0	0	0	0	0	0	0
Bacillus lentus	0.000843	0.000228	0.00032	0.00553	0	0.00274	0.000606	0	0	0.000796	0	0	0	0	0	0	0.00225	0	0.00109	0.000207	0.0026	0.000302	0.00126	0.0021	0	0	0.000363	0.000843	0	0.000271	0.000755	0	0.000323	0	0	0	0.00868	0	0.000515	0.000298
Bacillus licheniformis	0.00646	0.00365	0.00737	0.0110579	0.00418	0.00509	0.00666	0.00537	0.00486	0.00716	0.00466	0.002	0.00272	0.00186	0.00756	0.00353	0.0166859	0.00251	0.0137556	0.0101522	0.0187005	0.00483	0.00601	0.0110261	0.0362188	0.0142446	0.0138057	0.00703	0.00504	0.00298	0.00956	0.00701	0.00711	0.0107479	0.00682	0.00394	0.0258081	0.00915	0.00875	0.00477
Bacillus litoralis	0.000281	0	0	0	0.00022	0	0	0	0	0.000265	0	0	0	0.000265	0	0.000272	0	0	0.000362	0.000414	0.0013	0.000302	0	0	0.000297	0	0	0	0	0	0.000252	0.000668	0	0	0	0	0	0	0.000257	0.000298
Bacillus marisflavi	0	0	0	0	0	0	0.000606	0	0	0	0.000274	0.000285	0	0	0	0	0.00135	0	0	0.000414	0.00026	0.000302	0.000316	0	0	0	0.000363	0	0	0.000271	0.000503	0	0.000323	0	0	0	0	0.000458	0.000257	0
Bacillus megaterium	0.0179761	0.00525	0.0198552	0.0287505	0.00771	0.0121279	0.0166513	0.00457	0.00729	0.0180403	0.01342	0.0125489	0.00393	0.00557	0.0104874	0.0165781	0.0333718	0.0112727	0.0238912	0.0227906	0.040258	0.00936	0.0101138	0.0173267	0.00861	0.0169155	0.0392372	0.0115265	0.00315	0.00488	0.0269224	0.0130247	0.00679	0.00885	0.0129206	0.0204626	0.0698597	0.0160189	0.0102978	0.0107373
Bacillus mesonae	0	0	0	0	0.00022	0.000391	0	0.000199	0	0.000265	0	0	0.000907	0	0	0	0.000451	0	0	0.000207	0	0	0	0	0.000594	0.000445	0.00109	0	0.000315	0	0.000252	0	0.000323	0	0	0.000262	0.000222	0.000458	0.000515	0
Bacillus methanolicus	0	0	0	0	0.00022	0	0	0	0	0.000265	0	0	0	0	0.000244	0	0.000902	0	0	0	0.00026	0	0	0	0	0	0	0	0	0	0	0	0	0	0	0	0	0	0	0
Bacillus mobilis	0	0	0	0	0	0	0	0	0	0	0	0	0	0	0	0	0	0	0	0	0	0	0	0	0	0	0	0	0	0	0	0	0	0	0	0	0.000222	0	0	0
Bacillus muralis	0	0	0.00032	0.000276	0	0	0	0	0	0.000531	0	0	0	0	0	0	0.000451	0	0.000362	0.000207	0.000519	0	0	0	0	0	0	0	0	0	0	0	0	0	0	0	0.00111	0	0	0
Bacillus mycoides	0.0148865	0.00707	0.00576	0.0168633	0.00551	0.00587	0.0130183	0.00477	0.00456	0.0116731	0.00301	0.00371	0.00121	0.00239	0.013658	0.0038	0.0189408	0.00313	0.0148415	0.0087	0.0309077	0.00513	0.00664	0.0110261	0.00772	0.00401	0.0305178	0.0101209	0.00473	0.00326	0.0145934	0.00568	0.00646	0.00759	0.00718	0.0042	0.0333725	0.0109844	0.0123573	0.00358
Bacillus oceanisediminis	0	0	0	0	0	0	0	0	0	0	0	0	0	0	0.000244	0	0	0	0	0	0	0	0.000316	0	0	0	0	0	0	0	0.000252	0	0	0	0	0	0	0	0	0
Bacillus paralicheniformis	0	0	0.000961	0.00166	0.00132	0.00117	0.000606	0	0.000304	0	0	0	0.000605	0.000265	0.000488	0	0.00135	0	0.00109	0.00124	0.00156	0	0.000948	0.000525	0.00119	0.00089	0	0.000281	0.000315	0	0.000252	0.000668	0.000323	0.00126	0.000359	0.000525	0.00289	0	0.000257	0.000895
Bacillus pseudomycoides	0.00225	0.000228	0.00416	0.00525	0.000661	0.00391	0.00212	0.000597	0.00122	0.00159	0	0.002	0.000302	0.000531	0.000488	0.000815	0.00225	0.000626	0.00326	0.00145	0.00727	0.000906	0.00126	0.00158	0.000297	0.00356	0.00145	0.00141	0.000315	0.000271	0.00101	0.00134	0	0.000632	0.000359	0.00131	0.013349	0.000915	0.0018	0.000895
Bacillus pumilus	0	0	0	0	0	0.000391	0	0	0.000304	0	0	0	0	0	0	0	0	0	0	0	0	0.000302	0	0	0.000297	0	0	0	0	0.000271	0	0	0	0	0	0.000262	0.000222	0	0	0.000298
Bacillus safensis	0.0123586	0.00456	0.0201754	0.023498	0.00793	0.0043	0.00878	0.00994	0.00821	0.0129996	0.00739	0.0077	0.00635	0.00796	0.00707	0.0116862	0.0252543	0.00689	0.029683	0.02652	0.0433747	0.0111748	0.0129584	0.00998	0.00564	0.0289344	0.0138057	0.0143379	0.00693	0.00298	0.0120773	0.00534	0.00937	0.0151735	0.011485	0.010756	0.0656326	0.0114421	0.0126148	0.0128251
Bacillus simplex	0.000281	0	0	0	0	0	0.000303	0	0	0	0.000274	0	0	0	0	0	0	0	0	0	0	0	0	0.000525	0	0	0	0	0	0	0	0	0	0	0	0	0	0	0	0
Bacillus sonorensis	0	0.00114	0.00512	0.00111	0.00176	0.00117	0	0.000597	0.00456	0.00159	0.00164	0.00228	0	0.000265	0	0.00109	0.0018	0.00188	0.00253	0.00704	0.00727	0.00242	0.000316	0.000525	0	0	0	0.00197	0.000315	0.000543	0	0	0	0.000632	0.00144	0.00184	0.00289	0.000458	0.000772	0.000895
Bacillus sp. 1NLA3E	0	0.000228	0.00256	0.000829	0.000661	0.000782	0	0.000199	0.000608	0.000796	0.00164	0.000856	0	0	0.000244	0.000544	0.00135	0.000313	0.00109	0.00228	0.00416	0.00121	0.00126	0.000525	0	0.00134	0	0.000843	0.000946	0.000271	0	0	0	0	0.00179	0.000787	0.000667	0.000458	0.000257	0.000298
Bacillus sp. ABP14	0.000281	0	0	0.00221	0	0.000782	0	0	0	0.000265	0	0	0	0.000265	0	0.000544	0.000451	0	0	0.000207	0.00104	0	0	0	0	0	0	0	0	0.000271	0	0	0	0	0	0.000262	0.00156	0	0	0
Bacillus sp. AK13	0.00197	0	0	0	0.00022	0	0.00182	0.000795	0	0	0	0.00257	0.000907	0	0.000732	0	0.000902	0	0.000362	0.000829	0.00026	0.000302	0	0	0	0	0.00618	0	0	0	0	0	0	0	0	0.000262	0	0	0	0
Bacillus sp. BD59S	0.00225	0.000228	0.00064	0	0.00022	0.000391	0.00303	0.000994	0.000608	0.00186	0.00246	0.00257	0.00151	0.000531	0.00463	0.0019	0.00135	0.00188	0.00181	0.000622	0.00156	0.000906	0.00126	0.0021	0.00267	0.00089	0.00254	0.000562	0.00126	0.000271	0.00352	0.00267	0.00097	0.000632	0.00179	0.000525	0.00156	0.00275	0.000257	0.000597
Bacillus sp. FDAARGOS_235	0	0	0.00032	0.000276	0	0	0	0	0	0	0	0	0	0	0	0	0	0	0	0	0	0	0	0	0	0	0	0	0	0	0	0	0	0	0	0	0.000222	0	0	0
Bacillus sp. FDAARGOS_527	0	0	0	0	0	0	0	0	0	0	0	0	0	0	0	0	0	0	0	0	0	0	0	0	0	0	0	0	0	0	0	0	0	0	0	0	0	0.000458	0	0
Bacillus sp. FJAT-14266	0.00169	0.000228	0.00192	0.00221	0.00044	0.00156	0.00151	0.000795	0.000608	0.00133	0	0.00114	0.000907	0.000796	0.00366	0.0019	0.00406	0.000626	0.00471	0.00207	0.0026	0.000906	0.00126	0.00105	0.00148	0.00445	0.00654	0.000281	0.00158	0	0.00252	0.00267	0.00162	0.00443	0.00144	0.00105	0.00378	0.00137	0.00206	0.00209
Bacillus sp. FJAT-18017	0	0	0	0	0	0	0	0	0	0	0	0	0	0	0	0.000272	0	0	0	0.000207	0	0	0	0	0	0	0	0	0.000315	0	0	0	0	0	0	0	0	0	0	0
Bacillus sp. FJAT-22090	0	0	0	0	0	0.000391	0	0	0	0	0	0	0	0	0	0	0	0	0	0	0.00026	0	0	0	0	0	0	0	0	0	0.000252	0	0	0	0	0	0	0	0	0
Bacillus sp. FJAT-25496	0	0	0	0	0	0	0.000303	0	0	0	0	0	0	0	0	0	0	0	0	0	0	0.000302	0	0	0	0	0	0	0	0	0	0	0	0	0	0	0.000222	0.000458	0	0
Bacillus sp. FJAT-42376	0	0.000228	0	0	0	0	0	0	0	0	0	0	0	0	0	0	0	0	0	0	0	0	0	0	0	0	0	0	0	0	0	0	0	0	0	0.000262	0	0	0	0
Bacillus sp. FJAT-45348	0.00112	0.000228	0.00064	0.00111	0.00044	0.000782	0.000908	0	0	0.00106	0.000274	0.00057	0.000907	0.000796	0.00171	0.00109	0.0018	0.000313	0.000724	0.000622	0.00338	0.000604	0.000316	0.00105	0.00297	0.00178	0.00327	0.000562	0.000315	0	0.00126	0.000668	0.00097	0.00126	0	0.000787	0.002	0.00137	0.000515	0
Bacillus sp. HBCD-sjtu	0.000281	0.000228	0	0.000829	0	0	0.000303	0	0.000912	0	0	0.000285	0	0	0.000244	0.000544	0.000451	0.000313	0	0.00104	0.000519	0.000604	0.000632	0	0	0.000445	0	0.000843	0	0	0.000503	0	0	0	0	0.000787	0.000222	0	0	0
Bacillus sp. Lzh-5	0.0073	0.0118656	0.0307435	0.0273683	0.0185001	0.010563	0.00242	0.00676	0.025228	0.012469	0.0161588	0.0156861	0.00272	0.00769	0.0039	0.0141321	0.0320189	0.00877	0.0249772	0.0348075	0.0589584	0.0193294	0.0123262	0.0183769	0.00623	0.0115738	0.00799	0.0137756	0.0063	0.00597	0.00679	0.00334	0.00905	0.0107479	0.0154329	0.0152158	0.0398245	0.00641	0.00901	0.0110356
Bacillus sp. MD-5	0	0	0	0	0	0	0	0	0	0	0.000274	0	0	0	0	0	0	0	0	0	0	0	0	0	0	0	0	0	0	0	0	0	0	0	0	0	0	0	0	0
Bacillus sp. OxB-1	0.000281	0.000228	0	0	0	0	0.000303	0.000398	0.000304	0	0.000274	0	0	0	0	0.000544	0	0.000626	0	0.000207	0	0.000302	0	0.00105	0.000297	0	0.00291	0.000281	0	0	0.00101	0.000668	0	0	0.000359	0.000262	0.000222	0	0.000515	0
Bacillus sp. SJ-10	0	0	0	0	0	0	0	0.000199	0	0	0	0	0	0	0	0.000272	0	0.000313	0	0.000207	0.00026	0	0	0.000525	0	0	0	0.000281	0	0	0	0	0	0	0.000359	0	0.000445	0	0.000257	0
Bacillus sp. X1(2014)	0.000843	0.000456	0	0.000553	0	0.000391	0.000303	0.000199	0	0	0	0	0	0.000531	0	0	0.0018	0.000626	0.000724	0.00166	0.00156	0	0.000316	0	0	0	0.000363	0.000281	0	0	0.000503	0.000334	0.000323	0.000632	0.00108	0.00157	0.00111	0.000915	0.00103	0.000597
Bacillus sp. Y-01	0.000281	0	0.00032	0	0.00044	0	0.000303	0.000199	0	0.000265	0	0	0	0	0.000244	0.000272	0.00135	0.000313	0.000362	0.000829	0.00156	0.000302	0.000316	0	0	0.00089	0	0	0	0.000814	0.000503	0	0.00129	0.000632	0	0.00105	0.00133	0	0.000515	0.000298
Bacillus sp. Y1	0	0.000228	0.00064	0	0.00022	0	0	0	0.000912	0	0	0.000285	0	0	0	0	0	0	0.000362	0.000207	0.00156	0	0	0.000525	0	0	0	0.000562	0	0	0.000252	0.000334	0.000646	0	0.000359	0.000525	0.000222	0	0	0.000895
Bacillus sp. ZY-1-1	0.00365	0.00205	0.0048	0.00415	0.00264	0.00352	0.00151	0.00219	0.000912	0.00239	0.00192	0.00342	0.00242	0.00186	0.00366	0.000815	0.00767	0.00251	0.00724	0.0058	0.0127267	0.00121	0.00126	0.00263	0.00683	0.00801	0.00799	0.00281	0.00126	0.00109	0.00805	0.00468	0.0042	0.00506	0.00287	0.00367	0.0120141	0.00595	0.00566	0.00328
Bacillus subtilis	0.0862292	0.0698244	0.161083	0.189919	0.0704765	0.0782442	0.0726601	0.0381763	0.136171	0.107181	0.0917491	0.0798565	0.0323433	0.0485443	0.0534125	0.0902282	0.203839	0.0666965	0.164343	0.188126	0.321285	0.10601	0.0894443	0.128638	0.110438	0.130873	0.0973664	0.10149	0.0349873	0.0406968	0.103915	0.0704668	0.0698092	0.075235	0.0969044	0.0973286	0.353081	0.0915365	0.0759462	0.0787402
Bacillus thermoamylovorans	0	0	0.00032	0.000553	0.00044	0	0.000606	0.000199	0.000304	0.000265	0	0.000856	0	0	0.000488	0	0	0.000626	0	0.000207	0	0	0	0	0.000297	0	0.000727	0	0	0	0	0	0	0	0	0.000262	0	0	0	0
Bacillus thuringiensis	0.254194	0.129609	0.39198	0.80999	0.124876	0.306326	0.167724	0.102996	0.161095	0.198178	0.129544	0.139749	0.0686161	0.0878042	0.173896	0.201654	0.433834	0.132141	0.360178	0.316168	0.733994	0.13591	0.204489	0.333409	0.200391	0.271983	0.220528	0.243744	0.0756482	0.0767814	0.203302	0.161973	0.127984	0.175759	0.174428	0.172883	1.62769	0.208703	0.168111	0.13362
Bacillus toyonensis	0.00562	0.00342	0.0115288	0.0279211	0.000881	0.009	0.00454	0.000994	0.00182	0.00424	0.00137	0.00057	0.00302	0.00292	0.00171	0.00272	0.00631	0.000939	0.00471	0.00249	0.0137656	0.00151	0.00411	0.0042	0.00534	0	0.004	0.00562	0.000946	0.00163	0.00428	0.00434	0.00549	0.00443	0.00144	0.00105	0.0705272	0.00503	0.00335	0.00239
Bacillus vallismortis	0	0	0.00032	0	0	0	0	0.000199	0.000304	0.000265	0.000548	0	0	0	0	0	0.000902	0	0	0.000414	0.00026	0	0	0	0	0	0	0	0.000315	0	0	0	0	0	0.000359	0	0.000667	0	0.000257	0.000298
Bacillus velezensis	0.125271	0.101998	0.238582	0.298839	0.103953	0.125582	0.123825	0.0749607	0.137994	0.144057	0.0933924	0.100391	0.0468524	0.0726839	0.0946305	0.134527	0.312072	0.103646	0.272215	0.298557	0.502575	0.137722	0.141278	0.172742	0.194156	0.284448	0.161308	0.143098	0.0724962	0.0640297	0.123793	0.0901707	0.106976	0.1903	0.12454	0.129334	0.641197	0.139135	0.126148	0.136304
Bacillus weihaiensis	0.000281	0	0	0	0	0	0	0	0	0	0	0	0.000302	0	0	0	0	0	0.000362	0	0	0	0	0	0.000297	0	0.000363	0	0	0	0.000503	0	0	0	0	0	0	0	0	0
Bacillus wiedmannii	0	0	0	0	0	0	0	0	0	0	0	0	0	0	0.000244	0	0	0	0	0	0	0	0	0	0	0	0	0	0	0	0	0	0	0	0	0	0	0	0	0
Bacillus xiamenensis	0	0	0	0	0	0	0	0	0	0	0	0	0	0	0	0	0	0	0	0	0	0	0	0	0.000297	0	0	0	0	0	0	0	0	0	0	0	0.000222	0	0	0
Bacterioplanes sanyensis	0	0	0	0	0	0	0	0	0	0.000265	0	0	0	0	0	0	0	0	0	0.000207	0	0	0	0	0	0	0	0	0	0	0	0	0	0	0	0	0	0.000458	0	0
Bacteriovorax stolpii	0.000281	0.000228	0	0	0	0	0.000606	0.000199	0	0.000265	0	0.000285	0.000302	0	0.000732	0.000544	0.0018	0	0.00109	0.000414	0.00182	0	0.000632	0	0	0.00089	0	0.000562	0	0	0.000755	0.000668	0.000323	0	0	0.000262	0.000445	0.000458	0.000515	0.000298
bacterium 2013Arg42i	0	0	0.00032	0.000276	0	0	0	0.000199	0	0.000265	0	0	0	0	0	0	0	0.000313	0	0	0	0	0	0	0	0	0.000727	0	0	0	0	0	0	0	0.000359	0	0	0	0	0
Bacteroidales bacterium CF	0.000281	0	0.00032	0	0.00286	0	0.0578253	0.0375798	0.000304	0.00318	0	0	0	0	0.0358523	0.000544	0	0.000313	0.00109	0.000207	0	0	0	0.0021	0	0	0.0359674	0.000562	0	0.000271	0.00201	0.000334	0	0	0.000359	0	0.000445	0.00229	0.000515	0.000298
Bacteroides caccae	0.00477	0.00411	0	0.000276	0.0169584	0.00548	0.00454	0.00954	0.00547	0.00875	0.00192	0	0	0.000796	0	0.000815	0.00271	0	0.00217	0	0.00026	0	0	0.0120762	0	0	0	0.000562	0.00158	0.0019	0.0130838	0.002	0.000323	0	0.00897	0.000525	0	0.00137	0.000515	0
Bacteroides caecimuris	0	0	0	0	0	0	0	0	0.000304	0	0	0	0	0	0.000244	0.000272	0	0	0	0	0.00026	0	0	0	0	0	0	0	0	0	0.000503	0	0	0	0	0	0	0	0	0.000298
Bacteroides cellulosilyticus	0.00309	0.00342	0.00064	0.000553	0.00551	0.000391	0.00969	0.0109359	0.0237083	0.0294481	0.00246	0.00228	0.00453	0.00265	0.00927	0.00353	0.00271	0.00344	0.00833	0.00104	0.00597	0.00121	0.00221	0.00263	0.0127656	0	0.0130791	0.00281	0.0041	0.00326	0.0100644	0.00802	0.00808	0.00253	0.00144	0.00131	0.00089	0.00549	0.0182786	0.00298
Bacteroides coprosuis	0.0014	0.0016	0.00064	0.000276	0.0022	0	0.00182	0.00139	0.00729	0.0106119	0	0.00114	0.000605	0.00106	0.00341	0.000815	0.00135	0	0.000724	0.000622	0.00234	0.000302	0.000632	0.000525	0.00623	0	0.00545	0.00141	0.00189	0.000814	0.00377	0.00167	0.00452	0.0019	0.00179	0.000262	0	0.00275	0.00489	0
Bacteroides dorei	0.000562	0.00228	0.00064	0.000276	0.00154	0.00117	0.000303	0.00378	0.012462	0.00637	0.000274	0.00114	0.000907	0.00106	0.00195	0.000272	0.00135	0.000313	0.00109	0	0.00104	0.000604	0.00664	0.000525	0.00148	0	0.00363	0.000562	0.00252	0.0019	0.00126	0.00134	0.00097	0	0.00179	0.000525	0.000222	0.000915	0.00438	0.00179
Bacteroides fragilis	0.0146056	0.0164293	0.00256	0.00111	0.0242263	0.00469	0.0429906	0.0479192	0.121581	0.158914	0.00904	0.00856	0.0129978	0.0106108	0.0378034	0.0122297	0.0121762	0.0103333	0.0206333	0.00435	0.0215575	0.00725	0.00759	0.00945	0.0528438	0.00089	0.0435969	0.00731	0.01576	0.0135656	0.0415158	0.0177002	0.0226233	0.00822	0.0147151	0.00184	0.00267	0.0183073	0.0720845	0.00626
Bacteroides helcogenes	0.00393	0.00319	0.00064	0.000553	0.0022	0.000782	0.00424	0.00537	0.0173253	0.0114078	0.00137	0.002	0.00121	0.00106	0.00902	0.000815	0.000451	0.000313	0.00326	0.000622	0.00208	0.000604	0	0.00315	0.00445	0	0.00254	0.00169	0.00158	0.00407	0.00705	0.001	0.00259	0.000632	0.00359	0.000525	0	0.00183	0.00541	0.00179
Bacteroides heparinolyticus	0.000843	0.000685	0	0	0.00507	0	0.019376	0.00298	0.000912	0.00133	0.000274	0	0	0.000796	0.0134141	0.000272	0.00135	0	0.000724	0	0	0	0	0.00578	0.000891	0	0.000363	0.000281	0.00063	0.00136	0.00101	0.001	0.00097	0	0.00287	0.000525	0	0.000915	0	0.00119
Bacteroides intestinalis	0.00169	0.000228	0	0	0.00132	0.00156	0.00363	0.00139	0.00547	0.00504	0.000274	0.000285	0.000302	0	0.000244	0.000272	0.000451	0	0	0	0.000519	0	0.000316	0.0115512	0.000297	0	0.000363	0	0.000315	0.000814	0.00453	0	0	0	0.000359	0.000262	0.000222	0.00229	0.000257	0.000298
Bacteroides ovatus	0.0132012	0.0177984	0.00192	0.00221	0.0207025	0.00626	0.0329998	0.0373809	0.117934	0.0886097	0.00712	0.0173973	0.0126955	0.013794	0.0278038	0.00489	0.0166859	0.0106464	0.0213573	0.00228	0.0163629	0.00966	0.00474	0.019427	0.045125	0.00178	0.0639421	0.0120888	0.0321505	0.0184492	0.0337159	0.0153624	0.0313495	0.00885	0.0294302	0.00682	0.002	0.020138	0.0453103	0.0167025
Bacteroides salanitronis	0.00646	0.011181	0.0016	0.000553	0.00815	0	0.0381466	0.0298252	0.0534956	0.0557127	0.0104074	0.00456	0.0362728	0.00981	0.0480469	0.0108709	0.00857	0.038828	0.0347509	0.00145	0.0199991	0.00362	0.011062	0.0131263	0.0317656	0.00134	0.0305178	0.0106831	0.00946	0.0057	0.0389997	0.0427476	0.00646	0.0019	0.0107672	0.000787	0.00289	0.00915	0.0396465	0.0298258
Bacteroides sp. A1C1	0	0	0	0	0	0	0	0	0.000304	0	0	0	0	0	0.000244	0	0	0	0	0	0	0	0	0	0	0	0	0	0	0	0	0	0	0	0	0	0	0	0	0
Bacteroides thetaiotaomicron	0.00674	0.012322	0.0016	0.00138	0.00815	0.00352	0.01211	0.0174975	0.0629181	0.0291828	0.00301	0.00399	0.00605	0.00557	0.0107313	0.0019	0.00541	0.00313	0.00362	0.0029	0.00493	0.00362	0.00221	0.00683	0.00802	0	0.0127158	0.00365	0.0144992	0.00787	0.0123289	0.00501	0.0042	0.00126	0.0122028	0.00603	0.00156	0.00595	0.0131297	0.00477
Bacteroides uniformis	0	0	0	0	0	0	0	0	0.000304	0	0	0.000285	0	0	0.000488	0	0	0	0	0	0.00026	0	0	0	0	0	0	0	0	0	0	0	0.000323	0	0	0	0	0	0.000257	0
Bacteroides vulgatus	0.0443785	0.354599	0.0493177	0.044508	0.279263	0.138883	0.0130183	0.199034	1.85684	0.113813	0.080794	0.222172	0.122421	0.198422	0.0621927	0.0540826	0.0838805	0.114918	0.0488684	0.00663	0.058439	0.101479	0.038243	0.174843	0.000594	0.00623	0.00763	0.0573515	0.387067	0.25232	0.0742252	0.0577761	0.00323	0.00126	0.317272	0.0558787	0.0240282	0.0251725	0.0561229	0.154796
Bacteroides xylanisolvens	0.00197	0.00799	0	0.000276	0.00396	0	0.00515	0.0119301	0.0775078	0.0764059	0.00246	0.000856	0.00181	0	0.00122	0.00245	0.0018	0.000626	0.0119456	0	0.00026	0.00242	0.000632	0.00105	0.0540313	0.000445	0.0290646	0.00703	0.00221	0.000543	0.00151	0.002	0.000646	0	0	0.00184	0	0.000915	0.0697675	0.000298
Bacteroides zoogleoformans	0	0.000228	0	0	0.00044	0	0.00454	0.00258	0	0	0	0	0	0	0.0121946	0.000272	0	0.000626	0.000362	0	0	0	0	0.000525	0.000594	0	0	0.000281	0	0.000271	0.000252	0	0.000323	0	0.00108	0	0.000445	0	0.000257	0.000298
Baekduia soli	0	0	0.00032	0	0	0	0.000303	0	0	0.000265	0	0	0	0	0.000244	0	0.000451	0	0	0	0	0.000302	0	0.000525	0.000594	0	0	0	0.000315	0	0.000755	0.000334	0	0	0	0	0	0	0.000257	0
Barnesiella viscericola	0.0640399	0.0369659	0.00608	0.00194	0.0378811	0.0144752	0.0638804	0.0654167	0.452585	0.463211	0.00712	0.0231013	0.0208569	0.0177731	0.0680461	0.0279925	0.0581752	0.0200403	0.0170135	0.00228	0.0511666	0.0190274	0.0098	0.0304531	0.0151406	0.00178	0.0479566	0.0238965	0.0791154	0.0363558	0.170089	0.0564402	0.0042	0	0.0498878	0.00892	0.013794	0.151035	0.127435	0.0354927
Bartonella australis	0	0	0.00032	0	0	0	0	0	0.000304	0	0	0	0	0	0	0	0	0.000313	0	0	0	0	0	0	0	0	0	0	0	0	0	0.000334	0	0	0	0	0	0.000458	0	0.000298
Bartonella bovis	0	0.000228	0	0	0	0.000391	0.000303	0.000398	0	0	0	0	0	0.000265	0	0	0	0.000313	0.000362	0	0	0	0	0	0	0	0.000363	0	0.000315	0	0.000252	0.000668	0	0.000632	0	0	0	0	0.000257	0
Bartonella clarridgeiae	0.000281	0	0	0	0	0	0	0.000398	0	0	0	0	0	0	0.000488	0.000272	0.000451	0.000313	0	0.000207	0.000519	0	0	0	0	0.00089	0	0.000281	0	0	0	0	0.000323	0	0	0	0	0	0	0
Bartonella sp. 1-1C	0	0	0	0	0	0	0	0	0	0	0	0	0	0	0	0	0	0	0	0	0	0	0	0	0	0	0	0	0	0	0.000252	0	0	0	0	0	0	0	0	0
Bartonella sp. Raccoon60	0	0	0	0	0	0	0	0	0	0	0	0	0	0	0	0	0	0	0	0	0	0	0	0	0	0	0	0.000281	0	0	0	0	0	0	0	0	0	0	0	0
Bartonella tribocorum	0	0	0	0	0	0	0	0	0	0	0	0	0	0	0	0	0	0	0	0	0	0	0	0	0	0	0.000363	0	0	0	0	0	0	0	0	0	0	0	0	0
Basilea psittacipulmonis	0	0.000228	0	0	0.00022	0.000391	0.000303	0	0.000304	0.000265	0	0	0.000605	0	0	0	0	0.000313	0.000362	0	0.000779	0	0	0	0.000594	0.000445	0.000363	0	0	0	0.000252	0.000334	0.000323	0	0	0	0.000222	0	0.000515	0.000298
Bdellovibrio bacteriovorus	0	0.000685	0	0	0	0.000782	0	0.000199	0.000304	0.000265	0	0	0	0	0	0	0	0	0.000362	0	0.000779	0	0	0.000525	0.000297	0	0	0	0	0	0	0.000334	0	0	0.000359	0	0	0.000458	0	0.00149
Bdellovibrio exovorus	0.000281	0	0	0	0	0	0.000303	0	0	0.000265	0	0	0	0	0	0	0	0	0	0	0	0	0	0	0	0	0.000363	0	0.000315	0	0.000755	0	0	0	0	0	0	0	0	0
Bdellovibrio sp. NC01	0	0	0	0	0	0	0	0	0	0	0	0	0	0	0	0	0	0	0.000362	0.000207	0	0	0	0	0.000297	0	0	0.000281	0	0	0.000252	0	0	0	0	0.000262	0	0.000458	0.000257	0.000298
Bdellovibrio sp. ZAP7	0.000281	0	0	0	0	0	0	0.000199	0	0.000531	0	0	0	0	0.000244	0	0	0	0	0	0	0	0	0	0.000297	0	0	0.000281	0	0	0.000503	0	0	0	0	0	0	0	0	0
Beggiatoa leptomitoformis	0	0.000228	0	0.000829	0.00264	0.000391	0	0	0.000304	0.000796	0	0.000285	0.000605	0.000531	0	0.000272	0	0.000939	0.000362	0.000207	0.00156	0.000302	0	0.00105	0	0	0	0.000562	0	0.00163	0	0.00167	0.000323	0	0	0	0.00133	0.000458	0.00129	0.00149
Beijerinckiaceae bacterium RH AL1	0	0	0	0	0	0	0	0	0	0	0	0	0	0	0	0	0	0	0	0	0	0	0	0	0	0	0	0	0	0	0	0	0	0	0	0	0	0	0	0.000298
Belliella baltica	0.000562	0.000228	0	0	0.00022	0	0	0.000597	0.00334	0.00478	0	0	0	0	0.000976	0	0	0	0.000724	0	0.0013	0.000302	0	0	0	0	0.000363	0.000281	0.00063	0.000543	0.00176	0	0	0	0.000359	0	0.000445	0.00275	0.00232	0.000298
Bernardetia litoralis	0	0	0	0	0.00022	0	0.000606	0.000199	0	0.000265	0	0	0.000302	0	0.000488	0	0.000451	0	0	0	0.000519	0	0.000316	0	0	0	0.000363	0	0	0	0.000755	0.000334	0.000323	0	0	0	0.000222	0.000458	0.000515	0
Betaproteobacteria bacterium GR16-43	0	0	0	0	0.00022	0.00196	0	0	0	0	0	0	0	0	0	0	0	0.000626	0	0	0.00026	0	0	0	0	0	0	0	0	0	0	0	0	0	0	0	0	0	0	0.000597
Beutenbergia cavernae	0	0	0	0	0	0	0	0	0	0	0	0	0	0	0	0	0	0	0	0	0	0	0	0	0	0	0.000363	0	0	0	0	0	0	0	0	0	0	0	0	0
Bibersteinia trehalosi	0.00477	0.0193957	0.00064	0.0362146	0.0314942	0.0246469	0.000606	0.00557	0.00334	0.00531	0.000274	0.00485	0.0111841	0.0114066	0.000732	0.0179369	0.00316	0.0115858	0.00326	0.0116025	0.00623	0.000906	0.0129584	0.019427	0	0.00267	0.000727	0.00984	0.00284	0.0371698	0.0123289	0.0260493	0.00097	0.00253	0.0506057	0.00394	0.00378	0.131813	0.00798	0.0348962
Bifidobacterium actinocoloniiforme	0	0	0	0	0	0	0	0	0	0	0	0	0	0	0	0	0	0	0	0	0	0	0	0	0.000297	0	0	0	0	0	0	0	0	0	0	0	0	0	0	0
Bifidobacterium adolescentis	0.0014	0.000913	0.00032	0.000829	0.00022	0	0.00151	0.000795	0.000608	0.000265	0.000548	0	0.000605	0.000265	0.000732	0	0	0	0.000362	0.000414	0.00182	0.000604	0.000316	0.000525	0.000891	0.00089	0.00254	0.000562	0	0.000543	0.000755	0.000668	0	0.000632	0	0.000787	0.000445	0.000915	0.000257	0.00119
Bifidobacterium angulatum	0	0	0	0	0	0	0	0	0	0	0	0	0	0	0	0	0	0	0	0	0	0	0	0	0	0	0	0	0	0	0	0.000334	0	0	0	0	0	0	0	0
Bifidobacterium animalis	0.00674	0.00319	0.00608	0.00359	0.00308	0.00352	0.0221008	0.00338	0.00578	0.0114078	0.00356	0.00285	0.00242	0.00318	0.00341	0.0019	0.00857	0.00407	0.0112216	0.00684	0.00961	0.00242	0.0019	0.00263	0.0121719	0.00312	0.0145323	0.00309	0.0041	0.00326	0.0143418	0.010019	0.00808	0.0107479	0.0061	0.00498	0.00222	0.0137305	0.02317	0.00418
Bifidobacterium asteroides	0	0	0	0	0	0	0	0	0	0	0	0	0	0	0	0	0.000451	0	0	0.000207	0	0	0	0	0	0	0	0	0	0	0	0	0	0.000632	0	0	0	0	0.00129	0
Bifidobacterium bifidum	0	0	0	0	0	0	0	0	0	0	0	0	0	0	0	0	0	0	0	0.000207	0	0	0	0	0	0	0	0	0	0	0	0	0	0	0	0	0	0	0.000257	0
Bifidobacterium breve	0	0	0	0	0	0	0	0	0.000304	0	0	0.000285	0	0	0	0	0	0	0	0	0	0	0	0	0	0.000445	0	0	0	0	0	0	0	0	0	0	0	0	0	0
Bifidobacterium catenulatum	0.000281	0.00114	0	0.000553	0.00132	0	0	0.000398	0.000912	0.00186	0.000548	0.000285	0.000302	0	0	0.000272	0.00135	0.000313	0.000362	0.00104	0.000779	0.000604	0	0.000525	0.000297	0.000445	0.00109	0	0.000315	0.000271	0.00101	0.00134	0.000323	0.00126	0.000718	0.00105	0.000445	0.000915	0.00232	0.00149
Bifidobacterium choerinum	0	0	0	0	0	0	0	0	0	0	0	0	0	0	0	0	0	0	0	0	0.00026	0	0	0	0	0	0	0	0	0	0	0	0	0	0	0	0	0.000458	0	0
Bifidobacterium dentium	0	0	0	0	0	0	0	0	0	0	0	0	0	0	0	0	0	0	0	0	0	0	0	0	0.000297	0	0	0	0	0	0	0	0	0	0	0	0	0	0	0
Bifidobacterium gallinarum	0.000281	0	0	0	0	0	0	0	0	0	0	0	0.000302	0	0	0	0	0	0	0.000207	0.00026	0	0	0	0.000297	0	0.000363	0	0	0	0	0	0	0	0	0	0	0	0	0.000298
Bifidobacterium longum	0.000281	0.00114	0.00288	0.00111	0.0022	0.000782	0.00545	0.000199	0.00699	0.00212	0.00246	0.00143	0.000907	0.00186	0.000244	0.000815	0.0018	0.000313	0.000724	0.00249	0.00286	0	0.000316	0	0.00119	0.00178	0.00182	0.000562	0.00126	0.00109	0.00101	0.001	0.00194	0.00506	0.00251	0.000787	0.000222	0.00503	0.00953	0.00179
Bifidobacterium pseudocatenulatum	0	0	0	0	0	0	0	0	0	0	0	0	0	0	0	0	0	0	0.000362	0	0	0	0	0	0	0	0	0	0	0	0	0	0	0	0	0	0	0.000458	0	0
Bifidobacterium pseudolongum	0	0	0	0	0	0	0	0.000199	0	0	0	0	0	0	0	0	0	0	0	0	0	0	0.000316	0	0	0.000445	0	0.000281	0	0	0	0.000334	0	0	0	0	0.000445	0.000458	0	0
Bifidobacterium scardovii	0	0	0	0	0	0	0	0	0	0	0	0	0	0	0	0	0	0	0	0	0	0	0	0	0	0	0	0	0	0	0	0	0	0	0	0	0	0	0.000257	0
Bifidobacterium thermophilum	0	0	0	0	0	0	0	0	0	0	0	0	0	0	0	0	0	0	0	0	0	0	0	0	0	0	0.000363	0	0	0	0	0	0.000323	0.000632	0	0	0	0	0	0
Blastochloris viridis	0	0	0	0	0	0	0	0	0	0	0	0	0	0	0	0.000272	0	0	0	0	0	0	0	0	0	0	0	0	0	0	0.000252	0.000668	0	0	0	0	0	0	0	0
Blastomonas fulva	0	0	0	0	0	0	0	0	0	0	0	0	0	0	0	0	0	0	0	0	0	0	0	0	0	0	0.000727	0	0	0	0	0	0	0	0	0	0	0	0	0
Blattabacterium clevelandi	0	0	0	0	0	0	0	0	0	0.000265	0	0	0	0	0	0	0	0	0	0	0	0	0	0	0	0	0	0	0	0	0	0	0	0	0	0	0	0	0	0
Blattabacterium cuenoti	0	0	0	0	0	0	0.000303	0	0	0	0	0	0	0	0	0	0	0	0	0	0	0	0	0	0	0	0	0	0	0	0	0	0	0	0	0	0	0	0	0
Blattabacterium punctulatus	0	0	0	0	0	0	0.000303	0	0	0	0	0	0	0	0	0	0	0	0	0	0	0	0	0	0	0	0	0	0	0	0	0	0	0	0	0	0	0	0	0
Blattabacterium sp. (Blaberus giganteus)	0	0	0	0	0.00022	0	0.000303	0	0	0	0	0	0	0	0.000244	0	0	0	0.000362	0	0	0	0	0	0	0	0	0	0	0	0.000252	0	0	0	0	0	0	0.000915	0	0
Blattabacterium sp. (Blatta orientalis)	0	0	0	0	0	0	0	0.000199	0	0	0	0	0	0	0	0	0	0	0	0	0	0	0	0	0	0	0	0	0	0	0	0	0	0.000632	0	0	0	0	0.000257	0
Blattabacterium sp. (Blattella germanica)	0	0	0	0	0	0	0	0	0	0	0	0	0.000302	0	0	0	0	0	0	0	0	0	0	0	0	0	0	0	0	0	0	0	0	0	0	0	0	0	0	0
Blattabacterium sp. (Cryptocercus kyebangensis)	0	0	0	0	0	0	0	0	0	0	0	0	0	0	0	0	0	0	0	0	0	0	0.000316	0	0	0	0.000727	0	0	0	0	0	0	0	0	0	0	0.000458	0	0
Blattabacterium sp. (Mastotermes darwiniensis)	0	0	0	0	0	0	0	0	0	0	0	0	0.000302	0	0	0	0	0	0	0	0	0	0	0	0	0	0	0	0	0	0	0	0.000646	0	0	0	0	0	0	0
Blattabacterium sp. (Periplaneta americana)	0	0	0	0	0	0	0	0	0	0	0	0	0	0	0	0	0	0	0	0	0.00026	0	0	0	0	0	0	0	0	0	0	0	0	0	0	0	0	0.000458	0.000257	0
Blautia coccoides	0.00365	0	0.000961	0.000276	0.00022	0	0.00151	0.000795	0	0.000796	0	0.00228	0.00121	0	0.00439	0.000815	0.0018	0.000939	0.00145	0.000622	0	0.000604	0	0	0.000594	0.00089	0.00291	0.000281	0.00158	0.000271	0.000503	0.00134	0.00291	0.00126	0	0.000525	0	0.000915	0.00206	0.000597
Blautia hansenii	0.0014	0	0.00224	0	0.00022	0	0.000606	0.000597	0.000608	0	0.0052	0.00228	0.00181	0.00106	0.00659	0.00163	0.00271	0	0.00217	0	0.000519	0.000302	0	0	0.000594	0	0.00109	0.00112	0.000946	0.000543	0.00277	0.00167	0	0	0.00108	0.000262	0.000667	0	0.000257	0.000895
Blautia producta	0.00365	0.00114	0.00064	0	0.00022	0	0.000908	0.000597	0.000304	0.000531	0.00219	0.00257	0.00181	0.00106	0.00415	0.000272	0.00271	0.000939	0.00109	0.00414	0.00104	0.000604	0.000632	0.000525	0.00148	0	0.00363	0.000281	0.000315	0.000271	0.00201	0.000668	0.00129	0.00126	0.00179	0	0.000445	0.00183	0.0018	0.000298
Blautia sp. N6H1-15	0.635062	0.192359	0.700055	0.0409142	0.227287	0.0316889	0.523758	0.17915	0.291794	0.484435	1.52167	0.569833	1.4092	0.425227	0.653145	0.397602	0.335522	0.193827	0.219365	0.0569765	0.16233	0.0957409	0.390647	0.177993	0.111625	0.030715	0.398548	0.556647	0.268236	0.218406	1.52476	0.65858	0.125075	0.0379336	0.331987	0.118841	0.148841	0.206873	0.376642	0.239501
Blautia sp. SC05B48	0.0533666	0.0127783	0.0220969	0.00636	0.0169584	0.00509	0.0611556	0.0141173	0.0106383	0.0257339	0.062992	0.0299462	0.0468524	0.0169773	0.0619488	0.0266336	0.0378815	0.0153433	0.0495924	0.00974	0.0225964	0.0114768	0.0240204	0.0136514	0.0195938	0.0102383	0.0228884	0.0362664	0.0286833	0.0195345	0.0815219	0.0417457	0.0268248	0.0132768	0.0143562	0.0188886	0.00756	0.0256302	0.0283189	0.010439
Blochmannia endosymbiont of Camponotus (Colobopsis) obliquus	0	0	0	0	0	0.000391	0	0	0.000304	0.00133	0	0	0	0	0	0	0	0	0	0	0.000519	0	0	0	0	0	0.000363	0	0	0.000543	0.00151	0	0	0	0	0.000525	0	0.000458	0	0.000597
Blochmannia endosymbiont of Polyrhachis (Hedomyrma) turneri	0	0	0	0.000553	0.00022	0	0	0	0	0.000265	0	0.00057	0	0	0	0.000272	0	0.000626	0.000362	0	0.000779	0	0	0	0	0	0.000363	0.000281	0	0.000543	0.000252	0.000334	0.000323	0	0.00144	0	0	0.000915	0.000772	0.000298
Bordetella avium	0	0	0	0	0	0	0	0	0.000304	0	0	0	0	0	0	0	0	0	0	0	0	0	0	0	0	0	0	0	0	0.000271	0	0.000334	0	0	0	0	0	0	0	0
Bordetella bronchiseptica	0.000843	0.000685	0.00288	0.0143752	0.0011	0.0101717	0	0.000199	0.000912	0.00318	0.000822	0.00057	0.000302	0.000531	0.000244	0	0	0.000313	0.000362	0	0.00364	0	0.000316	0.000525	0	0	0.00254	0	0	0	0.00176	0.000334	0	0.000632	0.000718	0.000525	0.00156	0	0.00154	0.000597
Bordetella flabilis	0	0	0	0	0	0	0	0	0	0	0	0	0.000302	0	0	0	0	0	0	0	0	0	0	0	0	0	0	0	0	0	0	0	0	0	0	0	0	0	0	0
Bordetella genomosp. 13	0	0	0	0	0.00022	0	0	0	0	0	0	0	0	0	0	0	0	0	0	0	0	0	0	0	0	0	0	0	0	0	0	0.000334	0	0	0	0	0	0	0	0
Bordetella genomosp. 8	0	0	0	0	0	0	0	0	0	0	0	0	0	0	0	0	0	0	0.000362	0	0	0	0	0	0	0	0	0	0	0	0	0	0	0	0.000359	0	0	0	0	0
Bordetella holmesii	0.000281	0.000228	0.00032	0.00194	0.00022	0.00156	0	0.000398	0	0	0	0	0.000302	0	0	0.000544	0	0.00282	0.000724	0.000622	0.00182	0.000604	0	0	0	0	0.000727	0.000281	0.000315	0.000271	0.00101	0.000668	0.00097	0	0.00215	0.000262	0.000222	0	0.000257	0.000895
Bordetella parapertussis	0.0014	0.000228	0	0.00138	0.0011	0.00509	0.000908	0.000398	0	0.000796	0.000548	0	0.000605	0	0.000244	0.00136	0.000902	0.000939	0	0.000414	0.00104	0.000302	0.000316	0.000525	0.000297	0	0.00109	0	0.000315	0	0.00151	0.00334	0	0	0.000359	0.00236	0.000445	0.00229	0.000515	0.000597
Bordetella pertussis	0.00393	0.00137	0.00224	0.00608	0.00176	0.0579007	0.00151	0.00358	0.00274	0.0119384	0.00329	0.000856	0.00514	0.00159	0.000976	0.00245	0.00271	0.00595	0.00579	0.000414	0.0137656	0.000906	0.000316	0.00105	0.000297	0	0.00981	0.00197	0.00158	0.00163	0.0171095	0.0126907	0.00226	0.00126	0.00287	0.00577	0.002	0.0032	0.00721	0.00447
Bordetella petrii	0	0	0	0.000276	0	0	0	0.000398	0	0.000265	0	0	0.000302	0	0	0	0	0	0	0	0.000779	0	0	0	0	0	0.00109	0	0	0	0.000252	0	0	0	0	0.000262	0	0	0	0
Bordetella sp. H567	0	0	0	0	0	0	0	0	0	0	0	0	0	0	0	0	0	0	0	0	0	0	0	0	0.000297	0	0	0	0	0	0	0	0.000323	0	0	0	0	0	0	0
Bordetella sp. HZ20	0	0	0	0	0	0.000782	0	0	0	0	0.000274	0	0	0	0	0	0	0	0	0.000207	0.00026	0	0	0	0	0	0	0	0	0	0.000252	0	0	0	0	0.000262	0	0	0	0
Bordetella trematum	0	0	0	0	0	0	0	0	0.000304	0	0	0	0	0	0	0	0	0	0	0	0	0.000302	0.000316	0	0	0	0	0	0	0	0	0	0	0	0	0	0	0	0	0
Borrelia mayonii	0.000562	0.000228	0	0	0	0	0.000606	0	0.000304	0.000796	0	0	0.000302	0	0	0.000272	0	0	0.000724	0	0.00026	0	0	0	0	0	0.00109	0	0	0.000271	0.000252	0.000334	0.00097	0.000632	0	0	0.000445	0	0	0
Borrelia miyamotoi	0	0.000228	0	0	0	0	0.000303	0	0	0.000265	0	0	0	0	0.000244	0	0	0.000313	0.000362	0.000207	0.000779	0	0	0	0.000297	0	0.000727	0	0	0	0.00101	0.000334	0.000323	0	0.000718	0	0	0.000458	0.00103	0.000597
Borrelia recurrentis	0	0	0	0	0	0	0	0	0	0	0.000274	0	0	0	0	0	0	0	0	0	0.00026	0	0	0	0	0	0.000363	0	0	0	0	0	0	0	0	0	0	0	0	0
Borrelia turcica	0	0	0	0	0	0	0	0	0	0	0	0	0	0	0	0	0	0	0	0	0.00026	0	0	0	0	0	0	0	0	0	0	0	0	0	0	0	0	0	0	0
Borrelia turicatae	0	0	0	0	0	0	0	0	0	0	0	0	0	0	0	0	0	0	0	0	0	0	0	0	0	0	0	0	0	0	0.000252	0	0	0	0	0	0	0	0	0
Borreliella afzelii	0.000562	0	0	0	0.00022	0	0.000303	0.000398	0.000304	0.000531	0	0.000285	0	0	0.000244	0	0	0.000313	0.000724	0.000414	0.000519	0	0	0	0	0	0.000727	0	0	0.000271	0.000755	0.002	0	0	0.000359	0.000262	0.000222	0.000915	0.0018	0.000895
Borreliella burgdorferi	0	0	0	0	0	0	0.000303	0.000199	0	0	0	0	0.000302	0	0	0	0	0	0	0	0	0	0	0	0	0	0	0	0	0	0	0	0	0	0	0	0	0	0	0
Bosea sp. AS-1	0	0	0	0	0	0	0	0	0	0	0	0	0	0	0.000244	0	0	0	0	0	0	0	0	0	0	0	0	0	0	0	0	0	0	0	0	0	0	0	0	0
Bosea vaviloviae	0	0	0	0	0	0	0	0	0	0	0	0	0	0	0	0	0	0	0	0	0	0	0	0	0	0	0.000363	0	0	0	0	0	0	0	0	0	0	0	0	0
Brachybacterium ginsengisoli	0	0	0	0	0	0	0	0	0	0	0	0	0	0	0	0	0	0	0	0.000207	0	0	0	0	0	0	0	0	0	0	0	0	0	0	0	0	0	0	0	0
Brachybacterium saurashtrense	0	0	0	0	0	0	0	0	0	0	0	0	0	0	0	0	0	0	0	0	0	0	0	0	0	0	0	0	0	0	0	0	0	0.000632	0	0	0	0	0	0
Brachybacterium sp. P6-10-X1	0	0	0	0	0	0	0	0	0	0	0	0	0	0	0	0	0	0	0	0	0	0	0	0	0	0	0	0	0	0	0	0	0.000323	0	0	0	0	0	0	0
Brachybacterium sp. SGAir0954	0	0	0	0	0	0	0	0	0	0	0	0	0	0	0	0	0	0	0	0	0	0	0	0	0	0	0.000363	0	0	0	0	0	0	0	0	0	0	0	0	0
Brachybacterium sp. VR2415	0	0	0	0	0	0	0	0	0	0	0	0	0	0	0	0	0	0	0	0	0	0	0	0	0	0	0	0	0	0	0	0	0.000323	0	0	0	0	0.000458	0	0
Brachyspira intermedia	0	0	0	0	0	0	0	0	0	0	0	0	0	0	0	0	0	0	0	0	0	0	0	0	0	0	0	0	0	0	0	0	0	0	0	0	0	0	0	0.000298
Brachyspira murdochii	0.000843	0.000228	0.00032	0	0.00044	0.00196	0	0.000398	0	0.000265	0	0	0.000302	0.000265	0	0	0	0.000626	0	0.000207	0.00104	0	0.000316	0	0.000297	0	0	0	0	0	0.00126	0.00134	0.00129	0.000632	0	0.000262	0.000222	0.00137	0.000257	0.000298
Brachyspira pilosicoli	0	0	0	0	0	0	0.000303	0	0	0	0	0.000285	0	0	0	0	0	0	0	0	0	0	0	0	0	0	0	0	0	0	0	0.001	0	0	0.000359	0	0	0	0	0
Bradymonadales bacterium V1718	0	0	0	0.000276	0	0	0	0	0	0	0	0	0	0	0	0	0.00135	0	0	0	0.00026	0	0	0	0	0	0.000363	0	0	0	0.000252	0.000334	0	0	0	0	0	0	0	0
Bradymonas sediminis	0	0.000228	0	0	0	0	0	0	0.000304	0	0	0	0	0	0	0	0	0	0.000362	0	0	0	0	0	0	0	0	0	0	0	0	0.000334	0.000323	0	0	0	0	0	0.000257	0
Bradyrhizobiaceae bacterium SG-6C	0	0	0	0	0	0	0	0	0	0	0	0	0	0	0	0	0	0	0	0	0	0	0	0	0.000297	0	0	0	0	0	0	0	0	0	0	0	0	0	0	0
Bradyrhizobium diazoefficiens	0	0	0	0	0	0	0	0	0	0	0	0	0	0	0	0	0	0	0	0	0	0	0	0	0	0	0	0	0	0	0	0	0	0	0	0	0	0	0.000257	0
Bradyrhizobium erythrophlei	0	0	0	0	0	0	0	0	0	0.000265	0	0	0.000302	0	0	0	0	0	0	0	0	0	0	0	0.000297	0	0.000363	0	0	0	0.000252	0	0	0	0	0	0	0	0	0
Bradyrhizobium guangdongense	0	0	0	0	0	0	0	0	0	0	0	0	0	0	0	0	0	0	0	0	0.00026	0	0	0	0	0	0	0	0	0	0.000252	0.000334	0	0	0	0	0	0	0	0
Bradyrhizobium icense	0	0	0	0	0	0	0	0	0	0.000265	0	0	0	0	0	0	0	0	0.000362	0	0.00026	0	0	0	0	0	0	0	0	0	0	0	0	0	0	0	0	0	0	0
Bradyrhizobium japonicum	0	0	0	0	0	0	0	0	0	0	0	0	0	0	0	0	0	0	0	0.000207	0	0.000302	0	0	0	0	0	0	0	0	0	0	0	0	0	0	0	0	0	0
Bradyrhizobium lablabi	0.000281	0	0	0	0	0	0	0	0	0	0	0	0	0	0	0	0	0	0	0	0	0	0	0	0	0	0	0	0	0	0	0	0	0	0	0	0	0	0	0
Bradyrhizobium oligotrophicum	0	0	0	0	0	0	0	0	0	0	0	0	0	0	0	0	0	0	0	0	0	0	0	0	0	0	0	0	0	0	0	0.000334	0	0	0	0	0	0	0	0
Bradyrhizobium paxllaeri	0	0	0	0	0	0	0	0	0	0	0	0	0	0	0	0	0	0	0	0	0	0	0	0	0	0	0	0	0	0	0	0	0	0	0	0	0	0	0.000257	0
Bradyrhizobium sp.	0	0	0	0	0	0	0	0	0	0.000265	0	0	0	0	0	0	0.000451	0	0	0	0	0	0	0	0	0	0	0	0	0	0.000252	0	0	0	0	0	0	0	0	0
Bradyrhizobium sp. 2 39S1MB	0	0	0	0	0	0	0	0	0	0	0	0	0	0	0	0	0	0	0	0	0.00026	0	0	0	0	0	0	0	0	0	0	0	0	0	0	0	0	0	0	0
Bradyrhizobium sp. 3	0	0	0	0	0	0	0	0	0	0	0	0	0	0	0	0	0	0	0	0	0	0	0	0	0	0	0	0	0	0	0	0	0	0	0	0	0	0	0.000257	0
Bradyrhizobium sp. ORS 285	0	0	0	0	0	0	0	0	0	0	0	0	0	0	0	0	0	0	0	0	0	0	0	0	0.000297	0	0	0	0	0	0	0	0	0	0	0	0	0	0.000257	0
Bradyrhizobium sp. ORS 3257	0	0	0	0	0	0	0	0	0	0	0	0	0	0	0	0	0	0	0	0	0	0	0	0	0	0	0	0	0	0	0	0	0.000323	0	0	0	0	0	0.000257	0
Bradyrhizobium sp. S23321	0	0	0	0	0	0	0	0	0	0	0	0	0	0	0	0	0	0	0	0	0	0	0	0	0	0	0	0	0	0	0	0	0.000323	0	0	0	0	0	0	0
Bradyrhizobium sp. SK17	0	0	0	0	0	0	0	0	0	0	0	0	0	0	0	0	0	0	0	0	0	0	0	0	0	0	0	0	0	0	0	0	0	0	0	0	0	0	0.000257	0
Breoghania sp. L-A4	0	0	0	0	0	0	0.000303	0	0	0	0	0	0	0	0	0	0	0	0	0	0	0	0	0	0	0	0	0	0	0	0	0	0	0	0	0	0	0	0	0
Brevefilum fermentans	0	0	0	0	0.00022	0	0	0	0	0	0	0	0	0.000265	0	0.000272	0	0	0	0	0.00026	0	0	0	0	0	0.000363	0	0	0	0	0	0.000323	0.000632	0	0	0	0	0	0
Brevibacillus agri	0.00534	0.00114	0.00192	0.00746	0.000881	0.00117	0.00212	0.00219	0.00182	0.00265	0.00192	0.00143	0.000605	0.00159	0.00366	0.00408	0.00586	0.00219	0.00398	0.00186	0.00753	0.000906	0.000948	0.0042	0.00178	0.00134	0.00545	0.00141	0.000315	0.00109	0.00403	0.00334	0.00194	0.00316	0.00144	0.00315	0.00779	0.000458	0.00257	0.000895
Brevibacillus brevis	0.000281	0.000228	0	0.00138	0.00044	0	0.000908	0.000597	0.000608	0.000265	0	0.00057	0	0	0.000244	0.000544	0.00135	0.000626	0.000362	0.000829	0.00104	0.000604	0	0	0.000594	0.00178	0.00218	0.000562	0	0	0.000252	0.000334	0.000323	0	0.000359	0	0.002	0.000458	0.00103	0.000298
Brevibacillus formosus	0.000562	0.000228	0	0	0.00022	0	0.000303	0	0.000304	0	0.000822	0	0	0	0	0	0.000451	0	0.000724	0.000207	0.00026	0	0.000316	0	0	0	0	0.000281	0	0	0.00101	0	0.000323	0.000632	0.00108	0	0.000222	0.000915	0.00154	0
Brevibacillus laterosporus	0.00197	0.00114	0.00224	0.00111	0.00286	0.00117	0.00182	0.000994	0.00213	0.000531	0.000548	0.00143	0.00121	0.000531	0.00244	0.00136	0.00361	0.00125	0.00326	0.00228	0.00597	0.00151	0.000948	0.00105	0.00356	0.00401	0.00327	0.00309	0.00189	0.00109	0.00126	0.00301	0.000646	0.00443	0.000718	0.00394	0.00623	0.00229	0.00206	0.000895
Brevibacillus sp. SCSIO 07484	0	0	0.00032	0	0	0	0	0.000199	0.000304	0	0	0.000285	0	0	0	0	0	0	0.00109	0.00104	0.00104	0	0	0	0	0.00223	0.00109	0.000281	0	0	0	0	0.000323	0.000632	0.000359	0.00131	0.000445	0	0.000515	0.000298
Brevibacterium aurantiacum	0	0	0	0.000553	0.00022	0	0.000303	0	0	0.000265	0	0.000285	0.000302	0	0	0	0.000451	0.000313	0	0	0.00026	0	0	0	0	0	0.000727	0	0	0	0	0	0	0.00126	0	0.000262	0	0.000458	0	0.000298
Brevibacterium linens	0	0	0	0	0	0	0	0	0.000304	0	0	0	0	0	0.000244	0	0	0	0	0	0.00026	0	0	0	0	0	0	0	0	0	0	0	0	0.000632	0	0	0	0	0	0
Brevibacterium siliguriense	0	0.000228	0	0	0	0	0	0	0	0	0	0	0	0	0	0	0	0	0	0.000207	0	0	0	0	0	0	0	0	0	0	0	0	0	0	0	0	0.000222	0	0	0
Brevibacterium sp. CS2	0	0	0	0.000276	0.00022	0	0	0	0	0.000265	0	0	0	0	0	0	0	0.000313	0	0.000207	0	0	0	0	0	0	0.000363	0	0	0	0	0	0	0	0	0.000787	0	0.000915	0.000257	0
Brevirhabdus pacifica	0	0	0	0	0	0	0	0	0	0	0	0	0	0	0	0	0	0	0	0	0	0	0	0	0	0	0	0	0	0	0	0	0.000323	0	0	0	0	0	0	0
Brevundimonas sp. DS20	0	0	0.00032	0	0	0	0	0	0	0	0	0	0	0	0	0	0.000451	0	0	0	0	0	0	0	0	0	0	0	0	0	0	0	0	0	0	0	0	0	0	0
Brevundimonas sp. MF30-B	0.000281	0	0	0	0	0.000391	0	0	0.000304	0.000265	0	0.000285	0.000302	0	0	0	0	0	0	0	0	0	0	0	0	0	0	0	0.000315	0	0.000252	0.000334	0.000323	0	0	0	0.000222	0	0.000257	0.000298
Brevundimonas subvibrioides	0	0	0	0	0	0	0	0	0	0	0	0	0	0	0	0	0	0	0	0	0	0	0	0	0	0	0	0	0	0	0.000252	0	0	0	0	0	0	0	0	0
Brochothrix thermosphacta	0.000562	0	0	0	0.00022	0	0.000606	0.000795	0.000304	0.000531	0	0.000285	0.000302	0	0	0.00109	0.000902	0.000626	0.0029	0.00124	0.000779	0	0.000632	0	0	0.00356	0	0.000281	0	0.000271	0.000503	0.000668	0.000323	0.000632	0.000359	0.00262	0.00111	0	0.000257	0.00119
Brucella abortus	0.000281	0	0	0	0	0	0.000303	0	0	0	0	0	0	0	0.000244	0	0	0	0	0.000207	0.00026	0	0	0	0	0	0.000363	0	0	0	0.000503	0	0	0.000632	0	0.000262	0	0	0	0.000298
Brucella melitensis	0.000281	0.000228	0.00032	0.000829	0.000881	0.00196	0	0.000199	0.000912	0.000265	0.000822	0	0.000605	0	0	0.000272	0.000451	0	0.00109	0.000622	0.00156	0.000302	0.000948	0	0.000594	0	0	0	0	0.000814	0.00126	0.001	0.00129	0	0.00144	0.00105	0.00156	0.000458	0.00129	0.00298
Brucella vulpis	0	0	0	0	0	0	0	0	0.000304	0	0.000274	0	0.000302	0	0	0.000272	0	0	0	0	0.00026	0	0.000316	0	0.000594	0	0	0	0	0	0	0.000334	0	0	0	0	0	0	0.000515	0
Buchnera aphidicola	0.00309	0.0016	0.000961	0.0047	0.00286	0.0043	0.00242	0.000398	0.00152	0.0114078	0	0.00057	0.00302	0.000531	0.000976	0.0019	0.000451	0.00532	0.00145	0.00104	0.0013	0.000302	0.000632	0.00263	0.00119	0.00134	0.00145	0.00112	0.00063	0.00434	0.0140902	0.00768	0.000323	0	0.00682	0.00787	0.002	0.010069	0.00747	0.0140181
Burkholderia ambifaria	0.00253	0.00114	0.00064	0.00194	0.00286	0.0109542	0.00272	0.00159	0.00152	0.00265	0.00246	0.00171	0.00212	0.000265	0.00171	0.00217	0.00135	0.00344	0.00253	0.00104	0.00701	0.00121	0.0019	0.000525	0.00208	0	0.00509	0.00169	0.000315	0.000814	0.0108193	0.00935	0.00356	0	0.00395	0.00394	0.002	0.00412	0.00412	0.00447
Burkholderia cenocepacia	0.00449	0.00456	0.00576	0.0135459	0.00771	0.218301	0	0.0103394	0.0109423	0.0249381	0.00575	0.00314	0.00302	0.00186	0.000732	0.00353	0.00135	0.0137777	0.00253	0.00207	0.0176616	0.00302	0.00126	0.00368	0	0.00534	0.0127158	0.00647	0.00158	0.0038	0.0304449	0.029389	0.0084	0.00316	0.0147151	0.00735	0.00489	0.00549	0.0108127	0.00835
Burkholderia cepacia	0	0.000913	0	0.00166	0.00044	0	0	0.000199	0	0.00106	0.000274	0.000285	0.000302	0	0	0.000272	0.000451	0.00157	0	0.000207	0.0013	0.000302	0	0	0	0	0.000363	0	0	0	0.000755	0.001	0.00194	0.000632	0	0.000525	0.000667	0	0.000515	0.000298
Burkholderia contaminans	0.00112	0.000685	0.00128	0.00387	0.000881	0.00548	0.000606	0.000994	0.00213	0.00106	0.000548	0	0.00151	0.000796	0.000244	0.000272	0	0.00219	0.00181	0.000829	0.00312	0.00211	0.000632	0.000525	0.000891	0	0.00182	0.000281	0	0	0.00176	0.00468	0.00097	0.00316	0.00179	0.000787	0.000667	0.00229	0.00103	0.000298
Burkholderia diffusa	0.000281	0	0	0	0	0	0.000303	0	0	0	0	0	0	0	0	0	0	0	0	0	0.00026	0	0	0	0	0	0	0	0	0	0.000252	0.000334	0	0	0	0	0	0	0	0
Burkholderia gladioli	0	0	0	0	0	0	0	0	0.000304	0	0	0	0	0	0	0	0	0.000626	0	0	0	0	0	0	0	0	0	0	0	0	0	0.000334	0	0	0	0	0	0	0	0
Burkholderia glumae	0.000281	0	0	0	0	0	0	0	0	0	0.000274	0	0	0	0.000244	0	0.000451	0.000313	0	0	0	0	0	0	0.000297	0	0.000727	0	0	0	0.000755	0.000334	0	0	0	0	0.000222	0	0.000257	0
Burkholderia insecticola	0	0	0	0	0	0	0	0	0	0	0	0	0	0	0	0	0	0	0	0	0	0	0	0	0	0	0	0	0	0	0	0	0.000323	0	0	0	0	0	0	0
Burkholderia lata	0.000281	0	0.000961	0.00111	0.00022	0.00352	0	0.000398	0	0	0	0	0	0	0	0	0	0	0	0.000207	0.000779	0	0	0	0	0	0.000727	0	0	0	0	0	0	0	0	0	0	0	0	0
Burkholderia mallei	0.00449	0.00297	0.00544	0.0268154	0.00573	0.0614217	0.00242	0.00636	0.00973	0.0116731	0.00301	0.000856	0.00242	0.00186	0.000488	0.00136	0.00135	0.0197271	0.00434	0.00104	0.0207783	0.00272	0.00316	0.00368	0.00208	0.00178	0.0123525	0.00141	0.00126	0.00271	0.0153483	0.0136926	0.00905	0.00126	0.0079	0.00446	0.00578	0.00641	0.00386	0.00686
Burkholderia metallica	0	0	0	0.000553	0	0	0	0	0	0	0	0	0	0	0	0	0	0	0	0	0.00026	0	0	0	0	0	0	0	0	0	0	0	0	0	0	0	0	0	0	0
Burkholderia multivorans	0.000281	0	0	0	0	0	0	0	0	0	0.000548	0	0	0	0	0	0	0	0	0	0.00026	0	0	0	0.000297	0	0	0	0	0	0	0	0	0	0	0	0	0	0	0
Burkholderia oklahomensis	0.00112	0.000685	0.00224	0.00138	0.00264	0.00352	0.000606	0.00139	0.00395	0.00822	0.00192	0.00143	0.000605	0.000531	0.000488	0.00272	0.000451	0.0115858	0.00109	0.000414	0.00519	0.00181	0.000948	0.00315	0.000297	0	0.00109	0.00169	0.00221	0.000814	0.00855	0.00701	0.00291	0.00316	0.00323	0.0021	0.00111	0.00183	0.00103	0.00328
Burkholderia plantarii	0	0	0	0.000276	0.00022	0	0	0	0	0	0	0	0.000302	0.000265	0	0	0	0	0	0	0.00026	0	0	0	0	0	0	0	0	0	0	0	0	0	0	0	0	0	0	0
Burkholderia pseudomallei	0.00871	0.00616	0.0105681	0.0312385	0.010131	0.176049	0.00272	0.0131231	0.0173253	0.0145914	0.00657	0.002	0.00484	0.00186	0.00171	0.00625	0.00631	0.0178484	0.00217	0.00228	0.0371412	0.00574	0.00253	0.0042	0.00208	0.00356	0.0163488	0.00225	0.000946	0.00434	0.0178644	0.0270512	0.00808	0.00506	0.00969	0.0165275	0.0106792	0.00732	0.00695	0.010439
Burkholderia pseudomultivorans	0	0	0	0	0	0	0	0	0	0	0	0	0	0	0	0	0	0	0	0	0.00026	0	0	0	0	0	0	0	0	0	0	0	0	0	0	0	0	0	0	0
Burkholderia pyrrocinia	0	0	0	0	0	0	0	0.000199	0	0	0	0	0	0	0	0	0	0	0	0	0.00026	0	0	0	0	0	0	0	0	0	0	0	0	0	0	0	0	0	0	0
Burkholderia sp. 2002721687	0	0	0	0	0	0	0	0	0	0.000796	0	0	0	0	0	0	0	0.000313	0	0	0.00026	0	0	0	0	0	0	0.000281	0	0	0.00101	0.00134	0	0	0	0	0	0	0	0
Burkholderia sp. AD24	0.000281	0.000228	0.00064	0.00221	0	0.00665	0	0.000398	0	0	0	0	0	0	0	0	0	0	0	0	0.00104	0	0.000316	0	0	0	0.000363	0	0	0	0	0	0	0	0.000718	0	0.000222	0	0	0
Burkholderia sp. BDU8	0.000281	0	0	0.000553	0.00044	0	0	0	0.000304	0	0	0.000285	0	0	0.000244	0	0	0.000626	0	0	0	0.000302	0	0	0.000594	0	0.000727	0	0	0	0.000252	0.001	0	0.000632	0	0	0	0	0	0.000298
Burkholderia sp. Bp7605	0	0	0	0	0	0.000391	0	0	0	0	0	0	0	0	0	0	0	0.000313	0	0	0	0	0	0	0	0	0	0	0	0	0	0	0	0	0	0	0	0	0	0.000298
Burkholderia sp. CCGE1001	0	0	0	0	0	0.000391	0	0	0	0	0	0	0	0	0	0	0	0	0	0	0	0	0	0	0	0	0	0	0	0	0	0	0	0	0	0	0	0	0	0
Burkholderia sp. CCGE1003	0	0	0.00032	0	0	0	0	0	0	0	0	0	0	0	0	0	0	0	0	0	0	0.000302	0	0	0	0	0	0	0	0	0	0	0	0	0	0	0	0	0	0
Burkholderia sp. DHOD12	0	0.000228	0	0	0	0.000391	0	0	0	0	0	0	0	0	0	0	0	0	0	0	0.00104	0	0	0	0	0	0.000363	0	0	0	0.000252	0	0	0	0	0	0	0	0	0
Burkholderia sp. IDO3	0	0.000228	0	0	0	0.000391	0	0	0	0	0	0	0	0	0	0	0	0	0	0	0.00026	0	0	0	0	0	0	0	0	0	0	0	0	0	0	0	0.000222	0	0	0
Burkholderia sp. KBS0801	0.000843	0.000228	0.00192	0.000553	0.00044	0.00274	0.000303	0.00278	0.00182	0.00186	0.000274	0	0.000907	0	0	0.000272	0.000451	0.00971	0.00145	0.000622	0.00182	0.000604	0.00158	0.000525	0	0	0.00218	0.000562	0.000315	0.000814	0.000252	0.00234	0.00194	0	0	0.00184	0.00178	0.000915	0.000515	0.000298
Burkholderia sp. KK1	0	0	0	0	0	0.000391	0	0	0	0	0	0	0	0	0	0	0	0	0	0	0	0	0	0	0	0	0	0	0	0	0	0	0	0	0	0	0.000222	0	0	0
Burkholderia sp. MSMB0266	0	0	0	0	0	0	0	0	0	0	0	0	0	0	0	0	0	0	0	0.000207	0	0	0	0	0	0	0	0	0	0	0	0	0	0	0	0	0	0	0	0
Burkholderia sp. MSMB0852	0	0	0	0	0	0	0	0	0	0	0	0	0	0	0	0	0	0	0.000362	0	0	0	0	0	0	0	0	0	0	0	0	0	0	0	0	0	0	0	0	0
Burkholderia sp. OLGA172	0	0	0	0	0	0	0	0.000199	0	0	0	0	0	0	0	0	0	0	0	0	0	0	0	0	0	0	0	0	0	0	0	0	0	0	0	0	0	0	0	0
Burkholderia sp. PAMC 26561	0	0	0	0	0	0	0	0	0	0	0	0	0	0	0	0	0	0	0	0	0	0	0	0	0	0	0	0	0	0	0	0	0	0	0.000359	0	0	0	0	0
Burkholderia sp. RPE67	0	0	0	0	0	0	0	0	0	0	0	0	0.000302	0	0	0	0	0	0	0	0.00026	0	0	0	0	0	0	0	0	0	0	0	0	0	0	0	0	0	0	0
Burkholderia sp. YI23	0	0	0	0	0	0	0	0	0	0	0	0	0	0	0	0	0	0	0	0	0	0	0	0	0	0	0	0	0	0	0	0	0	0	0	0	0.000222	0	0	0
Burkholderia stabilis	0	0	0	0.000276	0	0	0	0	0	0	0	0	0	0	0	0	0	0	0	0	0	0	0	0	0	0	0	0	0	0	0	0	0	0	0	0	0	0	0	0
Burkholderia stagnalis	0	0	0	0	0	0	0.000303	0.000199	0	0	0	0	0	0	0	0	0	0	0	0	0	0	0	0	0	0	0	0	0	0	0	0	0	0	0	0	0	0	0	0
Burkholderia territorii	0	0	0	0.000553	0	0.000391	0	0	0	0	0	0	0	0	0	0	0	0	0	0	0	0.000302	0	0	0	0	0	0	0	0	0.000252	0	0	0	0	0	0	0	0	0.000298
Burkholderia thailandensis	0.00449	0.00776	0.0118491	0.034003	0.00705	0.0309065	0.00182	0.00557	0.00669	0.00822	0.00603	0.00314	0.00907	0.00186	0.0022	0.0038	0.00722	0.016909	0.00434	0.00269	0.023895	0.00211	0.00284	0.00158	0.00327	0.00223	0.0181654	0.00169	0.000946	0.00326	0.0211353	0.0150285	0.00905	0.00695	0.00897	0.00603	0.00734	0.00824	0.0085	0.00716
Burkholderia ubonensis	0.000281	0.000228	0.00064	0.000276	0.000661	0.00235	0	0.000199	0	0.000531	0.000274	0.000285	0	0.000796	0.000244	0.000272	0	0.00125	0	0.000207	0.0013	0	0	0.000525	0	0	0	0	0.000315	0.000271	0.00226	0.00167	0	0	0.000359	0.000262	0.00111	0.000458	0.000257	0.000895
Burkholderiales bacterium GJ-E10	0.000281	0	0	0	0	0.00156	0	0	0	0	0	0	0	0	0	0	0	0	0	0	0	0	0	0	0	0	0	0	0	0	0.000252	0	0	0	0	0	0.000222	0	0	0
Burkholderiales bacterium JOSHI_001	0.000562	0.000228	0	0	0	0	0.000606	0.000199	0	0	0	0	0.000302	0.000265	0	0	0	0	0	0	0.000779	0	0	0	0	0.000445	0.00109	0.000281	0	0	0	0	0.000646	0.000632	0	0.000262	0.000222	0	0	0
Burkholderiales bacterium YL45	0.00169	0	0.00032	0	0.00044	0.0043	0.00242	0.00119	0.000608	0.00424	0.000822	0	0.000605	0	0.0022	0.000272	0.000451	0.00125	0.0029	0	0.000519	0.000302	0.000316	0	0.00267	0	0.00327	0.000281	0.000315	0	0.00453	0.002	0.00162	0.00253	0.000359	0.000525	0.000222	0.00229	0.00309	0.000895
Buttiauxella sp. 3AFRM03	0	0	0	0	0	0	0	0	0	0	0	0	0	0	0	0	0	0	0	0.000207	0	0	0	0	0	0	0.000363	0	0	0	0	0	0	0	0	0	0	0	0	0
Butyricimonas faecalis	0.0308964	0.0102683	0.000961	0.00138	0.0165179	0.00313	0.0702381	0.0324101	0.070213	0.0896709	0.00301	0.0077	0.00695	0.00239	0.0246332	0.0122297	0.0315679	0.00783	0.00398	0.00166	0.00727	0.00755	0.00221	0.00525	0.00802	0.00089	0.0326977	0.00675	0.0226945	0.00787	0.0961154	0.0163643	0.00194	0	0.0154329	0.00131	0.0102342	0.0787214	0.0146743	0.0119303
Butyrivibrio fibrisolvens	0.360927	0.0810055	0.234739	0.0212864	0.146679	0.0316889	0.5834	0.104587	0.0844987	0.175362	0.393289	0.155435	0.533211	0.130513	0.359498	0.229103	0.189408	0.0369492	0.175564	0.0153319	0.161551	0.0607064	0.113149	0.0777078	0.0296875	0.0182509	0.118075	0.265391	0.159807	0.151664	0.570654	0.254482	0.0584975	0.0170701	0.101929	0.0797517	0.0636302	0.128609	0.195658	0.0742663
Butyrivibrio hungatei	0.6918	0.0207648	0.17005	0.070494	0.056161	0.00313	0.189825	0.02048	0.00912	0.292359	0.838889	0.0102673	0.0903798	0.00477	0.0351206	0.0486471	0.00992	0.512906	0.0242532	0.00601	0.0444136	0.00966	0.0098	0.114987	0.0341406	0.00312	0.033061	0.0371098	0.0138688	0.121277	0.547254	0.0794838	0.0132508	0.00822	0.00718	0.159503	0.00645	0.0251725	0.016219	0.00418
Butyrivibrio proteoclasticus	0.204478	0.00799	0.062768	0.012993	0.0605658	0.00117	0.378438	0.0705864	0.0261399	0.060488	0.0273878	0.00599	0.0438297	0.0100802	0.15097	0.205731	0.00496	0.00344	0.0191854	0.0105666	0.119735	0.0178193	0.00411	0.0126013	0.140422	0	0.117712	0.0303626	0.00883	0.0187205	0.118257	0.178004	0.00485	0.0113801	0.00395	0.0160028	0.0151289	0.0434799	0.0527762	0.00358
Bythopirellula goksoyri	0	0	0	0	0	0	0	0	0	0	0	0	0	0	0	0	0	0	0	0	0	0	0	0	0	0	0	0	0	0	0.000252	0	0	0	0	0	0	0	0	0
Caldanaerobacter subterraneus	0.000843	0	0	0	0	0	0.000606	0.000199	0.000304	0.000265	0	0	0	0	0.000244	0	0	0.000313	0.000362	0	0.00026	0	0	0	0	0	0.000727	0.000281	0.000315	0	0.000503	0.000334	0.000323	0	0.000359	0	0	0	0	0
Caldicellulosiruptor hydrothermalis	0.000281	0.000228	0	0	0.00044	0	0.000908	0.000199	0	0	0	0	0	0	0	0.000272	0.000451	0	0	0	0	0	0	0	0	0	0.000363	0.000281	0	0.000271	0.000503	0	0	0	0	0	0.000445	0.000458	0.000515	0
Caldicellulosiruptor kristjanssonii	0.000281	0	0	0	0	0	0.000303	0	0	0	0	0	0	0	0	0.000272	0	0	0	0	0.00026	0	0	0	0	0	0	0	0	0	0	0	0	0	0	0	0	0	0	0
Caldicellulosiruptor kronotskyensis	0	0	0	0	0	0	0.00182	0.000199	0.000304	0.000265	0	0	0	0	0.000244	0.00109	0	0	0	0	0.00104	0	0	0	0.000297	0	0.00109	0	0	0	0.000503	0.002	0	0	0	0	0	0	0	0
Caldicellulosiruptor lactoaceticus	0	0	0	0	0	0	0	0	0	0	0	0	0	0	0.000244	0	0	0	0	0	0	0	0	0	0	0	0	0	0	0	0	0	0	0	0	0	0	0	0	0
Caldicellulosiruptor obsidiansis	0	0.000685	0	0	0.00044	0	0.000303	0	0	0	0	0.000285	0	0	0	0	0	0	0	0	0.00026	0	0.000316	0	0	0	0	0	0	0	0.000252	0.000334	0	0.000632	0	0	0	0	0	0
Caldicellulosiruptor owensensis	0	0	0	0	0	0	0	0	0	0	0	0	0	0	0	0	0	0	0	0	0	0	0	0	0.00119	0	0	0.000281	0	0	0	0	0.00129	0	0	0	0	0	0	0
Caldicellulosiruptor saccharolyticus	0	0	0	0	0	0	0	0	0	0	0	0	0	0	0	0	0	0	0	0	0	0	0	0	0	0	0	0	0	0	0	0	0	0	0	0.000262	0	0	0	0
Caldilinea aerophila	0	0	0	0	0.00022	0	0.000303	0	0	0.000265	0	0	0	0	0.000488	0	0.000451	0	0	0	0.00026	0	0	0	0	0.000445	0.000727	0	0	0	0.000252	0	0.000323	0	0	0	0	0	0	0.000597
Caldimicrobium thiodismutans	0.000281	0	0	0	0	0	0	0	0	0	0	0	0.000302	0	0	0.000272	0.000451	0	0.000362	0.000414	0.0013	0	0	0	0	0	0	0	0	0	0	0.000668	0	0	0	0	0	0.000458	0.000257	0
Caldisericum exile	0.000562	0	0	0	0.00022	0	0.000303	0	0.000304	0.000265	0	0.000285	0	0	0.000244	0.000544	0	0.000626	0	0	0.00026	0.000302	0.000316	0	0.000594	0	0.000727	0	0.000315	0	0.000755	0.000668	0.00129	0	0	0.000262	0.000222	0.000458	0.000515	0.000597
Calditerrivibrio nitroreducens	0.000281	0	0	0	0	0	0.000303	0	0	0	0.000274	0	0	0	0	0	0	0	0	0	0	0	0	0	0	0	0	0	0	0	0	0.000334	0	0.000632	0	0.000262	0	0	0	0.000298
Caldithrix abyssi	0.000281	0	0	0	0	0	0.000303	0	0	0.000265	0	0	0.000302	0	0.00122	0	0	0	0.00145	0.000414	0.000519	0.000302	0.000316	0	0.00594	0	0.00218	0.000562	0.000946	0	0.000252	0	0.000646	0.000632	0	0	0	0.000458	0.000772	0
Caloramator sp. E03	0.0073	0.00251	0.00064	0	0.000881	0.000391	0.0105963	0.00298	0	0.00133	0.000274	0	0.00121	0	0.00561	0.000544	0.0018	0.00157	0.00253	0.000829	0.00416	0	0.000948	0.0126013	0.00297	0.00089	0.00945	0.000281	0	0.000814	0.000755	0.00134	0.00226	0.0019	0.00179	0	0	0.00137	0.000515	0.000298
Calothrix brevissima	0	0	0.00032	0	0	0	0.000303	0.000199	0	0	0.000274	0	0.000302	0	0	0	0.000451	0.000313	0.000362	0	0	0	0	0	0.000891	0	0	0.000281	0	0	0	0.001	0.000646	0.00126	0	0	0	0	0.000257	0
Calothrix parasitica	0	0	0	0	0	0	0	0	0	0	0	0	0	0	0	0	0	0	0	0	0.00026	0	0	0	0	0	0	0	0	0	0	0	0	0	0.000359	0	0	0.000458	0.000515	0.000298
Calothrix parietina	0	0	0	0	0	0	0	0	0	0	0	0	0	0	0	0	0.000451	0	0	0	0	0	0	0	0	0	0.000363	0	0	0	0	0	0.000323	0	0	0	0	0	0.000257	0
Calothrix sp. 336/3	0	0	0	0	0	0	0	0	0	0	0	0.000285	0	0	0	0	0	0	0.000362	0	0.00026	0	0	0	0	0	0	0	0	0	0	0	0	0	0	0	0	0	0	0
Calothrix sp. NIES-2098	0	0	0	0	0	0	0.000303	0	0	0	0	0	0	0	0	0	0	0	0	0	0	0	0	0	0	0	0	0	0	0	0	0	0	0	0	0	0	0	0	0
Calothrix sp. NIES-2100	0	0	0	0	0	0	0	0	0	0	0	0	0	0	0	0	0	0	0	0	0	0	0.000316	0	0	0	0	0	0	0	0	0.000334	0	0	0	0	0	0	0	0
Calothrix sp. NIES-3974	0	0	0	0	0	0	0	0	0	0	0	0	0	0	0	0	0.000451	0.000313	0.000724	0.000207	0.000779	0	0.000316	0	0.000297	0	0	0	0.00126	0	0	0	0.00194	0	0	0	0	0	0.00103	0
Calothrix sp. PCC 7507	0	0	0	0	0	0	0	0	0	0	0	0	0	0	0	0	0	0	0.000362	0	0	0	0	0	0.000297	0	0.000363	0	0	0	0.000252	0.000334	0	0	0	0	0	0	0	0
Calyptogena okutanii thioautotrophic gill symbiont	0.000281	0.000228	0	0	0.00022	0	0.000303	0.000199	0.000304	0.000265	0	0	0	0.000265	0	0	0	0.000313	0.000362	0.000207	0	0	0	0	0.000297	0	0.000363	0	0	0.000271	0.000503	0.000668	0.000323	0	0.000359	0.000262	0	0	0.000257	0
Caminibacter mediatlanticus	0	0	0	0	0.00022	0	0	0	0	0.000265	0	0	0	0	0	0	0	0	0	0	0.00026	0	0	0	0	0	0	0	0	0	0	0	0	0	0.000359	0	0	0	0	0
Campylobacter avium	0.000843	0.000685	0	0.000829	0.00132	0.00196	0.000606	0.00258	0.000304	0.00186	0.00301	0.000856	0.000907	0.00292	0.000244	0.00217	0.00135	0.000313	0.00145	0.00352	0.000519	0.000604	0.0019	0.000525	0.00208	0.00134	0.000363	0.00562	0.00189	0.000271	0.00403	0.00468	0.00517	0.00126	0.00251	0	0.000222	0.00595	0.00232	0.00298
Campylobacter coli	0.000562	0.000228	0.00064	0.000276	0.00132	0	0	0.000994	0	0.00133	0.00301	0.00057	0.00151	0.00159	0	0.00163	0.000451	0	0.00109	0.00456	0.0013	0.000906	0.00221	0	0.00178	0.000445	0	0.00112	0.00126	0.000271	0.00252	0.00468	0.00388	0.00885	0.00287	0.000262	0	0.00412	0.00206	0.000895
Campylobacter concisus	0.0890379	0.153568	0.302952	0.00166	0.608961	0.00117	0.17499	1.46581	0.22766	0.16475	1.37049	0.0362206	1.18733	1.22157	0.0241454	0.379937	0.102821	0.0867368	0.160723	0.669008	0.0864897	0.536995	0.0802786	0.00578	0.035625	0.49233	0.0668486	0.131009	0.165165	0.0328288	0.0520835	0.5103	0.339996	0.0543715	0.170839	0.0199379	0.00534	0.5451	0.057925	0.644834
Campylobacter cuniculorum	0	0.000456	0.00032	0	0.00044	0	0	0.00119	0.000608	0.000531	0.0011	0	0.000907	0.000531	0.000244	0.000272	0	0.000313	0.000724	0.00124	0.00026	0.000604	0.00126	0	0.00208	0	0.000363	0.000562	0.000946	0	0.00226	0.00234	0.00356	0.00379	0.00215	0.000262	0	0.000915	0.0018	0
Campylobacter curvus	0.0491534	0.0175702	0.00416	0.00553	0.00198	0	0.0233118	0.120693	0.00213	0.0122037	0.0125984	0.00257	0.109423	0.00637	0.00293	0.00217	0.000451	0.00125	0.0390947	0.0863971	0.00234	0.0184233	0.132744	0.00158	0.0258281	0.00356	0.0853772	0.189766	0.0208033	0.0423247	0.0981283	0.0140266	0.028764	0.00126	0.0602961	0.00341	0.00133	0.254929	0.00386	0.00746
Campylobacter fetus	0	0	0.000961	0	0.00485	0	0.000606	0.00119	0.000304	0.00239	0.00164	0.002	0.00151	0.00186	0.00195	0.000815	0.00225	0.000313	0	0.0538687	0.00104	0.00121	0.00316	0	0.00208	0.00089	0.00182	0.000562	0.00126	0.000271	0.00302	0.00167	0.00226	0.00253	0.00144	0.000525	0	0.00366	0.00412	0.0226676
Campylobacter gracilis	0.737582	2.10318	0.321206	0.00387	0.786694	0.00313	0.925508	0.0940489	1.66201	4.1047	2.73604	1.10059	2.50131	4.34299	1.7331	5.39005	1.15629	0.561128	2.2693	5.73598	0.418683	6.35122	15.4315	0.049355	11.3561	0.292015	1.1862	3.40876	5.62003	0.9987	4.95523	1.88423	19.2822	20.7326	1.3843	0.732719	0.161078	4.21022	4.12066	0.935338
Campylobacter helveticus	0.00112	0.00411	0	0	0.00176	0	0.00212	0.00278	0.00426	0.00186	0.00657	0.000856	0.00453	0.00557	0.000488	0.00353	0.00271	0.000939	0.0076	0.0248625	0.00364	0.00211	0.00284	0	0.00297	0.00223	0.00182	0.00337	0.00126	0.000814	0.00503	0.00501	0.00549	0.00759	0.00215	0	0.000222	0.00961	0.00154	0.00507
Campylobacter hepaticus	0	0.000228	0	0	0.00044	0	0	0.000597	0.000608	0.000796	0.000548	0	0.00151	0.00186	0.000244	0.0179369	0.000451	0.000313	0.000362	0.00249	0	0.000604	0.00126	0	0.000297	0.00223	0.000727	0.000281	0	0.000271	0.00201	0.001	0.00097	0.00126	0	0	0	0.000915	0.000257	0.00179
Campylobacter hominis	0.0059	0.00593	0.00512	0.00221	0.00837	0	0.00636	0.0109359	0.0100304	0.0233463	0.0235535	0.00428	0.0395979	0.0143246	0.00537	0.0231006	0.00992	0.00344	0.0119456	0.0406087	0.0111683	0.0175173	0.0483568	0	0.0394844	0.00356	0.0112625	0.0168681	0.0214337	0.0113951	0.0450384	0.0851612	0.0940484	0.0821895	0.0513235	0.00367	0.00445	0.0517181	0.0326955	0.00895
Campylobacter hyointestinalis	0.0373566	0.00844	0.0371484	0.00829	0.0612265	0.000782	0.0127155	0.155887	0.0373861	0.113813	0.418486	0.0867013	0.263885	0.124411	0.00244	0.0548979	0.0248034	0.000313	0.00181	0.0153319	0.036362	0.00846	0.00601	0.00315	0.00416	0.00356	0.0243416	0.029238	0.0119776	0.0501928	0.388487	0.365692	0.0174523	0.0145412	0.387977	0.0149534	0.0122366	0.028834	0.00721	0.13869
Campylobacter iguaniorum	0.000281	0.000228	0.00032	0.000276	0.00154	0	0.000303	0.00179	0.00122	0.00212	0.00383	0.000856	0.00453	0.00265	0.000244	0.000815	0.000902	0	0.000724	0.00166	0.000519	0.000906	0.000948	0	0.000594	0.00134	0.00182	0.000843	0.000315	0.00109	0.00679	0.00534	0.00356	0.00695	0.00502	0.000525	0.000667	0.000915	0.00206	0.00239
Campylobacter insulaenigrae	0	0	0	0	0	0	0	0	0	0	0	0	0	0	0	0	0	0	0.000362	0	0	0	0	0	0	0	0	0	0.000315	0	0	0	0	0	0	0	0	0.000458	0	0
Campylobacter jejuni	0.000281	0.000685	0.00064	0.000276	0.0011	0.000391	0.00121	0.00298	0.00152	0.00239	0.00329	0	0.00574	0.00424	0	0.00353	0.00135	0.000626	0.00145	0.00477	0.00156	0.00151	0.00506	0	0.00238	0.00223	0.00291	0.00169	0.00252	0.00136	0.00805	0.00468	0.00485	0.00885	0.00179	0.000262	0	0.00687	0.0018	0.00209
Campylobacter lari	0	0	0	0	0	0	0	0.000199	0	0	0.0011	0	0	0	0	0	0.000451	0	0	0	0.00026	0	0	0	0	0	0	0	0	0	0	0.000668	0	0	0	0	0	0.00137	0	0
Campylobacter peloridis	0.000281	0	0	0	0	0	0	0.000398	0	0.000265	0.00137	0	0.000907	0.000265	0.000244	0.000544	0.000902	0.000313	0	0.00186	0	0	0.00126	0	0.00119	0	0.000363	0	0.00126	0.000271	0.00277	0.000334	0.0084	0.00569	0.000359	0	0	0.00183	0.00232	0.000298
Campylobacter pinnipediorum	0.0014	0.000913	0.000961	0.000276	0.0022	0	0.000908	0.00557	0.00182	0.00159	0.00575	0.00057	0.00302	0.00531	0.000488	0.00435	0.00225	0.00157	0.00941	0.0101522	0.00156	0.00332	0.00727	0	0.00534	0.00356	0.00327	0.00281	0.00378	0.00624	0.00855	0.00835	0.0148668	0.022128	0.00287	0.000787	0.000445	0.00732	0.00489	0.00328
Campylobacter showae	1.16199	0.0956093	0.826552	0.293863	1.05583	0.0250381	0.667262	2.1848	1.19788	1.33419	9.15711	0.655679	5.1985	1.14915	0.194627	1.56568	0.220525	0.00219	0.195112	0.163056	1.03476	0.0773176	0.0843874	0.165392	0.0103906	0.0903644	0.387286	1.10767	0.247433	2.96517	3.3107	8.14175	1.01062	0.0733383	4.60045	0.237681	0.63252	3.26419	0.50176	1.74034
Campylobacter sp. RM12175	0	0.000456	0	0	0.00022	0	0	0.00119	0.000304	0	0.000274	0	0.000907	0.000796	0	0.000544	0.000451	0.000313	0	0.00497	0	0.00121	0	0	0	0.000445	0	0	0	0.000271	0.000252	0.002	0.000646	0	0.000718	0	0	0.000458	0	0.000895
Campylobacter sp. RM16704	0	0	0	0	0	0	0	0	0	0	0	0	0	0	0	0	0	0	0	0	0	0	0	0	0	0	0	0	0	0	0	0	0.000323	0	0	0	0	0	0	0
Campylobacter sp. RM6137	0	0	0.00064	0	0.00022	0	0	0.000994	0.000608	0.000265	0.0011	0	0.000605	0.000796	0	0.000544	0	0	0	0.00124	0	0.000302	0.000316	0	0.000594	0.000445	0.000727	0	0	0	0.00101	0.000668	0.000323	0	0.000718	0.000262	0	0.00137	0.000515	0.000597
Campylobacter sp. RM8964	0	0	0	0	0	0	0	0	0	0	0	0	0	0	0	0	0	0	0	0	0	0	0	0	0	0	0	0	0	0	0	0	0	0	0	0	0	0	0.000257	0
Campylobacter sputorum	0.0390419	0.0205366	0.00224	0.000829	0.0273096	0	0.0578253	0.00875	0.0796355	0.00822	0.102704	0.0116933	0.0266001	0.0119371	0.0365839	0.0831621	0.0184898	0.00564	0.0369228	0.289026	0.0285702	0.0295981	0.03287	0.0168017	0.0665	0.00401	0.0127158	0.0432948	0.200153	0.00515	0.0900767	0.0671271	0.0701323	0.314217	0.0272768	0.0102313	0.00378	0.301613	0.153437	0.00716
Campylobacter upsaliensis	0	0	0	0	0	0	0	0.000199	0	0.000531	0.000548	0	0	0.00106	0	0.000272	0.000451	0	0.000362	0	0	0	0.000316	0	0	0.00089	0	0	0	0	0.000252	0	0.000323	0	0.000359	0	0	0	0	0
Campylobacter ureolyticus	0.00534	0.00525	0.0048	0.00111	0.00925	0.000391	0.00454	0.02048	0.00912	0.0140608	0.0320437	0.00627	0.025391	0.0204258	0.00537	0.0179369	0.00361	0.00219	0.0115836	0.0408159	0.00649	0.0123829	0.0293934	0.0115512	0.0175156	0.00445	0.00436	0.0182738	0.0082	0.0122091	0.0389997	0.0427476	0.0429843	0.0518426	0.0290713	0.00236	0.00222	0.0434799	0.025487	0.0175972
Campylobacter volucris	0	0.000228	0	0	0	0	0.000606	0.0107371	0	0.00159	0.00657	0.00627	0.00181	0.0122024	0.000244	0.000544	0.000451	0	0	0	0	0.000906	0	0	0.000297	0.000445	0	0.00112	0	0.000271	0.0198773	0.00401	0.000323	0	0.0236878	0	0	0.000458	0	0.000298
Candidatus Accumulibacter phosphatis	0.000281	0.000228	0.00032	0	0	0	0	0	0	0.00292	0.000274	0.000285	0	0	0	0.000272	0	0	0.000362	0	0.000519	0	0	0	0	0	0	0.000281	0	0	0.00226	0.00134	0	0	0.000718	0	0	0.000458	0.000257	0
Candidatus Amoebophilus asiaticus	0.000281	0	0	0	0.00044	0.000391	0.00212	0.000398	0	0.00106	0	0	0.000302	0.000265	0.000244	0	0.000451	0.000626	0.00181	0	0.000779	0	0	0	0.00148	0	0.00472	0.000281	0.000315	0	0	0.000668	0.000646	0.000632	0.000359	0.000525	0.000222	0.000915	0.00154	0.000298
Candidatus Annandia adelgestsuga	0.000281	0	0	0	0.00044	0	0.000303	0.000398	0	0.000265	0	0.000285	0	0	0	0.000272	0	0	0	0.000414	0.00026	0	0	0	0	0.00089	0	0	0	0.000271	0.000252	0	0.000323	0.000632	0	0	0.000222	0	0	0.000298
Candidatus Aquiluna sp. UB-MaderosW2red	0	0	0.00064	0	0	0	0	0	0	0.000265	0	0	0	0	0	0	0	0	0	0	0	0	0	0	0	0	0	0	0	0	0	0	0	0	0	0.000262	0	0	0	0
Candidatus Arsenophonus lipoptenae	0.00197	0.000228	0	0.000553	0.00176	0.000391	0	0.000795	0	0.000796	0	0	0.00121	0.000265	0.000732	0	0	0	0.00109	0.000414	0.000779	0	0	0	0.000891	0	0.000363	0	0.00126	0.000543	0.00151	0.00167	0	0.00126	0.00359	0	0.00089	0.0032	0.000772	0.00328
Candidatus Arthromitus sp. SFB-mouse-NL	0	0	0	0	0	0	0	0	0	0	0	0	0	0	0	0	0.000451	0	0	0	0	0	0	0	0	0	0	0	0	0	0	0	0	0	0	0	0	0	0	0
Candidatus Arthromitus sp. SFB-rat-Yit	0	0	0	0	0	0	0	0	0	0	0	0	0	0	0	0	0.000451	0	0	0	0	0	0	0	0	0	0	0	0	0	0	0	0	0	0	0	0	0	0.000257	0
Candidatus Atelocyanobacterium thalassa	0	0	0	0	0	0	0.000303	0	0	0	0	0	0	0	0	0	0	0	0	0	0	0	0	0	0	0	0.000363	0	0	0	0.000252	0	0.000323	0	0	0	0	0	0	0
Candidatus Azobacteroides pseudotrichonymphae	0.00786	0.0125501	0.00192	0.00166	0.00859	0.00196	0.0296695	0.0210765	0.0805474	0.055978	0.00274	0.00257	0.0133	0.00345	0.0792652	0.00652	0.0112743	0.00438	0.0184614	0.00352	0.0137656	0.00151	0.000632	0.00735	0.0178125	0.00134	0.0370574	0.00731	0.0119776	0.00705	0.019374	0.0153624	0.00517	0.0019	0.0111261	0.0021	0.00156	0.0151035	0.113276	0.00805
Candidatus Babela massiliensis	0.000562	0	0.00032	0.000276	0	0.000391	0.000303	0.000199	0	0.000265	0	0	0	0	0.000488	0.000544	0.000902	0	0	0.000207	0.00104	0	0	0	0	0	0.00254	0	0	0.000271	0.000755	0.001	0	0	0.000359	0	0	0.000915	0.000515	0
Candidatus Baumannia cicadellinicola	0.000562	0.000685	0	0.00138	0.00044	0.00274	0	0.000398	0.000608	0.00106	0.000822	0	0.00151	0	0.000244	0.000272	0.000451	0	0.000362	0.000414	0.00156	0.000302	0.000948	0.0021	0	0.00223	0.000727	0.000562	0.00063	0.000543	0.00226	0.00434	0.000323	0.00506	0.0061	0.00184	0.00178	0.00275	0.00309	0.00388
Candidatus Bipolaricaulis anaerobius	0.00393	0.000685	0.00192	0.000276	0.000881	0	0.00242	0.000795	0.000304	0.000531	0.00164	0.000285	0.00212	0.000265	0.00146	0.00136	0.00361	0.000939	0.00326	0.000622	0.00468	0.000604	0.00158	0.00105	0.00505	0	0.00363	0	0.00063	0.00109	0.00579	0.00768	0.00226	0.0019	0.00215	0.0021	0.00089	0.00366	0.00412	0.00119
Candidatus Blochmannia floridanus	0.000281	0	0	0.000276	0.00044	0.000391	0.000303	0	0	0	0.000274	0	0	0	0	0.000272	0	0.000939	0.000362	0.000622	0.00104	0	0.000316	0	0	0	0.000363	0	0	0	0.000755	0.000334	0	0	0	0.000262	0	0	0.000257	0.000597
Candidatus Blochmannia vafer	0	0	0	0	0.00022	0	0	0.000199	0	0	0	0	0	0	0	0	0	0	0.000362	0	0	0	0	0	0	0	0	0	0	0	0.000503	0	0	0	0	0	0	0	0	0.000597
Candidatus Borrelia tachyglossi	0	0	0	0	0	0	0	0	0	0	0	0	0	0	0	0	0	0	0	0	0	0	0	0	0	0	0	0	0	0	0	0.000334	0	0	0	0	0	0	0	0
Candidatus Cardinium hertigii	0	0	0	0	0	0	0	0.000199	0	0.000265	0	0	0	0	0	0	0.000451	0	0	0	0	0	0	0	0	0	0.000363	0	0	0	0	0.000334	0.000323	0	0	0	0	0	0.000257	0.000298
Candidatus Carsonella ruddii	0.00169	0.000456	0.00128	0.00221	0.00132	0.000782	0.00515	0.00119	0.00122	0.00371	0.000822	0.00114	0.00272	0.00159	0.00122	0.00109	0.00135	0.00157	0.00253	0.00124	0.0039	0.000302	0.000632	0.00158	0.00327	0.00312	0.00545	0.000843	0.00126	0.00136	0.0115741	0.00835	0.00097	0.00126	0.00144	0.0042	0.000667	0.00458	0.00901	0.00328
Candidatus Cloacimonas acidaminovorans	0	0	0	0	0	0	0.000303	0	0	0	0.000274	0	0.000302	0	0.000244	0.000272	0.000451	0	0.000362	0.000622	0	0	0	0	0	0	0.000363	0	0.000315	0	0	0	0	0	0.00108	0.000262	0	0.000458	0	0
Candidatus Coxiella mudrowiae	0	0	0	0	0	0	0	0	0	0	0	0	0	0	0	0	0.000451	0	0	0	0	0	0	0	0	0	0	0	0	0	0.000252	0	0	0	0	0	0	0	0	0
Candidatus Cyclonatronum proteinivorum	0	0	0	0	0.00022	0	0	0.000795	0	0.00159	0	0	0.00212	0	0	0	0	0.000626	0	0	0.000519	0.000302	0	0.000525	0	0	0.000363	0	0	0	0	0.000334	0.000323	0	0.000359	0.000262	0.002	0.00183	0.000515	0
Candidatus Cytomitobacter indipagum	0	0	0	0	0	0	0	0	0	0	0	0	0	0	0	0	0.000451	0	0	0	0	0	0	0	0	0	0	0	0	0	0	0.000334	0	0	0	0	0	0	0	0.000597
Candidatus Deianiraea vastatrix	0.00169	0.000456	0.00128	0.000276	0.00044	0.000782	0.00242	0.000994	0.000912	0.00212	0.00192	0	0.00272	0.000531	0.000488	0.000544	0.00271	0.00125	0.00145	0.000829	0.00156	0	0.000948	0.000525	0.000891	0	0.00472	0.000843	0.000315	0.00109	0.0105677	0.00301	0.000646	0.000632	0.00215	0.00184	0.000445	0.00595	0.00541	0.00179
Candidatus Dependentiae bacterium (ex Spumella elongata CCAP 955/1)	0.000843	0.000456	0	0	0.00044	0	0.000908	0.000398	0	0.000531	0	0	0.000302	0	0.000244	0	0.000451	0	0.000362	0.000207	0.00104	0.000302	0.000316	0.000525	0	0	0.000363	0	0	0	0.000503	0.000334	0	0.000632	0	0	0	0	0.000772	0.000597
Candidatus Desulfofervidus auxilii	0	0	0.00064	0.000276	0.00022	0	0.00424	0	0	0	0.000274	0	0.000907	0.000265	0.000244	0.000272	0.000451	0	0.000362	0	0.000519	0	0.000316	0	0.000297	0.000445	0.00109	0.000281	0	0	0.000252	0	0.00097	0	0	0.000525	0.000222	0.000458	0.00129	0
Candidatus Desulforudis audaxviator	0.0109542	0.00297	0.000961	0.000553	0.00308	0	0.0105963	0.00437	0.00213	0.00584	0.000822	0.00228	0.00363	0.00159	0.00512	0.00435	0.00406	0.00313	0.0076	0.00394	0.0168824	0.00121	0.00221	0.00578	0.0136563	0.00267	0.0101726	0.000843	0.00284	0.00326	0.00528	0.00902	0.00485	0.00316	0.00359	0.00315	0.00111	0.00458	0.00798	0.00268
Candidatus Desulfovibrio trichonymphae	0	0	0	0	0.00022	0	0.00242	0.00199	0	0	0	0	0	0	0	0.000272	0	0	0	0	0.000779	0.000302	0	0.0120762	0.000594	0	0.00182	0	0	0	0.000503	0	0	0.000632	0.000359	0	0	0	0.000772	0
Candidatus Doolittlea endobia	0	0	0	0.000276	0.00044	0.000782	0	0	0	0.000265	0.000274	0	0.000302	0.000265	0	0	0.000451	0	0	0	0.000519	0	0	0.000525	0.000297	0	0	0.000281	0	0	0.000755	0.001	0	0	0.00108	0	0.000222	0	0.000257	0.00119
Candidatus Endolissoclinum faulkneri	0.00169	0	0.00032	0.000276	0	0	0.000606	0.000795	0	0.000265	0.000274	0	0	0.000265	0.00122	0.000272	0.000902	0.000313	0.000724	0	0.000519	0	0	0.000525	0.000297	0	0.000363	0	0	0	0.000755	0.000334	0.000323	0	0.000359	0.000262	0	0.00137	0.00103	0.000298
Candidatus Enterovibrio luxaltus	0	0	0	0	0.00022	0	0	0	0	0	0	0	0	0	0	0	0	0	0	0	0	0	0	0	0.000297	0	0	0	0	0	0.000252	0	0	0	0	0	0	0	0.000257	0.000298
Candidatus Erwinia haradaeae	0.000562	0	0	0.000276	0	0	0	0.000398	0	0.000265	0	0	0	0	0	0	0	0	0	0	0	0	0	0	0	0	0	0	0	0	0.00151	0.001	0	0	0	0	0	0.00229	0	0
Candidatus Evansia muelleri	0	0	0	0.000829	0	0.000391	0	0	0	0.000531	0	0.00057	0	0	0	0	0.000902	0	0.000362	0.000414	0	0	0.000316	0	0.000297	0	0.00182	0.000281	0	0	0.000755	0.000334	0.000323	0.000632	0.000718	0	0.000222	0.000915	0.000515	0.000597
Candidatus Filomicrobium marinum	0	0	0	0	0	0	0	0.000199	0	0	0.000274	0	0	0	0	0	0.000451	0	0	0	0	0	0	0	0	0	0	0	0	0	0	0	0.000323	0	0	0	0	0	0	0
Candidatus Fokinia solitaria	0.000562	0	0	0.000276	0.00044	0	0.000303	0	0	0.000796	0	0.000285	0.000605	0.000265	0	0	0	0	0.000362	0.000207	0	0	0	0.000525	0	0	0	0	0	0	0.00101	0	0	0.000632	0.000359	0.000262	0	0.000458	0.000257	0.000597
Candidatus Fonsibacter ubiquis	0	0	0	0	0	0	0	0.000199	0	0	0.000274	0	0	0	0	0	0	0	0.000724	0	0.00026	0	0	0	0	0	0	0	0	0	0	0	0	0	0	0	0	0	0.000257	0
Candidatus Fukatsuia symbiotica	0	0.0016	0	0.00304	0.00198	0.00117	0.000303	0.000199	0.000608	0.000531	0	0.00057	0.00151	0	0	0.000544	0.000451	0.000626	0.000362	0.000622	0.00234	0	0.000632	0.00158	0	0	0	0.00112	0.00063	0.00109	0.00151	0.00134	0.000323	0	0.00251	0	0.00222	0.000458	0.000772	0.00179
Candidatus Gracilibacteria bacterium HOT-871	0.0522431	0.0273821	0	0	0.00286	0.0305152	0	0	0	0.0233463	0	0.000285	0.0163228	0.000531	0.000732	0.0456576	0.000451	0.0187878	0	0.000414	0.00026	0	0.000316	0.0063	0.000297	0	0.037784	0.0326117	0	0	0.0513286	0.251142	0.00097	0	0.00861	0.0181015	0	0.0105267	0.0962843	0.00477
Candidatus Gullanella endobia	0.000562	0	0	0.000276	0	0.000782	0	0.000199	0	0.00133	0	0	0	0	0.000244	0	0	0.000939	0	0	0	0	0	0	0	0.000445	0	0	0	0.000271	0	0.000668	0	0	0.000359	0.000262	0	0.000458	0.000257	0.000298
Candidatus Hamiltonella defensa	0.000281	0.000228	0	0	0	0	0	0	0	0.000531	0	0	0.000605	0	0	0	0	0	0.000362	0.000622	0.000519	0	0.000632	0	0.000594	0	0.000363	0	0	0.000271	0.000252	0.000668	0	0	0.000359	0.000262	0.000222	0.000458	0.000257	0
Candidatus Hepatoplasma crinochetorum	0.00477	0.00319	0	0	0.0011	0.000391	0.00575	0.000994	0.000608	0.00186	0.000822	0	0.00151	0.000531	0.00146	0.000272	0.00496	0.000939	0.0029	0.00249	0.0205186	0.000604	0.000948	0.00735	0.00623	0.000445	0.00509	0.000562	0.000315	0.00244	0.00101	0.00301	0.00162	0.00126	0.00251	0.00105	0.000667	0.00137	0.00438	0.00119
Candidatus Hoaglandella endobia	0	0	0	0	0	0	0	0	0	0	0	0	0	0	0	0	0	0	0	0	0	0	0	0	0	0	0	0	0	0	0	0	0	0	0	0	0	0	0	0.000298
Candidatus Hodgkinia cicadicola	0.00421	0.000456	0.00128	0.000276	0.000881	0	0.00606	0.00119	0.000912	0.00239	0.00192	0.00114	0.00181	0.00106	0.00293	0.00245	0.0018	0.00532	0.00398	0.00166	0.00468	0.000604	0.000632	0.000525	0.000891	0.00089	0.00545	0.000843	0.000946	0.000543	0.00881	0.00601	0.00129	0.00695	0.00179	0.00367	0.000667	0.00687	0.00412	0.00268
Candidatus Ishikawaella capsulata	0.000281	0	0.00032	0.000553	0.00132	0.00117	0	0.000398	0	0.000796	0.000548	0.000285	0.000302	0.000265	0.000244	0.000272	0.000902	0.000313	0.00145	0.00104	0.00104	0	0	0.00105	0.000297	0.000445	0.00109	0	0.00063	0	0.000755	0.00301	0.00097	0	0.00144	0.000787	0.00089	0.00183	0.00206	0.00149
Candidatus Izimaplasma sp. HR1	0	0.000685	0.00064	0.000276	0.00022	0	0.00272	0.000199	0	0.000531	0.000548	0.000285	0	0.000265	0.000488	0.000272	0.000902	0.000626	0.00326	0.00145	0.000779	0	0.000948	0.00158	0.000891	0.00178	0.000363	0	0	0.000271	0.000252	0.000668	0.00162	0	0.000718	0.00105	0.00111	0.000915	0	0.000895
Candidatus Kinetoplastibacterium galatii	0	0	0	0	0	0	0	0	0	0	0	0	0	0	0	0	0	0	0	0	0	0	0	0	0	0	0	0	0.000315	0	0	0	0	0	0	0	0	0	0	0
Candidatus Kinetoplastibacterium oncopeltii	0	0	0	0	0	0	0	0	0	0	0	0	0.000302	0	0.000244	0.000272	0	0	0	0	0	0	0	0	0	0	0	0	0	0	0	0.000334	0	0	0.000359	0.000525	0	0.000458	0.000515	0.000298
Candidatus Kinetoplastibacterium sorsogonicusi	0	0.000228	0	0	0	0.000391	0	0	0	0	0	0.000285	0	0	0	0.000272	0	0	0.000362	0	0.000779	0	0.000632	0.00105	0	0	0	0	0	0.000271	0	0	0	0	0	0	0.000222	0	0.000257	0.000597
Candidatus Koribacter versatilis	0	0	0	0	0	0	0	0	0	0	0	0	0	0	0	0	0	0	0	0	0	0	0	0	0	0	0	0	0	0	0	0	0	0.000632	0	0	0	0	0	0.000298
Candidatus Kuenenia stuttgartiensis	0	0.000228	0	0	0	0	0	0	0.000304	0	0	0	0	0	0	0	0	0	0	0	0	0	0	0	0.000297	0	0.00109	0	0	0.000271	0.000503	0.000334	0	0	0	0	0	0	0.000257	0
Candidatus Liberibacter africanus	0	0	0	0	0	0	0	0	0	0	0	0	0	0	0	0	0	0	0	0	0.00026	0	0.000316	0	0	0	0.000727	0	0	0	0	0	0.000646	0.000632	0.000359	0.000262	0	0.000458	0	0.000298
Candidatus Liberibacter americanus	0.000281	0.000228	0	0	0.00022	0	0.000606	0	0	0	0	0	0.000302	0	0	0	0	0	0.000362	0.000207	0.00026	0	0.000632	0	0.000297	0	0	0	0	0	0.000252	0.000668	0.000323	0	0.000359	0	0	0.00137	0.000257	0
Candidatus Liberibacter asiaticus	0	0	0.00032	0.000276	0.00044	0.00117	0.000303	0.000398	0.000912	0.000265	0.000548	0.00114	0.000907	0.000265	0.000732	0.000272	0.00361	0.00157	0.00253	0.00124	0.00286	0.000604	0	0.000525	0.000297	0.00312	0	0.000562	0.000315	0.000543	0.00126	0.00234	0.00097	0.000632	0.00108	0.000525	0.002	0.000915	0.0018	0.00179
Candidatus Liberibacter solanacearum	0	0	0.00064	0.000276	0.000661	0.000782	0.000908	0.000398	0	0.000531	0	0	0	0	0	0.000272	0	0.000626	0.000362	0.00104	0.000519	0.000302	0.000316	0	0.000594	0.00089	0.000727	0	0	0.000271	0.00126	0.000334	0	0.00126	0.00108	0.000262	0	0	0.000257	0.000298
Candidatus Methylopumilus turicensis	0	0	0	0	0	0	0	0	0	0	0	0.000285	0	0	0	0	0	0.000626	0	0.000207	0	0	0	0	0	0	0	0	0	0	0	0.000334	0.000323	0	0	0	0	0	0	0.000298
Candidatus Methylopumilus universalis	0	0	0	0.00111	0.000661	0.00156	0	0.000199	0.000608	0.000265	0	0.000285	0	0	0	0	0	0.000626	0	0.000829	0.000779	0	0.000316	0	0	0	0	0	0.000315	0.000271	0.000252	0	0.000646	0	0	0.000787	0.000222	0	0.000257	0.000298
Candidatus Midichloria mitochondrii	0	0	0	0	0	0	0.000303	0	0	0	0	0	0	0	0.000244	0	0	0	0	0	0	0	0	0	0	0	0.000363	0	0	0	0.000503	0	0	0	0	0.000262	0	0	0.000515	0.000298
Candidatus Mikella endobia	0	0.000228	0	0.00166	0.000881	0.000782	0	0.000199	0	0.000796	0	0.000285	0.000605	0.000265	0	0	0	0.000939	0	0.000414	0.00104	0.000302	0.000316	0	0	0.000445	0.000727	0.00141	0	0.000271	0.000755	0.001	0	0.000632	0.00144	0	0.00089	0.000458	0.000772	0.00179
Candidatus Moranella endobia	0.0014	0.000228	0	0	0.00022	0	0	0	0	0.00371	0	0.000285	0	0.000265	0.000244	0.000815	0	0.00125	0	0.000207	0.000519	0	0	0	0	0	0	0	0	0.00136	0.00403	0.00167	0	0	0	0.000525	0	0.00137	0.00257	0.00149
Candidatus Mycoplasma haemolamae	0	0	0	0	0	0	0	0	0	0	0	0	0	0	0	0	0.000451	0	0	0	0	0	0	0	0	0	0.000363	0	0	0.000271	0	0	0	0	0	0.000262	0.000222	0	0	0
Candidatus Nanopelagicus hibericus	0	0	0	0	0	0	0	0	0.000304	0.000265	0.000274	0	0.000302	0	0	0	0.000451	0	0	0	0.00026	0	0.000316	0	0	0	0.00109	0	0	0	0	0	0.000646	0.000632	0	0	0	0.000458	0.00103	0
Candidatus Nanopelagicus limnes	0	0	0	0	0	0	0	0	0	0	0	0	0	0	0.000244	0	0	0	0	0.000207	0	0	0	0	0	0	0	0	0	0	0	0	0	0	0	0	0	0	0	0
Candidatus Nardonella dryophthoridicola	0	0.000456	0	0.000276	0.000881	0	0	0.000199	0	0.000265	0.000274	0	0.000302	0	0	0	0	0	0.000362	0	0.0013	0	0	0	0	0	0.000727	0.00141	0.00063	0.000543	0.00201	0.001	0	0.000632	0.00215	0	0	0.000458	0.00129	0.000597
Candidatus Nasuia deltocephalinicola	0.000843	0.000456	0.00128	0.000829	0.000881	0.0043	0	0.000398	0.00182	0.000531	0.0011	0.00057	0.000605	0	0	0	0.000902	0.00282	0.000362	0.000414	0.00312	0.00121	0	0.000525	0.000297	0.000445	0.000727	0.000843	0.00063	0.000543	0.00101	0.00167	0.00194	0.00126	0.00179	0.000525	0.00133	0.00137	0.00154	0.000895
Candidatus Nesciobacter abundans	0	0.000228	0	0	0	0	0.000303	0	0	0.000265	0	0	0	0	0	0	0	0	0.000724	0	0.000519	0	0	0	0.000297	0	0.00109	0	0.000315	0	0.000503	0	0	0	0.00108	0	0	0	0.000257	0.000597
Candidatus Nitrosoglobus terrae	0	0	0	0	0	0	0	0.000199	0	0	0	0	0	0	0	0	0	0	0	0	0	0	0	0	0	0	0.000363	0	0	0	0.000252	0	0	0	0	0	0	0	0.000772	0
Candidatus Nucleicultrix amoebiphila	0	0.000456	0	0	0	0	0	0	0	0	0	0	0	0	0.000244	0	0.000451	0	0.000362	0.000207	0	0	0	0	0.000297	0	0	0	0	0.000271	0.000252	0	0	0	0	0	0	0	0	0
Candidatus Pantoea carbekii	0	0.000228	0.00032	0.000829	0.00132	0	0	0	0.000304	0	0	0	0.000302	0.000265	0	0.000272	0	0.000939	0.000362	0.000414	0.0026	0	0	0.000525	0	0.000445	0.000363	0.000562	0.000946	0.000543	0.00126	0.00167	0.000323	0.000632	0.00144	0.000787	0	0.000458	0.00232	0.00119
Candidatus Paracaedibacter acanthamoebae	0	0	0	0	0	0	0	0.000199	0	0.000265	0	0	0	0.000265	0	0.000272	0	0	0.000362	0.000622	0	0	0	0	0.000297	0.000445	0.000727	0	0	0.000271	0.000252	0.000668	0.000323	0.00126	0	0	0	0	0.000257	0.000298
Candidatus Pelagibacter sp. IMCC9063	0	0	0	0	0	0	0	0	0	0	0	0	0	0	0	0	0	0.000313	0	0	0	0	0	0.000525	0	0	0.000363	0.000281	0.000315	0	0.000503	0.000334	0.000323	0	0	0.000262	0	0	0.000257	0
Candidatus Pelagibacter sp. RS40	0.000562	0	0.00032	0.000829	0.00022	0	0.000606	0.000597	0.000304	0.00106	0	0.00057	0	0.000531	0.000244	0	0.0018	0.000313	0.00145	0.000207	0.0013	0	0.000316	0	0.000297	0	0.000363	0.000562	0.000315	0.000543	0.000503	0	0.000646	0.000632	0.000359	0.000262	0.000445	0	0.000257	0.000298
Candidatus Pelagibacter ubique	0	0	0	0	0	0	0	0	0	0	0	0	0	0	0	0	0	0	0	0	0	0	0	0	0	0	0	0	0	0	0	0	0	0	0	0	0	0	0	0.000298
Candidatus Phaeomarinobacter ectocarpi	0	0	0	0	0	0	0	0	0	0	0	0	0	0	0	0	0	0	0	0	0	0	0	0	0.000297	0	0	0	0	0	0	0	0	0	0.000359	0	0	0	0	0
Candidatus Phycorickettsia trachydisci	0.000562	0	0	0.000276	0.00044	0.000391	0.00182	0.000994	0.000912	0.00159	0.000274	0	0.000302	0.000265	0.000488	0.000544	0	0	0	0.000207	0.00182	0	0	0.000525	0.000891	0.000445	0.00291	0	0	0.000814	0.00277	0.00234	0.000323	0	0	0	0.000222	0.000458	0.000515	0.000597
Candidatus Phytoplasma australiense	0.000281	0	0	0	0	0	0	0.000199	0	0	0	0	0	0	0	0	0	0	0	0	0	0	0.000316	0	0	0	0.000727	0	0	0	0.000503	0	0	0	0	0	0	0	0.000257	0
Candidatus Phytoplasma mali	0	0.000228	0.00032	0.000553	0.000661	0.000782	0.00757	0.000398	0	0.00239	0	0.00114	0.000605	0	0.000976	0	0.00135	0.000313	0.00109	0.000622	0.0013	0.000604	0.000948	0.000525	0.000297	0	0.00254	0.000562	0	0	0.00101	0.00167	0.000646	0.000632	0.000718	0.000787	0.000445	0.000458	0.00129	0.000298
Candidatus Phytoplasma ziziphi	0.0014	0.00297	0.000961	0	0.00154	0.000391	0.0118073	0.000994	0.000304	0.00186	0.000548	0.00143	0.000907	0	0.00317	0.00136	0.00541	0.000626	0.00145	0.00394	0.0135059	0	0.000632	0.00683	0.00386	0.00223	0.00254	0.00141	0.00063	0.00163	0.00252	0.00234	0.00129	0	0.00179	0.000262	0.000222	0.00137	0.00438	0.000298
Candidatus Planktophila limnetica	0	0.000228	0	0	0	0	0	0	0	0	0	0	0	0	0	0	0	0	0	0	0.000779	0	0	0	0	0	0.000363	0	0	0.000543	0	0	0.000323	0	0	0	0	0	0	0.000298
Candidatus Portiera aleyrodidarum	0	0	0.00032	0	0.00044	0.000391	0.000606	0.000199	0	0.00133	0	0.000285	0.000302	0	0	0.000272	0	0.000313	0.000724	0.000207	0.00104	0	0.000316	0	0	0	0.000363	0.000562	0.000315	0	0.000252	0.000668	0.000323	0.0019	0.000359	0	0	0.000458	0.00103	0.000298
Candidatus Profftella armatura	0	0	0	0.000276	0.00022	0	0.000303	0.000199	0.000912	0	0.000274	0.000285	0	0	0	0	0	0.000626	0.000362	0	0.00156	0.000302	0.000316	0	0	0.000445	0	0.000281	0.000315	0	0.000503	0.000668	0.000323	0.00126	0.000359	0.000787	0.000667	0	0.000257	0.000895
Candidatus Promineofilum breve	0.000843	0.000685	0.000961	0	0.000661	0.000391	0.00303	0.000199	0.000304	0.000531	0.0011	0	0.000302	0.000531	0	0.000272	0.000902	0	0.000362	0.000207	0.000779	0	0	0.0021	0.000891	0.00089	0.00145	0	0	0.000271	0.00176	0.000668	0.000323	0	0.00144	0.000262	0	0.000458	0.000772	0
Candidatus Protochlamydia naegleriophila	0	0	0	0	0	0	0	0	0	0	0	0	0	0	0	0	0	0	0	0	0	0	0	0	0	0	0	0	0	0	0	0.000334	0	0	0	0	0	0	0	0
Candidatus Pseudomonas adelgestsugas	0	0	0	0	0	0	0	0	0	0	0	0.000285	0.000302	0	0	0	0	0.000626	0.000724	0	0	0	0	0	0	0	0.000727	0.000281	0.000315	0	0.000252	0	0	0	0	0.000262	0	0.00275	0.00129	0
Candidatus Puniceispirillum marinum	0.000562	0	0	0	0.00022	0.000391	0	0	0.000608	0	0	0	0	0	0	0.000544	0	0	0	0	0.000779	0.000302	0	0	0	0.000445	0.000727	0	0	0	0	0.000668	0	0	0	0	0	0	0.000257	0.000597
Candidatus Purcelliella pentastirinorum	0.000562	0.000456	0	0.000276	0.000661	0.00117	0.000606	0.000597	0	0.000265	0	0	0.000302	0	0	0.000272	0.000451	0	0.000362	0	0.000519	0.000302	0	0	0.000297	0	0.000727	0	0	0.000271	0.000252	0.000334	0	0.00126	0	0	0	0.000458	0	0.000895
Candidatus Rhodoluna limnophila	0.000843	0	0	0	0.00022	0	0.000303	0	0	0.000265	0	0.000285	0	0	0.000488	0	0	0	0.00109	0.000414	0.00156	0.00121	0	0.00158	0	0	0.000363	0	0	0	0	0	0	0	0.000359	0	0	0	0.000515	0
Candidatus Rhodoluna planktonica	0	0	0	0	0	0	0	0.000199	0	0	0	0	0	0	0	0	0	0	0	0	0	0	0	0	0	0	0	0	0	0	0	0	0	0	0	0	0	0	0	0
Candidatus Rickettsiella viridis	0	0	0	0	0	0	0	0	0	0.000265	0	0	0	0.000265	0	0	0	0	0	0	0	0	0	0	0	0	0	0	0	0.000271	0	0	0	0	0	0	0	0	0.000257	0
Candidatus Riesia pediculicola	0	0	0	0.000829	0.0011	0	0	0.000398	0.000304	0.00106	0	0	0	0.000531	0	0	0.000451	0.000313	0	0.000414	0.00182	0	0	0.000525	0	0	0.000727	0.000281	0.000946	0.000543	0.00101	0.001	0	0	0.00323	0.000787	0.000667	0.000915	0.00129	0.00239
Candidatus Riesia pediculischaeffi	0	0	0	0.000276	0.00022	0.000391	0	0	0	0	0	0	0	0	0	0	0	0	0	0	0.00026	0	0	0	0	0	0	0	0	0.000271	0.000503	0	0	0	0.000359	0	0	0.000458	0	0
Candidatus Ruthia magnifica	0	0	0	0	0	0	0	0	0	0	0	0	0	0	0	0	0	0	0	0.000207	0	0	0	0	0	0	0	0	0	0	0	0	0	0	0	0	0	0	0	0
Candidatus Saccharibacteria bacterium YM_S32_TM7_50_20	0.0494343	0.133716	0.0297828	0.00581	0.0255477	0.0919369	0.26309	0.194858	0.16535	0.416253	0.00657	0.0827085	0.164739	0.0366072	0.199748	0.0203829	0.0541165	0.00438	0.173392	0.01989	0.0174018	0.0311082	0.0676363	0.029928	0.615125	0.0049	0.46031	0.0472307	0.15697	0.0244181	0.0840381	0.0798178	0.0988963	0.0360369	0.0129206	0.0188886	0.000445	0.136389	0.631512	0.0602482
Candidatus Saccharimonas aalborgensis	0.375251	0.24507	0.192467	0.0171397	0.0504348	0.0215172	0.180137	0.133816	0.652586	1.00415	0.161314	0.163135	0.363333	0.13741	0.55193	0.121482	0.177231	0.0309998	0.336287	0.0961349	0.0651919	0.224402	0.625478	0.0577558	0.772172	0.0155801	0.275024	0.112735	0.112211	0.179609	0.151973	0.510967	0.204903	0.0379336	0.0541947	0.0406629	0.00111	0.233418	1.03827	0.125567
Candidatus Sneabacter namystus	0.000562	0	0	0	0.000661	0	0.000303	0.000398	0.000912	0.000265	0.000274	0.000285	0	0	0	0.000815	0.0018	0.000626	0	0.000622	0.00156	0	0.000316	0.000525	0	0.00089	0.00109	0	0	0.000271	0.00176	0.002	0.000646	0.00126	0.000718	0.00157	0.000445	0.00183	0.0018	0.000895
Candidatus Sodalis pierantonius	0.0014	0.00297	0.00032	0.00138	0.00396	0.00352	0.000303	0.000795	0.00122	0.00637	0.000548	0.000285	0.00272	0.000531	0.000488	0.00109	0.000902	0.00157	0.00181	0.00228	0.00571	0.000302	0.00126	0.00105	0.00208	0	0.00218	0.00112	0.000946	0.00488	0.00855	0.00668	0.00129	0.00253	0.0136384	0.00105	0.002	0.00778	0.00721	0.00984
Candidatus Solibacter usitatus	0.000281	0.000228	0	0	0	0	0.00151	0	0	0	0	0	0.000302	0	0.000732	0	0.000451	0.000313	0	0.000414	0.00156	0	0	0.000525	0.00386	0	0.000363	0.000281	0.000315	0	0.000503	0.000668	0.000323	0.00126	0	0	0	0.000915	0.00129	0.000298
Candidatus Sulcia muelleri	0.00169	0.00297	0.000961	0.000553	0.00242	0.00313	0.00575	0.00775	0.012766	0.0153873	0	0.00371	0.00665	0.00159	0.00488	0.00136	0.00361	0.00376	0.00652	0.00186	0.00623	0.00242	0.000632	0.00263	0.00238	0.00089	0.023615	0.00141	0.00315	0.00298	0.0110709	0.00802	0.00743	0	0.0132795	0.00498	0.00133	0.0114421	0.00978	0.00507
Candidatus Symbiobacter mobilis	0	0.000228	0.00032	0.00415	0.00044	0.273072	0	0.00875	0.00122	0.000265	0.000548	0	0.00121	0	0	0.00109	0	0.00125	0.00109	0	0.0039	0.000604	0.000316	0.00263	0	0	0.00872	0.00112	0	0	0.00252	0.00167	0.00194	0	0.00251	0.000262	0.00245	0.000458	0.000772	0.00298
Candidatus Tachikawaea gelatinosa	0	0.000228	0	0.00138	0.00154	0.000391	0	0.000199	0	0	0	0	0.000907	0.000531	0	0.000544	0	0.00125	0.000362	0	0.000779	0	0.000632	0	0.000297	0.000445	0.000727	0.000843	0	0.00163	0.00101	0.000668	0	0	0.00215	0.00105	0.00089	0.000915	0.00335	0.00119
Candidatus Thiodictyon syntrophicum	0	0	0	0	0.00022	0	0	0	0	0	0	0	0	0	0	0	0	0	0	0	0	0	0	0	0	0	0	0	0	0	0	0	0	0	0	0	0	0	0	0
Candidatus Thioglobus autotrophicus	0	0	0	0	0	0	0	0	0	0.000265	0	0	0	0	0	0	0	0	0	0	0	0	0	0	0	0	0	0	0	0	0	0	0	0	0	0	0	0	0	0
Candidatus Thioglobus sp. NP1	0.000281	0	0	0	0	0	0	0	0	0	0	0.000285	0	0	0.000488	0	0.000451	0	0.000362	0	0	0	0	0	0	0.000445	0	0	0	0	0.00101	0	0.00097	0.000632	0.000359	0.000262	0	0.000458	0.000257	0.000298
Candidatus Tremblaya princeps	0	0	0.00032	0	0.00022	0.00117	0.000303	0.000199	0	0.000265	0.000274	0	0	0	0	0	0	0.000313	0	0	0.00026	0	0	0	0	0	0	0	0	0	0	0.000668	0	0	0.000718	0.00105	0	0	0.000257	0
Candidatus Uzinura diaspidicola	0.000281	0.000228	0	0.000276	0.00176	0.000782	0.000606	0.000795	0.00122	0.00478	0	0.000285	0.00212	0	0.000976	0	0.00135	0.00157	0.00145	0.00145	0.00182	0	0.000632	0	0.00119	0	0.000727	0.000281	0.000315	0	0.00327	0.00334	0.00194	0.000632	0.00395	0.000262	0.00111	0.00275	0.00206	0.000895
Candidatus Walczuchella monophlebidarum	0.00112	0.0016	0	0	0.00154	0.000782	0.000606	0.00398	0.00395	0.00637	0.000274	0.000856	0.00212	0.000265	0.000244	0	0.0018	0.00157	0.00217	0.000829	0.00961	0	0.000632	0.00158	0.00297	0.000445	0.00618	0.00197	0.00347	0.00109	0.00428	0.00267	0.00129	0	0.00395	0.000787	0	0.00503	0.00489	0.000597
Candidatus Xiphinematobacter sp. Idaho Grape	0	0	0	0	0	0	0	0	0.000304	0	0	0	0	0	0	0	0	0	0	0	0.00026	0	0	0	0	0	0	0	0	0	0	0	0	0	0	0	0	0	0.000257	0
Capnocytophaga canimorsus	0.00758	0.0330867	0.0064	0.0102285	0.0143155	0.0606393	0.00454	0.0958384	0.0100304	0.0461619	0.0125984	0.0302314	0.0423183	0.00822	0.00244	0.00652	0.014882	0.0231716	0.00579	0.0124312	0.0379204	0.0105708	0.00569	0.0225773	0.00534	0.0049	0.0116258	0.00815	0.0100864	0.0322862	0.0223934	0.0253814	0.0349046	0.00443	0.0495289	0.0487955	0.00823	0.0260879	0.02317	0.0292293
Capnocytophaga gingivalis	1.85547	13.3899	2.89437	2.48111	6.3147	6.1766	1.27942	9.17265	2.58481	9.14988	6.82258	11.5507	20.2723	1.11838	0.203163	5.02642	1.90219	11.0124	1.07185	2.46284	2.33678	5.00812	2.64256	6.24918	0.480047	0.618306	3.58366	3.15968	3.691	8.91179	6.90823	5.77059	9.64885	0.264903	12.8628	10.2077	2.75546	3.80884	2.99357	8.96296
Capnocytophaga haemolytica	0.00646	0.017342	0.0032	0.00636	0.019381	0.251946	0.00272	0.0226672	0.00274	0.0665899	0.00849	0.0125489	0.0344592	0.00265	0.00171	0.00489	0.015333	0.0197271	0.0112216	0.0109809	0.0693476	0.00936	0.00695	0.089259	0.00267	0.0289344	0.0163488	0.010402	0.00851	0.0263173	0.0276772	0.0460873	0.0258552	0.0019	0.0376851	0.494251	0.0124591	0.0256302	0.0774908	0.0181937
Capnocytophaga leadbetteri	0.363735	0.754606	0.734001	0.377074	0.122013	4.65318	0.0551006	0.940091	0.653193	1.15829	1.15768	0.508515	0.855132	0.149347	0.088777	0.225027	0.324699	0.300291	0.031493	0.0236194	3.99697	0.166112	0.170039	1.22127	0.0100938	0.0293796	0.206722	0.137475	0.164535	0.804712	0.434029	0.327286	0.0297335	0.00316	0.346344	1.72673	0.470552	0.172089	0.285506	0.300943
Capnocytophaga ochracea	0.00843	0.0851128	0.115608	0.00498	0.00551	0.0226908	0.00303	0.0355914	0.00213	0.0756101	0.0419033	0.0393578	0.0175319	0.0864779	0.025121	0.00245	0.0563713	0.0811005	0.00869	0.0292134	0.0244145	0.129869	0.000316	0.0110261	0.0231563	0.00445	0.0134424	0.0258644	0.0964515	0.227631	0.036232	0.0724705	0.103098	0.0120123	0.0147151	0.0160028	0.00178	0.117167	0.0213679	0.103496
Capnocytophaga sp. ChDC OS43	0.0112351	0.141246	0.00865	0.0135459	0.247108	0.0676812	0.0187705	0.108564	0.0109423	1.32039	0.149811	0.137752	0.391142	0.224949	0.0195114	0.107893	0.0717043	0.0770298	0.186424	0.345796	0.0880481	0.0368467	0.122314	0.0546055	0.0673906	0.0173606	0.134787	0.0773121	0.0520081	0.224918	0.184934	0.0844933	0.137033	0.173863	0.174428	0.065323	0.0249181	0.146916	0.311251	0.22608
Capnocytophaga sp. oral taxon 323	0.0233128	0.153112	0.0435533	0.0207335	0.0370002	0.063769	0.0102935	0.181536	0.0282676	0.267421	0.0342348	0.0869865	0.0680116	0.094436	0.0214626	0.0241877	0.0586262	0.0657571	0.062262	0.160777	0.0810354	0.0661428	0.0230722	0.0488299	0.0543281	0.00801	0.0228884	0.0508854	0.0523233	0.164686	0.0410126	0.0768121	0.128953	0.0594294	0.0674742	0.0309563	0.0160188	0.120371	0.165022	0.0709854
Capnocytophaga sp. oral taxon 864	0.0176952	0.307593	0.0262601	0.000553	0.0909587	0.0649427	0.013321	0.243573	0.139514	0.991685	0.0712083	0.276361	0.246051	0.150143	0.027316	0.0312537	0.114546	0.108343	0.0828953	0.153111	0.0262326	0.18967	0.117573	0.0362287	0.219094	0.0115738	0.0341509	0.187798	0.221271	0.156547	0.0857993	0.0751423	0.863565	0.103685	0.176223	0.0251848	0.00489	0.243487	0.519523	0.108566
Capnocytophaga sp. oral taxon 878	0.0536475	0.096522	0.00032	0.00138	0.0176191	0.0395133	0.0311833	0.182928	0.00304	0.0294481	0.00767	0.0439211	0.0172296	0.00371	0.0112191	0.0141321	0.0189408	0.00845	0.0108596	0.0404015	0.0350634	0.00906	0.00885	0.0351785	0.00564	0.00223	0.00436	0.00787	0.0384545	0.0157361	0.00654	0.101526	0.0833832	0.0227602	0.0559892	0.00446	0.00623	0.0526335	0.159873	0.0441422
Capnocytophaga sputigena	0.098026	0.256707	0.425605	0.358275	0.112542	0.228473	0.00484	0.128646	0.171733	0.125486	0.0115029	0.0684484	0.0625707	0.107699	0.0199992	0.167139	0.0676456	0.36824	0.0238912	0.0714796	0.888792	0.0105708	0.00506	0.592785	0.0095	0.0182509	0.0446868	0.0809669	0.0255313	0.46096	0.100141	0.376045	0.0403988	0.0259213	0.195244	0.424993	0.192448	0.0814675	0.451558	0.152708
Capnocytophaga stomatis	0	0.000456	0	0	0	0.000391	0.000908	0	0.000304	0	0	0.000285	0.000605	0.000265	0	0	0.000451	0.00188	0	0.000207	0.00104	0.000302	0	0.000525	0.000297	0	0.000363	0	0.000315	0.00109	0	0.00434	0.000646	0	0.000359	0	0.00156	0	0.000257	0.000298
Caproiciproducens sp. NJN-50	0.0674104	0.0839719	0.0259398	0.00636	0.00881	0.00352	0.168632	0.0107371	0.000912	0.0342235	0.00329	0.002	0.00877	0.00875	0.0180481	0.0173934	0.0649398	0.000626	0.0336649	0.03315	0.198692	0.0105708	0.0180153	0.164342	0.00445	0.000445	0.00727	0.0137756	0.00914	0.0368985	0.0163547	0.00735	0.0042	0.000632	0.0211754	0.0102313	0.000445	0.00183	0.0481422	0.00746
Carboxydocella thermautotrophica	0.000843	0.000685	0	0	0	0.000782	0.00272	0.000795	0.00456	0.00186	0	0	0.000907	0.00106	0	0.000272	0.000451	0.000313	0.000362	0.00104	0.000779	0.000302	0.00348	0.00158	0.000891	0.000445	0.00254	0.00112	0	0.000271	0.00151	0.00735	0.00129	0.000632	0.000718	0	0	0.000458	0.000515	0.00298
Carboxydothermus hydrogenoformans	0.00815	0.000456	0	0	0.00044	0	0.00515	0.00239	0.000608	0.000531	0	0	0.000605	0	0.00561	0.000544	0.000451	0	0.00145	0.000829	0.00026	0	0	0.00105	0.00742	0	0.00254	0.000843	0	0	0.000755	0	0.000646	0	0	0	0.000667	0.00458	0.000515	0.000298
Cardinium endosymbiont of Encarsia pergandiella	0	0.000228	0	0	0	0	0	0.000199	0.000912	0.000265	0	0	0	0	0.000244	0	0	0	0.000362	0	0	0	0	0	0.000297	0	0	0	0	0	0.000755	0.000334	0	0	0.000359	0	0	0	0.000257	0
Cardinium endosymbiont of Sogatella furcifera	0	0	0	0	0	0	0	0	0	0.000265	0	0	0	0	0	0	0	0	0	0	0.00026	0	0	0	0	0	0	0	0	0	0	0	0	0	0	0	0	0	0.000257	0
Cardiobacterium hominis	0.497995	0.504744	0.225132	0.0152046	0.38652	0.174876	0.0102935	0.00418	1.54043	2.67898	0.884078	0.518212	0.570693	0.245374	0.135848	1.00664	0.597987	1.95017	0.0474205	0.251733	0.211419	0.0543639	0.00379	0.105536	0.0282031	0.0240378	0.389829	0.354511	0.0299441	1.16556	2.43207	0.689973	0.244978	0.101789	0.400179	7.91588	0.00267	1.65681	4.37656	0.566392
Carnobacterium divergens	0.000281	0.00411	0.000961	0.00138	0.000881	0.00235	0.000303	0.000597	0.0556233	0.00133	0.000548	0.002	0	0.000531	0.000244	0.00109	0.00225	0.000313	0.00145	0.00186	0.00364	0.00181	0.00158	0.00263	0.000594	0.000445	0.000363	0.00197	0	0.00217	0.00101	0.000334	0.00097	0.000632	0.0118439	0.00105	0.00623	0.000458	0.000257	0.00149
Carnobacterium inhibens	0	0.000228	0.00064	0.000276	0.000661	0	0	0.000199	0.00122	0.00133	0.000548	0.00057	0	0.000531	0.000244	0.000272	0.00135	0	0.000724	0.000622	0.00156	0.00211	0	0.000525	0	0.00089	0	0.00169	0	0.00109	0	0	0.000323	0	0.000718	0.000262	0.00089	0	0.000257	0.000597
Carnobacterium maltaromaticum	0.00702	0.0447241	0.114648	0.0815519	0.049774	0.0395133	0.00333	0.0200823	0.131307	0.058631	0.0799724	0.0570403	0.000605	0.037403	0.00878	0.0554414	0.0897431	0.0382018	0.0651579	0.0971709	0.187005	0.124131	0.0369787	0.0624813	0.00564	0.0471853	0.0116258	0.0789989	0.0116624	0.0265886	0.00881	0.00568	0.0200378	0.0107479	0.0653208	0.0626995	0.0780916	0.018765	0.016219	0.0360892
Carnobacterium sp. 17-4	0	0.000685	0.00192	0.00276	0.0022	0.00117	0.000303	0.000994	0.00213	0.000796	0.000822	0.000856	0	0.00133	0.000244	0.00245	0.00316	0.000626	0.000724	0.00166	0.000779	0.000302	0.00126	0.00105	0	0	0.000727	0.00197	0	0	0.000252	0	0	0	0.00144	0.00157	0.00089	0.000458	0.000257	0
Carnobacterium sp. CP1	0	0	0.00032	0.000276	0	0	0	0	0	0	0.000548	0.000285	0	0	0	0	0.0018	0	0.000362	0.000829	0.00026	0.000302	0	0	0	0	0.000363	0.000281	0	0	0.000252	0	0.000323	0	0.000359	0.000525	0.000445	0.000915	0.000515	0.000298
Castellaniella defragrans	0	0.000228	0.00192	0.000276	0.00352	0	0.000303	0	0.000912	0	0.000548	0.00143	0.000302	0.00239	0	0.00435	0	0.0106464	0.000362	0.00145	0.00286	0.00151	0.00126	0	0.000297	0.0049	0.000363	0.000281	0.00347	0.000543	0.00201	0.00668	0.00549	0.0019	0	0	0	0.000458	0.000515	0.000597
Catenovulum sediminis	0	0	0	0	0	0	0	0	0.000304	0	0	0	0	0	0	0	0	0	0	0	0	0	0	0	0	0	0	0	0	0	0	0	0	0	0	0	0	0	0	0
Catenovulum sp. CCB-QB4	0	0	0	0	0	0	0	0	0	0	0	0	0	0	0	0	0	0	0	0	0.00026	0	0	0	0.000297	0	0	0	0	0	0	0	0	0	0	0	0	0	0	0
Caulobacter flavus	0	0	0	0	0	0	0	0	0	0	0	0	0	0	0	0	0	0	0.000362	0	0	0	0	0	0	0	0	0	0	0	0	0	0.000323	0	0	0	0	0	0	0
Caulobacter mirabilis	0	0	0	0	0	0	0	0.000199	0	0	0	0	0	0	0	0	0	0	0	0	0.000519	0	0	0.000525	0	0	0.00109	0	0.000315	0.000271	0	0	0.000323	0	0	0	0	0.000458	0	0
Caulobacter segnis	0.000281	0	0	0	0	0	0	0	0	0	0	0	0	0	0	0	0	0	0	0	0	0	0	0	0	0	0	0	0	0	0	0	0	0	0	0	0	0	0	0
Caulobacter vibrioides	0	0	0	0	0	0	0	0	0	0	0	0	0	0	0	0	0	0.000313	0	0	0	0	0	0	0	0	0	0	0	0	0	0	0	0	0	0	0	0	0	0
Caulobacteraceae bacterium OTSz_A_272	0	0	0	0	0	0.000391	0	0	0	0	0	0	0	0	0	0	0	0	0	0	0	0	0	0	0	0	0	0	0	0	0	0	0	0	0	0	0	0.000458	0	0
Cedecea neteri	0	0	0	0	0	0	0.000303	0	0	0	0	0	0.000302	0	0	0	0	0	0	0	0	0	0	0	0	0	0	0	0	0	0.000252	0	0	0.000632	0	0	0	0	0.000257	0
Celeribacter baekdonensis	0.000562	0	0	0	0	0	0	0	0.000304	0	0	0	0.000605	0	0.000244	0	0	0	0	0.000414	0	0	0.000316	0	0	0.000445	0	0	0	0	0	0	0	0.000632	0	0	0	0.000458	0.000772	0
Celeribacter ethanolicus	0	0	0	0	0	0	0	0	0	0	0	0	0	0	0	0	0	0	0.000362	0	0	0	0	0	0	0	0	0	0	0	0	0	0	0	0	0	0	0	0	0
Celeribacter indicus	0	0	0	0	0	0	0	0	0	0.000265	0	0	0	0	0	0	0	0	0	0	0	0	0	0	0	0	0	0	0	0	0.000252	0	0	0	0	0	0	0	0	0
Celeribacter manganoxidans	0	0	0	0	0	0	0	0	0	0	0	0	0	0	0	0	0	0	0	0	0	0	0	0	0.000297	0	0	0	0	0	0.000252	0	0	0	0	0	0	0	0	0
Celeribacter marinus	0	0	0	0	0	0	0	0	0	0	0	0	0	0	0	0	0	0	0	0	0	0	0	0	0	0	0	0	0	0	0	0	0	0	0	0	0	0.000458	0	0
Cellulomonas flavigena	0.000281	0	0	0.000276	0	0	0	0	0	0.000265	0	0	0	0	0	0	0	0	0.000362	0	0.00026	0	0	0	0	0	0	0	0	0	0	0.000334	0.000323	0	0	0	0	0	0.000257	0.000298
Cellulomonas gilvus	0	0	0	0	0.00022	0	0	0	0	0.000265	0	0	0	0	0	0	0	0	0	0.000207	0	0	0	0	0	0	0	0	0	0	0	0	0	0	0	0	0	0	0	0
Cellulomonas sp. PSBB021	0	0	0	0	0.00022	0	0	0	0	0.000265	0	0	0	0	0	0	0	0	0	0	0	0	0	0	0	0	0	0	0	0	0	0	0	0	0	0.000262	0	0	0	0
Cellulomonas sp. Y8	0.000281	0	0	0	0.00022	0	0	0	0.000912	0.000265	0	0	0	0.000265	0	0	0.000451	0	0.000362	0.000622	0.00026	0	0	0	0	0	0	0	0.000315	0	0.000252	0.000334	0.000323	0.0019	0	0.000525	0	0.000458	0.000257	0.000597
Cellulophaga algicola	0	0	0	0	0	0	0	0	0	0	0	0	0	0	0	0	0	0	0	0	0	0	0	0	0	0	0.000363	0	0	0	0	0	0	0	0	0	0	0	0	0
Cellulophaga baltica	0	0	0	0	0	0	0	0.000597	0	0	0	0	0	0	0.000244	0	0	0.000313	0	0.000207	0.00026	0	0	0.000525	0	0	0.000363	0.000281	0	0	0	0.000334	0	0.000632	0.000359	0.000525	0.000445	0	0	0
Cellulophaga lytica	0	0	0	0	0.00022	0	0	0.000199	0.000304	0.00106	0	0.000285	0	0	0	0	0.000451	0	0	0.000622	0.00104	0	0	0.000525	0	0.000445	0.000363	0.000281	0	0.000543	0	0.001	0.00129	0	0.00179	0.00315	0	0.000458	0.00103	0.000895
Cellulosilyticum lentocellum	0.292393	0.491053	0.0220969	0.00857	0.0566014	0.0449904	0.644556	0.0894757	0.0103344	0.103201	0.0410817	0.0288054	0.0586411	0.0169773	0.0870698	0.146485	0.443755	0.0150302	0.181356	0.180667	1.29215	0.0513437	0.0761699	1.33101	0.03325	0.00312	0.103906	0.0660667	0.0378241	0.266971	0.122535	0.0754762	0.0300567	0.00885	0.204217	0.0246601	0.00712	0.0320378	0.251781	0.0411596
Cellulosilyticum sp. WCF-2	0.00112	0	0	0	0	0	0.000606	0	0	0.000265	0	0	0	0	0	0	0	0	0	0.000207	0	0	0	0	0.000297	0	0.000363	0.000281	0.000315	0	0	0	0	0.00126	0	0	0	0	0	0
Cellulosimicrobium cellulans	0	0	0	0	0	0	0	0	0	0	0	0	0	0	0	0	0	0	0	0	0	0	0	0	0	0	0	0	0	0	0	0	0	0	0	0	0	0	0.000257	0
Cellulosimicrobium sp. TH-20	0	0	0	0	0	0	0	0	0	0	0	0	0	0	0	0	0	0	0	0	0	0	0	0	0	0	0	0	0	0	0.000252	0	0	0	0	0	0	0	0	0
Cellvibrio japonicus	0	0	0	0	0	0	0	0	0	0	0	0	0	0	0	0	0	0	0	0	0	0	0	0	0	0	0	0	0	0	0.000252	0	0	0	0	0	0	0	0	0
Cellvibrio sp. PSBB006	0	0	0	0	0	0	0	0	0	0	0	0	0	0	0	0	0	0	0	0	0	0	0	0	0	0	0	0	0	0	0.000252	0	0	0	0	0	0	0	0	0
Cetia pacifica	0	0	0	0	0	0	0	0	0	0	0	0	0	0	0	0	0	0	0	0.000207	0	0	0	0	0	0	0	0	0	0	0	0.000334	0	0.000632	0.000359	0	0	0	0.000257	0
Changchengzhania lutea	0	0.000228	0	0	0.00022	0	0	0.000199	0	0.000796	0	0	0	0	0	0	0	0	0	0	0	0	0	0	0.000297	0	0	0	0.000315	0	0.000755	0.000334	0.000323	0	0	0	0	0	0	0.000597
Chania multitudinisentens	0	0	0	0	0	0	0	0	0	0	0	0	0	0	0	0	0	0	0	0	0.00026	0	0	0	0	0	0	0	0	0	0	0	0	0	0	0	0	0	0	0
Chelatococcus daeguensis	0	0	0	0	0	0	0	0	0	0.000265	0	0	0	0	0	0	0	0	0	0	0	0	0	0	0	0	0	0	0	0	0	0	0	0	0	0	0	0	0	0
Chelatococcus sp. CO-6	0	0	0	0	0	0	0	0.000199	0	0	0	0	0	0	0	0	0	0	0	0	0.00026	0	0	0	0	0	0.000363	0	0	0	0	0	0.000323	0	0	0.000262	0.000445	0	0	0
Chitinimonas sp. R3-44	0	0	0	0.000276	0	0	0	0	0	0	0	0	0	0	0	0	0	0	0	0	0	0	0	0	0	0	0	0	0	0	0.000252	0	0	0	0	0	0	0	0	0
Chitinolyticbacter meiyuanensis	0.00927	0.000913	0.000961	0.0555658	0.0165179	0.00391	0.00151	0.00258	0.0209727	0.00637	0.00904	0.00513	0.00151	0.00106	0.000976	0.00842	0.000451	0.0551107	0	0	0.00312	0.00121	0	0.0162766	0	0.000445	0.00182	0.00253	0	0.00977	0.0304449	0.0374042	0.00194	0	0.00754	0.0285952	0.000667	0.00732	0.000257	0.0146147
Chitinophaga caeni	0	0	0	0	0	0	0	0.000199	0	0	0	0	0	0	0	0	0	0	0	0	0	0	0	0	0	0	0.000363	0	0	0	0	0	0.000323	0	0.000359	0	0	0	0.000257	0
Chitinophaga pinensis	0	0	0	0	0	0	0	0	0	0	0	0	0	0	0	0.000272	0	0	0.000362	0	0	0.000302	0.000316	0	0	0	0	0	0	0.000271	0	0.000334	0	0	0.000359	0	0.000222	0	0.000257	0
Chitinophaga sp. MD30	0	0	0.00032	0	0.00022	0.000391	0.00121	0.00119	0.00182	0.000531	0	0.000285	0.000302	0	0.000976	0	0.000902	0.000313	0.000362	0.000207	0.00182	0	0	0	0.000594	0.000445	0.00109	0.000281	0	0	0.000252	0.001	0	0	0.00251	0.000262	0	0.000458	0.00154	0.000895
Chitinophaga sp. XS-30	0	0	0	0	0	0	0.000303	0	0.000304	0	0	0	0	0	0	0	0.000451	0	0	0	0	0	0	0	0	0	0	0	0	0	0	0	0	0	0	0	0	0	0	0
Chlamydia abortus	0	0	0	0.000276	0.00022	0.000391	0	0	0	0	0	0	0	0.000265	0	0	0	0	0	0	0	0	0	0	0	0	0	0	0	0	0	0	0	0	0	0	0	0	0	0
Chlamydia avium	0	0	0	0	0	0	0	0	0	0	0	0	0	0	0	0	0	0	0	0	0	0	0	0	0	0	0	0	0	0	0.000252	0	0	0	0	0	0	0	0	0
Chlamydia caviae	0	0	0	0	0	0	0	0	0	0	0	0	0	0	0	0	0	0	0	0.000207	0	0	0	0	0	0	0	0	0	0	0	0	0	0	0	0	0	0	0	0
Chlamydia felis	0	0.000228	0	0.000276	0	0	0	0	0	0	0	0	0	0	0	0	0	0	0	0	0	0	0	0.000525	0	0	0	0	0	0	0	0	0	0	0	0	0	0	0	0
Chlamydia gallinacea	0	0	0	0	0	0	0	0	0	0	0	0	0	0	0	0	0	0	0	0	0	0	0	0	0	0.000445	0	0	0	0	0	0	0.000323	0.00126	0	0	0	0	0	0
Chlamydia pecorum	0.000562	0	0	0	0.00022	0.000391	0.000908	0.000199	0.000304	0	0	0	0	0	0.000244	0	0	0	0	0.000207	0.000779	0	0	0	0.000891	0	0	0	0	0	0.000755	0	0	0.000632	0.000359	0	0.000445	0.000458	0	0
Chlamydia pneumoniae	0	0	0	0	0	0	0	0	0	0	0	0	0	0	0	0	0	0	0	0	0	0	0.000316	0	0	0	0	0	0	0	0	0	0	0	0	0	0	0	0	0
Chlamydia psittaci	0	0	0	0	0	0	0	0	0	0	0	0	0	0	0	0.000272	0	0	0	0	0.00026	0	0	0	0	0	0.000363	0.000281	0	0	0.000252	0.000334	0	0	0	0.000262	0	0	0	0
Chlamydia sp. S15-834C	0	0	0	0	0	0	0	0	0	0	0	0	0	0	0	0	0	0	0	0	0	0	0	0	0	0	0	0	0	0	0	0	0	0	0	0	0	0.000458	0	0
Chlamydia suis	0	0	0	0	0	0	0	0	0	0	0	0	0	0	0	0	0	0	0	0	0	0	0	0	0	0	0	0	0	0	0.000252	0	0	0	0	0	0	0.000458	0.000257	0
Chlamydia trachomatis	0	0	0	0	0	0	0	0	0	0.000265	0	0	0	0	0	0.000272	0.000451	0	0	0	0	0	0	0	0	0	0	0	0	0	0	0	0	0	0	0	0	0	0	0
Chloracidobacterium thermophilum	0	0.000228	0.00064	0	0.00022	0.000782	0.000303	0.000199	0.000608	0	0	0	0.000907	0.000265	0.000488	0.000272	0.00135	0	0.000362	0.000207	0	0.000302	0.000632	0	0.000891	0.000445	0.000363	0.000562	0	0	0.000755	0.000334	0.000323	0	0.000718	0	0.000222	0.000915	0.00129	0
Chlorobaculum limnaeum	0	0	0	0	0	0	0	0	0	0	0	0	0	0	0	0	0	0	0	0	0	0	0	0	0	0	0.000363	0	0	0	0	0.000334	0	0	0	0	0.000222	0	0	0
Chlorobaculum parvum	0	0	0	0	0	0	0.000303	0	0	0	0	0	0	0	0	0	0	0	0	0	0	0	0	0	0	0.000445	0	0	0	0	0	0	0	0	0	0	0	0	0	0
Chlorobium chlorochromatii	0	0	0	0	0	0	0	0	0	0	0	0	0	0	0	0	0.000451	0	0	0	0.00026	0	0.000316	0	0	0	0	0	0	0	0.000252	0.000334	0	0	0	0	0.000222	0	0	0
Chlorobium phaeobacteroides	0.000281	0	0	0	0	0	0	0	0	0	0	0	0	0	0	0	0.000451	0.000313	0	0.000207	0	0.000302	0	0	0	0	0	0	0	0	0	0	0.000646	0	0	0	0	0.000458	0	0
Chlorobium phaeovibrioides	0	0	0	0.000276	0	0.000782	0	0	0.000304	0	0	0	0	0	0	0	0	0	0	0.000207	0	0	0	0	0	0	0	0	0	0	0.000252	0	0	0	0	0	0.000222	0	0	0
Chloroflexus aggregans	0	0	0	0	0	0	0.000303	0	0	0	0	0	0	0	0	0	0	0	0	0	0	0	0	0	0	0	0	0	0	0	0	0	0	0	0	0	0	0	0	0
Chloroflexus aurantiacus	0	0	0	0.000276	0.00044	0	0.000606	0	0	0.000531	0	0.000285	0	0.000531	0	0.000272	0.000451	0	0.000724	0.000414	0.000519	0.000302	0	0.000525	0.000297	0.00134	0.000727	0	0.00063	0	0	0.000334	0.000323	0.000632	0	0	0	0	0.000515	0
Chloroherpeton thalassium	0	0.000228	0	0	0	0	0	0.000199	0	0.000796	0	0	0.000302	0	0	0	0	0	0	0	0.000779	0	0	0	0	0	0	0	0	0	0	0	0	0.000632	0.000359	0	0	0	0.000257	0.000597
Chondrocystis sp. NIES-4102	0	0	0	0	0	0	0.000303	0	0	0	0	0	0.000302	0	0.000244	0	0.000902	0.000939	0	0	0.000779	0	0.000316	0.000525	0.000297	0	0.000727	0	0	0	0.000252	0.000668	0	0	0	0.000525	0	0.000915	0.000772	0.000298
Chondromyces crocatus	0	0	0	0	0	0.000391	0.00333	0	0	0	0	0	0.000302	0	0	0	0	0	0	0	0	0	0	0.00105	0	0.000445	0.000363	0	0	0	0	0	0	0.000632	0	0	0	0.000458	0	0
Christensenella massiliensis	0	0.000228	0	0	0	0.000782	0.00182	0	0	0	0.000274	0	0.000605	0.000265	0.00317	0	0.000902	0.000626	0	0.000622	0.00026	0	0	0	0	0.000445	0.000363	0.000281	0	0.000271	0.00126	0.000668	0	0	0	0.000262	0	0	0.000257	0
Christensenella minuta	0.0073	0.000456	0	0	0.000661	0	0.000908	0.000199	0	0.00159	0.00137	0	0.00151	0	0.00171	0.00489	0.000451	0.00157	0.000724	0	0.0026	0.000302	0	0.000525	0.000594	0	0.00291	0.000562	0.000315	0	0.00277	0.00668	0	0	0.000359	0.00525	0.000667	0.00275	0.00129	0
Christensenella sp. Marseille-P3954	0.0261215	0.00205	0.00737	0.00194	0.00727	0.00117	0.0187705	0.00577	0.00365	0.0137955	0.0101335	0.00314	0.0160205	0.00292	0.0109752	0.0231006	0.00857	0.0118989	0.00724	0.00373	0.0246742	0.00272	0.00411	0.00368	0.016625	0.00267	0.0123525	0.00506	0.00221	0.00326	0.0364836	0.0447514	0.00582	0.00506	0.00538	0.0396135	0.00578	0.028834	0.00901	0.00477
Chromatiaceae bacterium 2141T.STBD.0c.01a	0	0	0	0	0	0	0	0	0	0	0	0	0.000302	0	0	0.000272	0	0	0	0	0	0	0	0	0.000297	0	0	0	0	0	0	0	0	0	0	0.000525	0	0	0	0
Chromobacterium rhizoryzae	0	0	0.00032	0.000276	0	0	0	0	0	0.000265	0	0	0	0	0	0	0	0	0.000362	0	0.000519	0	0	0	0	0	0	0	0	0	0.000252	0	0	0	0	0.000262	0.000222	0	0	0.000597
Chromobacterium sp. 257-1	0.000281	0.000228	0	0.000553	0.00022	0	0	0.000398	0.000608	0.000796	0	0	0	0	0	0.000272	0	0.000626	0	0.000414	0.00026	0.000302	0	0	0	0	0	0	0	0.000271	0.000503	0.000334	0	0	0.000359	0	0.000222	0	0	0.000298
Chromobacterium sp. ATCC 53434	0	0	0	0	0	0	0	0	0	0	0	0	0	0	0	0	0	0.000313	0	0	0	0	0	0	0	0	0	0	0	0	0	0	0.000323	0	0	0	0	0	0	0
Chromobacterium vaccinii	0	0	0.00032	0.000553	0	0.00196	0	0	0	0.000265	0.000274	0	0	0	0	0	0	0.000313	0	0	0.000519	0.000302	0	0	0	0	0	0	0	0	0.00151	0.000334	0	0	0.000359	0	0	0.000458	0.000515	0
Chromobacterium violaceum	0.000281	0.000228	0	0	0	0	0	0.000199	0	0	0	0	0	0	0	0	0	0	0	0	0	0	0	0	0.000297	0	0	0	0	0	0	0	0	0	0	0	0	0	0	0
Chromohalobacter salexigens	0	0	0	0	0	0	0	0	0	0.000265	0	0	0	0	0	0	0	0	0	0	0	0	0	0	0	0	0	0.000281	0	0	0	0.000334	0	0	0	0	0	0	0	0
Chroococcidiopsis thermalis	0	0	0	0	0	0	0.000303	0	0	0	0	0	0	0	0	0	0	0	0	0	0.000519	0	0	0	0	0	0	0	0	0	0	0	0	0	0	0	0	0.000458	0	0
Chryseobacterium antarcticum	0	0	0	0.000553	0	0.000782	0	0	0	0	0	0	0	0.000265	0	0	0.000451	0	0	0	0	0	0	0	0	0	0	0	0	0	0	0	0	0	0	0	0.000222	0	0.000257	0
Chryseobacterium arthrosphaerae	0.000281	0.000913	0	0	0.0011	0.00391	0	0.000199	0.000304	0.000531	0	0.000285	0	0	0	0	0	0	0	0	0.00026	0	0	0.000525	0	0	0	0	0	0	0	0	0.000323	0.000632	0	0	0	0	0	0.000298
Chryseobacterium balustinum	0.000281	0	0	0	0	0.00117	0	0.000398	0	0.000796	0	0	0	0	0	0	0	0	0	0.000207	0.00104	0	0	0	0	0	0	0	0	0	0	0	0	0	0.000359	0.00105	0.000222	0	0.000515	0.000298
Chryseobacterium bernardetii	0	0	0	0.0281976	0	0.0872423	0	0	0	0.000265	0	0	0	0	0	0.000272	0	0	0	0	0	0	0	0.0168017	0	0	0	0	0	0	0	0	0	0	0	0	0.00133	0	0	0
Chryseobacterium camelliae	0	0	0	0	0	0.000391	0	0	0	0	0	0	0	0	0	0	0	0	0	0	0.00026	0	0	0	0	0	0.000363	0	0	0	0	0	0.000323	0.000632	0.000359	0	0	0	0.000257	0.000298
Chryseobacterium carnipullorum	0.000281	0	0	0.000276	0	0.000391	0.000303	0.000199	0.000304	0	0	0	0	0	0	0	0	0	0	0	0	0	0	0	0	0	0	0	0	0	0	0	0	0	0	0	0.000222	0	0	0
Chryseobacterium carnis	0	0.000228	0.00032	0.000276	0	0	0	0	0	0	0	0	0	0	0	0	0	0	0	0	0	0	0	0	0	0	0	0	0	0	0	0	0	0	0	0	0	0	0	0
Chryseobacterium gallinarum	0	0	0	0	0	0	0	0	0	0	0	0.000285	0	0	0	0	0	0	0	0	0	0	0	0	0	0.000445	0	0	0	0	0	0	0	0	0	0	0	0	0	0
Chryseobacterium glaciei	0	0.00114	0.00032	0	0.0011	0	0	0.00159	0.00456	0.000796	0.000274	0.000856	0.000907	0.000265	0	0.000272	0	0.000939	0.000724	0	0.000779	0	0	0.000525	0.000297	0	0.000363	0	0.00158	0.000814	0.000503	0.000668	0.000323	0	0.00179	0.000262	0.000445	0	0.000257	0.00119
Chryseobacterium gleum	0.0014	0.000228	0.00352	0.00387	0.00352	0.00509	0	0.0117313	0.00365	0.00902	0.0011	0.00257	0.000605	0.000531	0	0.000544	0.00541	0.000939	0	0.00145	0.0205186	0.000302	0	0.00473	0	0.000445	0.000727	0.000562	0.00158	0.0019	0	0.001	0.000323	0	0.00215	0.00577	0.00156	0.000458	0.00386	0.00119
Chryseobacterium haifense	0.00253	0.0132347	0.000961	0.00166	0.00286	0.00117	0.00121	0.00716	0	0.0119384	0.00274	0.002	0.00363	0.00212	0.000488	0	0.00361	0.00532	0	0.00414	0.00493	0.000604	0.000948	0.00105	0	0	0.00145	0.00141	0	0.0095	0.00302	0.000668	0.00388	0	0.0165096	0.000525	0.000445	0.000458	0.000515	0.00597
Chryseobacterium indologenes	0.0014	0.00365	0.00128	0.00857	0.00176	0.0191698	0	0.00318	0.000608	0.00637	0.000274	0.00285	0.00121	0.000796	0	0.000272	0.00135	0.00251	0	0.000207	0.00519	0	0.00126	0.00525	0.000297	0	0.00145	0.000843	0	0.00353	0.00201	0.001	0.00226	0	0.00431	0.00525	0.00156	0.000915	0.00206	0.00179
Chryseobacterium jeonii	0.000281	0	0	0.000276	0	0	0	0	0	0.000265	0	0	0	0	0	0	0	0.000313	0	0	0.00026	0	0	0	0	0	0	0	0	0	0	0	0	0	0	0	0	0	0	0
Chryseobacterium joostei	0	0	0	0	0	0.000391	0	0	0	0	0	0	0.000302	0	0	0	0	0	0	0	0	0	0	0	0	0	0	0	0	0	0	0	0	0	0	0	0	0	0	0.000298
Chryseobacterium lactis	0	0	0	0	0	0	0	0	0	0	0	0	0	0	0	0	0	0	0	0	0	0	0	0	0	0	0	0	0	0	0	0	0	0	0	0.000262	0	0	0.000257	0
Chryseobacterium nakagawai	0	0.000228	0.000961	0.00221	0.00022	0.00509	0	0.000199	0.000912	0.00451	0	0.00057	0.000605	0.000796	0.000244	0	0	0.00188	0	0.000207	0.00182	0	0	0.000525	0	0	0	0	0	0.000543	0	0	0.000323	0	0.000718	0.00131	0.000667	0.000458	0.000515	0.00149
Chryseobacterium piperi	0.0014	0.00114	0.0048	0.00663	0	0.0152576	0	0.000398	0.00274	0.0135302	0.00192	0.00428	0.00121	0.00106	0.000488	0.00136	0.0018	0.00658	0.000362	0.000414	0.0179213	0.000604	0	0.00315	0	0.000445	0.00109	0.00141	0.00189	0.00488	0.000755	0.00234	0.000323	0	0.000718	0.00813	0.00245	0	0.000772	0.00447
Chryseobacterium shandongense	0.000562	0.000456	0.0016	0.00802	0.000881	0.00704	0	0.00119	0.00122	0.0119384	0.0011	0.00228	0.000605	0.00159	0	0.000815	0.000451	0.000939	0.000362	0.000414	0.00805	0.000302	0	0.00263	0	0.000445	0	0.000281	0	0.00217	0.000755	0.000668	0	0	0.000718	0.00394	0.00178	0.000458	0.00103	0.00268
Chryseobacterium sp. 17S1E7	0	0	0	0	0	0	0	0	0	0	0	0	0	0	0	0	0	0	0	0	0.00026	0	0	0	0	0	0	0	0	0	0	0	0	0	0	0	0.000222	0	0	0
Chryseobacterium sp. 3008163	0	0	0	0	0	0	0	0	0	0	0	0.000285	0.000302	0	0	0	0	0	0	0	0	0	0	0	0	0	0	0	0	0	0	0	0	0	0	0	0	0.000458	0	0
Chryseobacterium sp. 6424	0.000281	0.00114	0.00032	0.00608	0.00022	0.0215172	0	0	0.000304	0.00133	0	0.000285	0.000302	0.000265	0	0	0.00135	0.000626	0.000362	0.000829	0.00156	0	0.000632	0.00368	0	0	0	0.000843	0.000315	0.000543	0	0	0	0	0.00215	0.000787	0	0	0.000257	0.000597
Chryseobacterium sp. F5649	0	0	0	0	0	0	0	0	0	0	0	0	0	0	0	0	0	0	0	0	0	0	0	0	0	0	0	0	0	0	0	0	0	0	0	0	0	0	0	0.000298
Chryseobacterium sp. G0162	0	0	0	0.0110579	0	0.0289504	0	0	0	0.015122	0	0	0.000302	0	0	0	0	0	0	0	0	0	0	0.0063	0	0	0	0	0	0.000271	0	0	0	0	0.000359	0.000262	0.000445	0	0	0
Chryseobacterium sp. G0186	0	0	0.00032	0	0.00022	0.000782	0	0	0.000304	0	0.000274	0	0	0	0	0	0	0	0	0.000207	0	0	0	0	0	0	0	0	0.000315	0	0	0	0	0	0	0	0.000222	0	0	0
Chryseobacterium sp. H3001	0.000843	0.000228	0.00032	0.0047	0.00022	0.0109542	0.000303	0.000199	0.000304	0.00106	0.000548	0.00228	0.00181	0.000265	0	0.000272	0.000902	0.00157	0	0.000622	0.0026	0.000604	0.000316	0.0042	0.000297	0	0.000727	0.000562	0.000315	0.00136	0.00101	0.001	0.00097	0	0.00287	0.00184	0.000667	0.000915	0.000515	0.00209
Chryseobacterium sp. IHB B 17019	0	0	0	0.00498	0	0.0121279	0	0	0	0	0	0	0	0	0	0	0	0	0	0	0.00026	0	0	0.0021	0.000297	0	0	0	0	0.000271	0	0	0	0	0	0	0.000222	0	0	0.000597
Chryseobacterium sp. NBC122	0	0	0	0	0	0.00117	0	0	0	0.000265	0	0	0.000302	0	0	0	0	0	0	0	0	0	0	0	0	0	0	0	0	0	0	0	0	0	0	0.000262	0	0	0	0
Chryseobacterium sp. SNU WT5	0	0	0	0	0	0	0	0	0	0	0	0	0	0	0	0	0	0	0.000362	0	0	0	0	0	0	0	0	0	0	0	0	0	0	0	0	0	0	0	0	0.000298
Chryseobacterium sp. StRB126	0	0.00137	0.00737	0.00249	0.0011	0.00274	0.000606	0.000398	0.00274	0.00239	0.000274	0.00713	0.000605	0.000265	0.000488	0.00136	0.00225	0	0	0.000622	0.00208	0.000302	0	0.00105	0.000297	0	0.000727	0.000281	0.000315	0.000814	0.00126	0.001	0.000323	0	0.00825	0.00105	0.000445	0.000458	0.00129	0.00149
Chryseobacterium sp. T16E-39	0	0	0	0	0	0	0	0	0	0	0	0	0	0	0.000244	0	0	0	0	0	0	0	0	0	0	0	0	0	0	0	0.000252	0	0	0	0.000359	0	0	0	0	0
Chryseobacterium taklimakanense	0.00618	0.0184829	0.000961	0.00249	0.00286	0.00352	0.000606	0.00616	0	0.0244075	0.00575	0.00314	0.00725	0.00504	0.000732	0.00326	0.00902	0.00939	0.000362	0.0103594	0.00675	0.00151	0.00474	0.00368	0	0.000445	0.00145	0.00112	0	0.0241468	0.0073	0.00334	0.0084	0	0.030507	0.00341	0.000445	0.000915	0.00257	0.00597
Chryseolinea sp. KIS68-18	0	0	0	0	0	0	0	0.000199	0	0	0	0	0.000302	0	0.000244	0	0.000451	0	0	0.000207	0.00156	0	0	0	0	0	0.000727	0	0	0	0.000252	0.000334	0	0	0	0	0	0	0	0
Chthonomonas calidirosea	0	0.000228	0	0	0	0	0	0.000199	0	0	0	0	0	0	0.000244	0.000272	0	0	0.000362	0	0	0	0	0	0	0	0.000727	0	0	0	0.000252	0.000668	0	0	0	0	0	0	0.000515	0.000298
Citrobacter freundii	0	0	0	0	0.00022	0.000391	0	0	0	0.000265	0	0	0.000907	0.000265	0	0.000272	0	0	0	0	0.00026	0	0	0	0	0	0	0	0	0.000814	0.00126	0	0	0	0.00215	0.000787	0	0.000458	0.000257	0.00119
Citrobacter freundii complex sp. CFNIH4	0	0	0	0	0	0	0	0	0	0.000796	0	0	0.000302	0	0	0	0	0	0	0	0	0	0	0	0	0	0	0.000843	0	0	0	0	0	0	0	0.000525	0	0.000458	0	0
Citrobacter rodentium	0	0	0	0	0	0	0	0	0	0	0	0	0	0	0	0	0	0	0.000362	0	0	0	0	0	0	0	0	0	0	0.000271	0	0	0	0	0	0	0	0	0	0
Citrobacter sp. SNU WT2	0	0	0	0	0	0	0	0	0	0	0	0	0	0	0	0	0	0	0	0	0	0	0	0	0	0	0	0	0	0.000271	0	0	0	0	0	0	0	0	0	0
Citromicrobium sp. JL477	0	0	0	0	0	0	0	0	0.000304	0	0	0	0	0	0	0	0	0	0	0	0.00026	0	0	0	0	0	0	0	0	0	0	0	0	0	0.000359	0	0	0	0	0
Clavibacter michiganensis	0	0	0	0	0	0	0.000303	0	0	0.000265	0.000274	0.000285	0	0	0.000244	0	0	0	0.000362	0.000414	0.000779	0	0	0	0	0	0.000363	0.000281	0	0	0.000252	0	0.000646	0	0.000359	0.000525	0	0.000458	0.000257	0
Cloacibacillus porcorum	0.000281	0.000228	0.00128	0.000276	0.00044	0.000391	0.00242	0.000398	0.00243	0.000265	0	0.000285	0.000302	0	0.000244	0.000272	0.00135	0.000626	0.00145	0.000622	0.00104	0.000604	0	0	0.00178	0.000445	0	0	0	0	0.00126	0.000334	0	0.00126	0	0	0.00089	0.000458	0.000515	0.000298
Cloacibacterium normanense	0.00702	0.0230466	0.00288	0.0207335	0.00639	0.0676812	0.00151	0.0113336	0.00182	0.0379377	0.00959	0.00713	0.0105796	0.00584	0	0.00435	0.00902	0.0144039	0.00109	0.0087	0.0241548	0.000906	0.00695	0.0141764	0	0.000445	0.00218	0.00506	0.000946	0.0230615	0.00604	0.00267	0.00646	0	0.0373262	0.00787	0.00289	0.00137	0.00618	0.0116321
Clostridiaceae bacterium 14S0207	0.0283686	0.000685	0.00128	0.000276	0.00485	0	0.0753849	0.0300241	0.000608	0.00663	0.00329	0.000856	0.00181	0	0.0487786	0.00353	0.00451	0.00251	0.00579	0.00352	0.0039	0.000302	0	0.00578	0.00386	0	0.0127158	0.00281	0.000315	0.00163	0.00855	0.00267	0.00194	0	0.000718	0.00446	0	0.00641	0.0018	0.000895
Clostridiales bacterium CCNA10	0.0112351	0.014832	0	0.000276	0.000661	0.00117	0.0175595	0.00239	0	0.00371	0	0.000856	0.00121	0	0.000976	0.00326	0.0166859	0	0.00615	0.00622	0.0524652	0.000906	0.00379	0.0315032	0.00119	0	0.00254	0.00169	0.00189	0.00733	0.00277	0.00134	0.00129	0.000632	0.0079	0.000262	0	0.00229	0.00747	0.000597
Clostridioides difficile	2.1209	0.226359	0.157881	0.0887395	0.300626	0.0172137	3.23368	0.776848	0.674166	0.662716	0.205409	2.30586	0.34036	0.023609	2.06358	0.819935	0.55289	0.344755	0.220813	0.153111	0.538158	0.427663	0.0442481	0.420567	0.885875	0.101938	2.94097	0.306718	0.0885714	0.085192	0.782007	0.809867	0.06787	0.0644872	0.0610139	1.25819	0.203572	0.57073	0.166309	0.0253519
Clostridium aceticum	0.366263	0.0016	0.0425926	0.0381497	0.0665122	0.000391	0.108082	0.015708	0.000912	0.120976	0.0613487	0.000856	0.0571297	0.000265	0.00902	0.442716	0.0018	0.131514	0.00362	0.00518	0.167525	0.0120809	0	0.0084	0.00505	0	0.00872	0.0331739	0.00473	0.0146509	0.220663	0.315932	0.00194	0.0019	0.00323	0.615452	0.0663	0.183988	0.0319231	0.000298
Clostridium acetobutylicum	0.0014	0.000228	0.00224	0.00802	0.00044	0.00156	0.00121	0.000795	0.000304	0.000796	0.000274	0	0	0.000531	0.000976	0.000544	0.00406	0.000313	0.00253	0.000622	0.00857	0.000604	0.00158	0.00473	0.00178	0	0.00908	0.00253	0	0	0.00126	0.000668	0.00129	0.00126	0.00108	0.000525	0.026253	0.000915	0.000515	0
Clostridium argentinense	0.000562	0.000456	0	0	0.0011	0.000782	0.00545	0.00159	0	0.00186	0.000274	0.000856	0.000605	0.000265	0.00195	0	0.00135	0.000939	0.00217	0.00104	0.00104	0.00211	0	0.00158	0.00238	0.00134	0.00908	0.00225	0.00284	0.000543	0.00579	0.00134	0.00162	0.0019	0.00108	0.00157	0	0.00412	0.0018	0.00119
Clostridium autoethanogenum	0.0014	0.000685	0.00064	0.000553	0.00176	0	0.00515	0.00219	0.000304	0.00292	0.00411	0.00057	0.000605	0	0.0039	0.00109	0.00135	0.000313	0.00145	0.000829	0.000779	0.00121	0	0.00158	0.00623	0.000445	0.0108992	0.00169	0	0.000271	0.00453	0.00234	0.00097	0.000632	0.000359	0.00184	0.000445	0.0032	0.0036	0
Clostridium baratii	0.000281	0.000913	0	0	0.00022	0	0.000606	0.000398	0.000304	0.000531	0	0	0	0	0.000732	0.000272	0.000451	0	0.000724	0	0.00208	0.000604	0	0.00263	0.000594	0	0.000363	0.000281	0	0.000543	0	0.000334	0	0	0.000359	0.000262	0.000222	0	0.000772	0.000298
Clostridium beijerinckii	0.0210658	0.011181	0.0108883	0.00138	0.00639	0.00117	0.0221008	0.00636	0.00395	0.00796	0.00767	0.00542	0.0123932	0.00345	0.00902	0.0087	0.0135291	0.0047	0.00905	0.00642	0.0371412	0.00181	0.00917	0.0225773	0.0095	0.00312	0.0207085	0.00506	0.00158	0.00515	0.0251611	0.019036	0.00194	0.00379	0.00754	0.00708	0.00534	0.0183073	0.0113276	0.00447
Clostridium bornimense	0.0488726	0.0221339	0.0134503	0.00194	0.010131	0.000782	0.0702381	0.0161056	0.012766	0.0594268	0.0125984	0.0168269	0.0145091	0.0061	0.0248771	0.0160345	0.0347247	0.00845	0.0159275	0.0120169	0.0779186	0.00966	0.0116941	0.0451545	0.0198906	0.00534	0.0410537	0.0213663	0.00567	0.00895	0.0686898	0.0217078	0.00743	0.00443	0.0129206	0.00944	0.00311	0.0132728	0.0234275	0.00746
Clostridium botulinum	0.148584	0.0508851	0.0355472	0.02101	0.0345775	0.010563	0.157128	0.0389716	0.0218846	0.0819772	0.0717561	0.0345094	0.038691	0.00875	0.0902404	0.0646816	0.0676456	0.0576158	0.0619	0.0391584	0.105969	0.0244638	0.027497	0.0981849	0.260953	0.0133543	0.250319	0.0340173	0.0226945	0.0236042	0.12656	0.0808197	0.0539728	0.0632227	0.0211754	0.0905077	0.0360423	0.0800945	0.0520038	0.0131234
Clostridium butyricum	0.00112	0.000913	0.00032	0.000553	0.00022	0	0.00303	0.000994	0.000304	0.00212	0.000274	0.00057	0.000302	0.000265	0.00244	0.000815	0.0103723	0	0.000724	0.00124	0.00753	0.000906	0.000632	0.00473	0.00178	0.00089	0.00509	0.000281	0	0.000543	0.00201	0.000334	0.00129	0.00126	0.00215	0.000525	0.000445	0.000915	0.00154	0.000895
Clostridium carboxidivorans	0	0	0	0	0.00022	0	0	0.000199	0	0	0	0	0	0	0.000244	0	0	0	0	0	0	0	0	0	0	0	0	0	0	0	0.000252	0	0	0	0	0	0	0	0	0
Clostridium cellulovorans	0.00169	0.000228	0.00192	0.000553	0.00176	0	0.00303	0.00239	0.000608	0.00663	0.000548	0.00314	0.000605	0.000265	0.00244	0.00109	0.00271	0.000939	0.0029	0.000414	0.00234	0.00151	0.000316	0.0021	0.00327	0.00134	0.0116258	0.000843	0.00063	0.000271	0.00705	0.001	0.00162	0.0019	0.00108	0.00472	0.00111	0.00137	0.00206	0.00149
Clostridium chauvoei	0	0	0	0.000276	0	0	0	0	0	0	0	0	0	0.000265	0	0.000544	0	0	0.000362	0	0.00026	0	0.000316	0	0.000594	0	0.000727	0	0	0	0.000252	0	0.000323	0	0.000718	0	0	0.000458	0.000257	0
Clostridium cochlearium	0.0014	0.000228	0.00032	0	0.0011	0.000391	0.00727	0.00119	0	0.000531	0.000274	0.00114	0.000605	0	0.00171	0.000272	0.00225	0.000313	0	0.00145	0.00026	0.000302	0.000632	0.00315	0.00594	0.00134	0.00945	0	0.000315	0.000814	0.00101	0	0.00259	0.000632	0.00215	0.000262	0	0.00137	0.000772	0.000298
Clostridium drakei	0	0	0	0	0	0	0	0	0	0	0	0	0	0	0	0	0	0.000313	0	0	0	0	0	0	0	0	0.000363	0	0	0	0	0	0	0	0	0	0	0	0.000257	0
Clostridium estertheticum	0	0	0	0	0	0	0.000303	0	0	0	0	0	0.000302	0	0.000244	0	0	0	0	0	0.00026	0	0	0	0	0	0	0.00197	0	0	0	0	0.000323	0	0	0	0	0.000458	0	0
Clostridium formicaceticum	0.00112	0	0	0	0	0	0.000303	0.000199	0	0	0.000548	0.000285	0	0	0.000976	0.000544	0	0	0	0.000207	0.000519	0	0	0.000525	0.000594	0	0.00291	0	0	0	0.00126	0.000334	0.000646	0.000632	0	0.000262	0	0.000458	0.000257	0
Clostridium isatidis	0.000281	0	0	0	0.00022	0	0.000303	0.000199	0	0	0	0	0.000302	0	0.000244	0	0	0	0	0	0.00026	0	0	0	0.000297	0	0.000363	0.000281	0	0	0	0	0	0	0	0	0	0	0	0
Clostridium kluyveri	0.0264024	0.00365	0.00064	0	0.00198	0	0.000303	0.000795	0.00517	0.000796	0.000548	0.0225309	0.00212	0.00106	0.0326817	0	0.00316	0.00188	0.0144795	0.000829	0.000779	0.00876	0.000632	0	0.0124688	0.000445	0.00908	0.00365	0.00315	0.000271	0.00126	0.00234	0.0122812	0.0208635	0.000718	0.000262	0.000222	0.00503	0.00489	0.000895
Clostridium ljungdahlii	0	0	0	0	0	0	0	0	0	0	0	0	0	0	0.000244	0	0	0	0	0	0	0	0	0	0	0	0	0	0	0	0.000252	0	0	0	0	0	0	0	0	0
Clostridium novyi	0	0	0	0	0	0	0.000606	0.000398	0	0	0.000548	0	0	0	0.000488	0.000544	0	0	0	0	0.000519	0	0.000316	0.000525	0	0	0.000363	0.000281	0	0.000271	0.000252	0.000334	0	0	0.000359	0	0	0	0	0
Clostridium pasteurianum	0.00393	0.000228	0.0016	0.000276	0.0022	0	0.0118073	0.00219	0.00182	0.0108772	0.000548	0.00285	0.00151	0.000265	0.00146	0.00136	0.0018	0	0.00543	0.00145	0.00545	0.00211	0.00126	0	0.00178	0.00134	0.00509	0.00394	0.00252	0	0.00855	0.002	0.00356	0.000632	0.00287	0.00105	0	0.00183	0.00232	0
Clostridium perfringens	0.174424	0.199433	0.0153718	0.00691	0.0336966	0.0125191	0.180742	0.0528901	0.00912	0.100813	0.0295788	0.0290906	0.022066	0.0124677	0.0507297	0.0714759	0.157389	0.0140908	0.0745696	0.0555262	0.422579	0.0295981	0.0417196	0.39589	0.0516563	0.00312	0.162035	0.0275512	0.0160752	0.0822076	0.0883154	0.0424136	0.0184219	0.0158057	0.0678331	0.0519436	0.00578	0.0503451	0.0944822	0.0134216
Clostridium saccharobutylicum	0	0	0	0.000276	0.00022	0.000391	0	0	0	0	0	0	0	0	0	0	0	0	0	0	0.00026	0	0	0.000525	0	0	0.000363	0	0	0	0.000252	0	0.000323	0	0	0	0	0	0	0
Clostridium saccharoperbutylacetonicum	0	0	0	0	0	0	0	0	0	0.000265	0	0.000285	0	0	0	0	0	0	0	0	0.00026	0	0	0	0	0	0	0	0	0	0.000252	0	0	0	0	0	0	0	0	0
Clostridium scatologenes	0	0	0	0	0	0	0	0	0	0	0	0	0	0	0	0	0	0.000313	0	0	0.000519	0	0	0	0	0.000445	0	0	0	0	0.000252	0	0	0	0	0	0.000222	0	0	0
Clostridium septicum	0.361488	0.0136911	0.00929	0.0107814	0.0581431	0	0.190733	0.0634283	0.00912	0.122303	0.0514891	0.0165417	0.050782	0.00106	0.185115	0.319332	0.0180388	0.114605	0.0463345	0.0161606	0.167525	0.0226516	0.00411	0.0519802	0.049875	0.00223	0.193279	0.035423	0.00662	0.00326	0.197263	0.272516	0.0206842	0.0202313	0.00538	0.450702	0.0418269	0.177123	0.0362997	0.000895
Clostridium sp. AWRP	0	0	0	0	0	0	0	0	0	0	0	0	0	0	0	0	0	0	0	0	0	0	0	0	0	0	0	0	0	0	0	0.000334	0	0	0	0	0.000222	0	0	0
Clostridium sp. BNL1100	0.0014	0	0.00032	0	0.00044	0	0.00151	0.000398	0.000304	0.000265	0	0	0.000302	0	0	0.000272	0	0	0.00253	0.000207	0	0.000302	0.000632	0	0.000891	0	0.00182	0	0	0	0.000755	0.001	0	0.00126	0	0.000262	0	0.000458	0.000257	0.000298
Clostridium sp. CT4	0.155887	0.154937	0.0220969	0.00912	0.0279704	0.0148664	0.230999	0.0429483	0.0100304	0.0923239	0.0199931	0.0216753	0.0262978	0.00902	0.045608	0.0589744	0.157389	0.0140908	0.0742076	0.0623634	0.370633	0.027786	0.0357145	0.328683	0.0899532	0.0178058	0.223434	0.0295192	0.0214337	0.0656576	0.0820252	0.0524326	0.0332886	0.0309791	0.0696276	0.0487955	0.0126815	0.0585834	0.106582	0.0208781
Clostridium sp. DL-VIII	0.00112	0	0.00064	0.000276	0	0	0.00151	0.000398	0	0.000796	0.000822	0	0	0.000265	0.000732	0.000272	0	0.000313	0.000362	0.000622	0.000519	0	0.000316	0.00105	0	0	0.000727	0	0	0	0.00151	0	0.000646	0.000632	0	0.000525	0.000445	0	0.000257	0
Clostridium sp. JN-1	0.00646	0.000685	0.00064	0.000829	0.00132	0	0.00484	0.000795	0.000608	0.000531	0.000274	0.00228	0.00121	0	0.00244	0.00353	0.000451	0.00125	0.000724	0	0.00312	0.000302	0	0.00158	0.00119	0	0.0119891	0	0.000315	0.000271	0.00277	0.00434	0.000323	0	0	0.00656	0.000445	0.00229	0.000772	0
Clostridium sp. JN-9	0.00646	0.0057	0	0	0.000661	0.000391	0.00757	0.00119	0	0.00133	0.000274	0.00057	0.000302	0.000796	0.000732	0.00136	0.00541	0.000313	0.00543	0.00249	0.018181	0.00151	0.00158	0.00683	0.000297	0.00134	0.000363	0.000562	0	0.00163	0.000503	0.002	0.000646	0.00126	0.00251	0.000525	0	0.000915	0.00438	0.00149
Clostridium sp. JN500901	0	0	0	0	0.00044	0.000391	0.000303	0.000199	0	0.000531	0	0.000285	0.000302	0	0.000732	0	0	0.000313	0	0.000414	0.000519	0	0.000316	0	0.000594	0	0.000363	0	0.000315	0	0.000755	0	0	0.000632	0	0	0	0	0.000257	0.000298
Clostridium sp. MF28	0.0151673	0.00981	0.00352	0.00249	0.00639	0.00156	0.0233118	0.00318	0.00304	0.00637	0.00383	0.00342	0.00484	0.00186	0.00659	0.00951	0.0117252	0.0047	0.00796	0.00518	0.0236353	0.00242	0.00316	0.0189019	0.0124688	0.00267	0.0148956	0.00422	0.00315	0.00244	0.0130838	0.0106869	0.00679	0.00632	0.00538	0.0112807	0.00356	0.00915	0.0102978	0.00388
Clostridium sp. SY8519	0.125552	0.00297	0.0214564	0.0102285	0.00396	0.000391	0.00878	0.000795	0.00365	0.0490802	0.0416295	0.0139749	0.00544	0.000265	0.0351206	0.0019	0.00225	0.0212928	0.0130316	0.000414	0.00338	0.00544	0.000948	0.0115512	0.0095	0.00089	0.0069	0.009	0.00441	0.0149222	0.0523351	0.0116888	0.00937	0.0132768	0.000718	0.0131171	0.000667	0.00732	0.00695	0.00149
Clostridium sp. SYSU GA15002T	0.00309	0.000685	0.00032	0.000276	0.00044	0	0.00454	0.000795	0.000608	0.00212	0.00164	0.00171	0.000907	0	0.00366	0.000544	0.00271	0	0.000724	0.000414	0.00104	0	0.000948	0.000525	0.00534	0	0.00727	0.000281	0	0.000271	0.00327	0.001	0	0	0.000359	0.00105	0.000445	0.000915	0.00129	0.000298
Clostridium taeniosporum	0.0196614	0.00434	0.0016	0	0.00242	0	0.0263393	0.00119	0	0.00345	0.00192	0.000285	0.00181	0.000265	0.00268	0.00272	0.0121762	0.00219	0.00398	0.00518	0.015324	0.00121	0.0019	0.0120762	0.00356	0.00178	0.00727	0.00562	0.000946	0.00163	0.00453	0.00334	0.00097	0.00253	0.00538	0.00105	0.000445	0.00137	0.00875	0.00149
Clostridium tetani	0.027245	0.0134629	0.00608	0.00221	0.00396	0.000782	0.0448071	0.00835	0.00182	0.0143261	0.0191715	0.00456	0.00605	0.00212	0.020487	0.00516	0.0180388	0.00626	0.0101357	0.00767	0.0371412	0.00453	0.00569	0.0341284	0.0270156	0.00134	0.0439602	0.0045	0.00252	0.00705	0.0281804	0.0120228	0.0042	0.00253	0.00574	0.00944	0.00289	0.0315801	0.0110701	0.00328
Clostridium tyrobutyricum	0	0	0.00032	0	0	0	0.00242	0	0.00152	0.000265	0	0.000285	0	0	0.000488	0	0.000451	0	0.000724	0.00207	0	0.000302	0	0	0	0.00089	0.000363	0	0.000315	0	0.000252	0	0.000646	0.000632	0	0.000262	0	0	0	0
Cohaesibacter sp. ES.047	0	0	0	0	0	0	0	0	0	0	0	0	0	0	0	0	0	0	0	0	0	0	0	0	0	0	0.000363	0	0	0	0	0	0	0	0	0	0	0.000458	0	0
Cohnella sp. 18JY8-7	0	0	0	0	0	0	0	0	0	0	0	0	0	0	0	0	0	0	0.000362	0	0	0	0	0	0	0	0.000363	0	0	0	0	0	0	0	0	0	0	0	0	0
Cohnella sp. HS21	0.00169	0.000913	0.00288	0.00498	0.00198	0.00156	0.00575	0.00199	0.00365	0.00106	0.00274	0.002	0.000907	0.00186	0.00415	0.00245	0.00361	0.000939	0.00507	0.00622	0.0103892	0.00272	0.00316	0.00473	0.00713	0.00579	0.00363	0.00253	0.00126	0.00136	0.00252	0.00534	0.00452	0.00632	0.00144	0.00289	0.0117916	0.0032	0.00438	0.00298
Collimonas arenae	0	0	0	0	0	0	0	0	0	0	0	0	0	0	0	0	0	0	0	0	0	0	0.000316	0	0	0	0	0	0	0	0.000252	0.000334	0	0	0.000359	0	0	0	0	0
Collimonas fungivorans	0	0.000228	0	0	0	0.000391	0	0.000199	0	0	0	0	0	0.000265	0	0	0	0	0.000362	0	0.00104	0	0	0.000525	0	0	0	0	0	0	0.000252	0	0	0.000632	0	0.000262	0	0.000458	0.000257	0
Collimonas pratensis	0	0	0	0	0	0	0	0.000199	0	0	0	0	0	0	0	0	0	0	0	0	0	0.000302	0	0	0	0	0	0	0	0	0	0	0	0	0	0	0	0	0	0
Collinsella aerofaciens	0.000281	0	0	0	0	0	0.000303	0	0	0	0	0	0	0	0	0	0.000451	0	0	0.000207	0	0	0	0	0	0	0.000363	0	0	0	0	0	0	0.000632	0	0	0	0	0	0
Colwellia beringensis	0	0	0	0	0	0	0	0	0	0	0	0	0	0	0	0	0	0.000313	0	0	0	0	0	0	0	0	0	0	0	0	0	0	0	0	0	0	0	0	0	0
Colwellia psychrerythraea	0	0	0	0	0	0	0	0	0	0	0	0	0	0	0	0	0	0	0	0	0.00026	0	0	0	0	0	0	0	0	0	0	0	0	0	0	0	0	0	0	0
Colwellia sp. Arc7-635	0	0.000456	0.00032	0	0.0011	0.000391	0	0	0	0.000265	0	0	0.000302	0	0	0	0	0	0.000362	0.000414	0.00026	0	0	0.000525	0	0.000445	0	0	0	0.000271	0.000503	0	0	0	0.00108	0.000787	0.000667	0	0.000257	0.000597
Colwellia sp. Arc7-D	0.000281	0	0	0	0	0	0	0	0	0	0	0	0.000605	0	0	0	0.000451	0	0	0	0.00026	0	0	0	0	0	0	0	0	0	0.000503	0	0	0	0	0	0	0	0.000772	0
Colwellia sp. MT41	0	0	0.00032	0	0	0	0	0	0.000304	0	0	0.000285	0	0	0.000244	0	0	0	0	0	0.00026	0	0	0	0	0	0	0	0	0	0	0.000334	0	0	0	0.000525	0	0	0	0
Colwellia sp. PAMC 20917	0	0	0	0	0	0	0	0	0	0	0	0	0	0	0	0	0	0	0	0	0	0	0	0	0	0	0	0	0	0	0.000252	0	0	0.000632	0	0	0	0.000458	0.000515	0
Colwellia sp. PAMC 21821	0	0	0	0	0	0	0	0	0	0	0	0	0	0	0	0	0	0	0	0	0	0	0	0	0	0	0	0	0	0	0	0	0.000323	0	0	0	0	0	0	0
Comamonas aquatica	0	0	0	0	0	0	0	0	0	0	0	0	0	0	0	0	0	0	0	0	0.00026	0	0	0	0	0	0	0	0	0	0	0	0	0	0	0	0	0	0	0
Comamonas kerstersii	0	0	0	0	0	0.000782	0	0	0	0	0	0	0	0	0	0	0	0	0	0	0	0	0	0	0	0	0	0	0	0	0	0	0	0	0	0	0	0	0	0
Comamonas serinivorans	0	0	0	0	0	0	0	0.000199	0	0	0	0	0	0	0	0	0	0	0.000362	0	0.00026	0	0	0	0	0	0	0	0	0	0	0	0	0	0	0	0	0	0	0
Comamonas sp. NLF 7-7	0.00253	0.000913	0	0.00249	0.00044	0.188569	0.00363	0.00378	0.000608	0.0180403	0.00164	0.000856	0.00212	0	0.000244	0.00163	0	0.000939	0.000724	0.000414	0.00597	0.000302	0.000316	0.00263	0	0	0.00908	0.00169	0	0.00163	0.0198773	0.0173662	0	0	0.00144	0.00105	0	0.00137	0.00103	0.000895
Comamonas terrigena	0.00169	0.00228	0.00192	0.0185219	0.00242	0.476898	0.00121	0.00935	0.00486	0.00239	0.00356	0.00114	0.00423	0.00106	0.000244	0.00217	0.000451	0.00564	0.00217	0.000622	0.0179213	0.00211	0.000316	0.0084	0	0.00178	0.0134424	0.000843	0.000946	0.000543	0.0078	0.00768	0.00323	0.0019	0.00287	0.00551	0.00423	0.00275	0.00283	0.00388
Comamonas testosteroni	0	0	0.00032	0.000553	0.00022	0.00235	0	0	0	0	0	0	0	0.000265	0	0	0	0	0	0	0.00026	0	0	0	0	0	0	0	0	0	0	0.000334	0	0	0	0	0.000222	0	0	0
Comamonas thiooxydans	0	0	0	0	0	0	0	0	0	0	0	0	0	0	0	0	0	0	0	0	0	0	0	0	0	0	0.000363	0	0	0	0	0	0	0	0	0	0	0	0	0
Commensalibacter sp. AMU001	0.000281	0.000228	0.00032	0.000276	0.00022	0.00196	0	0.000597	0	0	0	0	0.000302	0.000531	0	0	0	0.000313	0	0.000207	0.000779	0	0	0	0	0	0.00145	0	0	0.000271	0.000503	0.000334	0.000323	0	0	0.000262	0	0	0.000515	0.000298
Conexibacter woesei	0	0	0	0	0	0	0	0.000199	0	0	0	0	0	0	0	0	0	0	0.000362	0	0	0	0	0	0	0.000445	0.000363	0	0	0.000271	0.000252	0	0	0	0	0	0.000222	0	0	0.000298
Confluentimicrobium sp. EMB200-NS6	0	0	0.00032	0	0	0	0	0	0	0	0	0	0	0	0	0	0	0	0	0	0	0	0	0	0	0	0	0	0	0	0.000252	0	0	0	0	0	0	0.000458	0	0
Congregibacter litoralis	0	0	0	0	0	0	0	0	0	0	0	0	0	0	0	0	0	0	0	0	0	0	0	0	0	0	0	0	0	0	0	0	0.000323	0	0.000359	0.000262	0.000222	0.000458	0	0
Coprothermobacter proteolyticus	0	0.000228	0	0	0.00022	0	0.000303	0.000398	0.000608	0.000265	0	0	0.000302	0.000265	0.000244	0	0	0	0.00145	0.000207	0	0	0.000632	0	0.000297	0.000445	0.000363	0.000281	0	0	0	0	0	0.000632	0.000359	0.000262	0.000222	0.000915	0.000515	0.000298
Coraliomargarita akajimensis	0.000281	0.000228	0.00032	0	0.00022	0	0.000606	0	0	0.000796	0.000274	0.000285	0.000605	0	0	0.000272	0.000902	0.000313	0.000724	0.000622	0	0.000302	0.000316	0	0.000297	0.000445	0.00145	0	0	0	0.000503	0	0.000646	0.000632	0	0	0.000222	0.000458	0.000515	0.000597
Corallococcus coralloides	0	0.000228	0	0	0	0	0	0.000199	0	0.000265	0	0	0	0	0	0	0	0.000313	0	0.000414	0.000779	0	0.000316	0	0	0	0.000363	0	0	0	0	0.000334	0	0	0.000359	0.000262	0	0	0.000257	0.000298
Coriobacteriaceae bacterium 68-1-3	0	0	0	0	0	0	0	0.000199	0	0	0	0.000285	0	0	0	0	0	0	0	0	0	0	0	0	0.000297	0	0	0	0	0	0	0	0	0	0	0	0	0	0	0
Coriobacterium glomerans	0.000562	0	0	0	0	0	0	0.000398	0	0	0	0.000285	0	0	0.000488	0	0	0.000626	0	0	0	0	0	0	0.000297	0.000445	0	0	0.000315	0	0.000252	0.000334	0.000323	0.000632	0.000359	0	0.000222	0	0	0
Corynebacterium ammoniagenes	0	0	0	0	0	0	0.000606	0	0.00122	0.000796	0.000274	0.000856	0.000605	0.000531	0.000488	0	0	0	0	0	0.000779	0	0	0	0	0	0.00182	0	0	0.000814	0.000503	0.000334	0	0	0.000359	0	0	0.00137	0.00103	0.000597
Corynebacterium aquilae	0	0	0	0	0	0	0	0	0	0	0	0	0	0	0.000244	0	0	0	0	0	0	0	0	0	0	0	0	0	0	0	0	0.000334	0	0	0	0	0	0	0	0.000298
Corynebacterium atypicum	0	0	0.00032	0.000276	0	0.000391	0	0	0.00152	0	0	0	0	0	0	0	0	0	0	0	0	0	0	0	0	0	0	0	0	0	0.000252	0	0	0	0.000359	0.000262	0	0	0.000257	0
Corynebacterium aurimucosum	0.000562	0	0.00064	0	0.00022	0	0.000606	0.000398	0.000304	0.000265	0	0.000285	0	0.000531	0.000244	0.000544	0.000451	0.000626	0	0.000207	0.000779	0	0	0	0	0	0.000727	0	0.000315	0	0.000755	0.000668	0	0	0	0.000262	0	0.000458	0.000515	0.000298
Corynebacterium callunae	0	0	0	0	0	0	0	0	0	0.000796	0	0	0	0	0	0	0	0	0	0	0.00026	0	0	0	0	0	0	0	0	0	0	0	0	0	0	0	0	0	0	0
Corynebacterium camporealensis	0	0	0	0	0	0	0	0	0.000304	0.000265	0.000548	0	0.000302	0.000265	0	0	0	0	0	0	0	0.000302	0	0	0	0	0	0	0.000315	0	0	0	0.000323	0	0.000359	0	0	0	0	0.000895
Corynebacterium casei	0	0	0.00032	0	0	0	0	0	0.000304	0.000265	0	0.000285	0	0	0	0	0	0	0	0.000207	0.00026	0.000302	0.000316	0	0	0	0	0.000281	0	0	0.000503	0	0.00097	0.000632	0	0	0	0	0	0.000597
Corynebacterium choanis	0	0.000228	0.00032	0	0	0	0	0	0	0	0	0	0	0	0	0	0	0	0	0	0.00026	0	0	0	0	0	0	0	0	0	0	0	0	0	0	0.000787	0	0	0.000257	0
Corynebacterium crudilactis	0	0	0	0	0	0	0	0	0	0	0	0	0	0	0	0	0	0.000313	0	0	0	0	0	0	0	0	0	0	0	0	0	0	0	0	0	0	0	0	0	0
Corynebacterium cystitidis	0	0	0	0	0	0	0	0	0.00152	0.000531	0	0	0	0	0	0	0	0	0	0	0.00026	0	0	0	0	0	0	0	0	0.000271	0.000503	0.000334	0	0	0	0	0	0.000458	0.000515	0
Corynebacterium diphtheriae	0.00393	0.0016	0.0048	0.0047	0.0022	0.00156	0.00757	0.00139	0.012766	0.0114078	0.00192	0.002	0.00605	0.00292	0.00122	0.00136	0.00541	0.00313	0.00398	0.00539	0.00701	0.00242	0.00348	0.0021	0.00802	0.00312	0.00618	0.00225	0.00158	0.00326	0.00453	0.00735	0.00582	0.00506	0.00395	0.00394	0.002	0.00549	0.0085	0.00537
Corynebacterium doosanense	0	0	0	0	0	0	0	0	0	0	0	0	0.000302	0	0	0	0	0	0	0	0	0	0	0	0	0	0	0	0	0.000271	0	0	0	0	0	0	0	0	0	0
Corynebacterium efficiens	0	0.000228	0	0.000829	0.00044	0	0	0	0	0	0	0	0	0	0	0.000272	0.000451	0.000939	0	0	0.00026	0	0	0.000525	0.00119	0	0.000363	0	0	0	0	0.00134	0	0	0.000718	0	0	0.000458	0.0105552	0.00119
Corynebacterium epidermidicanis	0.000281	0.0016	0.00288	0.00415	0.0011	0.00156	0	0	0.00243	0.000265	0	0.000285	0	0	0	0	0	0.000626	0	0.000207	0	0	0	0.000525	0	0.000445	0	0	0	0.00407	0	0.001	0	0	0.000359	0.00577	0.000222	0.000458	0.00515	0.00119
Corynebacterium falsenii	0	0	0.00064	0	0	0	0	0	0.000304	0	0	0	0	0	0	0	0	0	0	0	0	0	0	0	0.000297	0	0	0	0	0	0	0	0.000323	0.000632	0	0	0	0	0.000257	0
Corynebacterium flavescens	0	0	0	0	0	0	0	0	0	0	0	0	0.000302	0	0	0	0	0	0	0	0	0	0	0	0	0	0	0	0	0	0	0	0	0	0	0	0	0	0	0
Corynebacterium frankenforstense	0	0	0.00064	0.000276	0.00044	0	0	0	0.00334	0	0	0	0	0	0	0	0	0.000313	0	0	0	0	0.000316	0	0	0.000445	0	0	0	0	0	0.000334	0	0	0.000359	0.000262	0	0	0.00129	0
Corynebacterium genitalium	0.000281	0.00114	0.00128	0.00194	0.00132	0.000391	0.000303	0	0.0133739	0.00557	0.00164	0.00114	0.00121	0.000796	0.000488	0.000272	0.000902	0.00157	0.000362	0.000622	0.00182	0.000302	0.00126	0.00263	0	0.00089	0.000727	0.000562	0.000946	0.00407	0.000755	0.002	0.00291	0.0019	0.00323	0.00525	0	0.00137	0.00412	0.00328
Corynebacterium geronticis	0.00197	0.00593	0.00705	0.00802	0.00859	0.000782	0.00151	0.000398	0.0401217	0.0172444	0.00575	0.00542	0.00725	0.00504	0.00122	0.00353	0.00451	0.00501	0.00398	0.0126384	0.00805	0.00393	0.00506	0.00263	0.00356	0.00223	0.00618	0.000562	0.00315	0.00488	0.00201	0.010019	0.00905	0.019599	0.00682	0.00525	0.000445	0.00458	0.0180211	0.00895
Corynebacterium glaucum	0	0	0	0	0	0	0	0	0.000304	0	0	0	0	0	0	0	0	0	0	0	0	0	0	0	0	0	0	0	0	0	0.000252	0	0	0	0	0.000262	0	0	0	0
Corynebacterium glutamicum	0.00477	0.00228	0.00352	0.00194	0.00374	0.00117	0.00787	0.000398	0.0112462	0.00637	0.00329	0.002	0.00393	0.000796	0.00244	0.00299	0.0103723	0.00376	0.00471	0.00663	0.0135059	0.000604	0.00126	0.0021	0.00416	0.00668	0.0108992	0.00169	0.00189	0.00217	0.0113225	0.0103529	0.00356	0.00632	0.00574	0.00577	0.00089	0.00641	0.0100403	0.00716
Corynebacterium halotolerans	0	0	0	0	0	0	0.000303	0	0.000304	0	0	0	0.000302	0	0.000244	0	0	0	0	0	0.00026	0.000302	0	0.000525	0	0	0	0	0	0.000271	0.000503	0	0.000323	0	0.000359	0	0	0	0	0
Corynebacterium humireducens	0	0	0	0	0	0	0	0	0	0	0	0	0	0	0	0	0	0.000313	0	0	0	0	0	0	0	0	0.000363	0	0	0	0	0	0.000646	0	0	0	0	0	0	0.000597
Corynebacterium imitans	0	0	0	0	0	0	0	0	0.000304	0	0	0	0	0	0	0	0	0	0	0.000207	0	0	0	0	0	0	0	0.000281	0	0	0	0	0.000323	0	0	0	0	0	0	0
Corynebacterium jeikeium	0	0	0	0	0	0	0	0	0	0	0	0	0	0	0	0	0	0	0.000362	0	0	0	0	0	0	0	0	0	0	0	0	0	0	0	0	0	0	0	0	0
Corynebacterium kroppenstedtii	0	0	0.00064	0	0	0	0	0	0.000304	0.000265	0	0	0	0	0	0.000272	0	0	0	0	0	0	0	0	0	0.000445	0.000363	0	0	0	0.000252	0.000334	0	0	0	0.000262	0.000222	0	0	0
Corynebacterium kutscheri	0.00112	0.000913	0.0016	0.00359	0.0011	0.000391	0.00182	0	0.00152	0.00371	0.000274	0.00171	0.000302	0.000265	0	0.000815	0.00225	0.000939	0	0.000622	0.00156	0	0.000316	0.00105	0	0.000445	0.00109	0	0	0.000271	0.000503	0.00134	0.00097	0.000632	0.00431	0.0063	0	0.00137	0.00438	0.000298
Corynebacterium lactis	0	0	0	0	0	0	0	0	0	0	0	0.000285	0	0	0	0	0	0	0.000362	0	0	0	0	0	0	0	0	0	0	0	0	0	0	0	0	0	0	0	0	0
Corynebacterium marinum	0	0	0	0	0	0	0	0	0.000304	0	0	0	0	0	0	0	0	0.000313	0	0	0	0	0	0	0	0	0	0	0	0	0	0.000334	0.000323	0	0.000359	0	0	0	0.000515	0
Corynebacterium maris	0	0	0	0.000276	0	0	0	0	0	0	0	0	0	0	0	0	0	0	0	0	0	0	0	0	0	0.000445	0	0	0	0	0	0	0	0	0	0	0	0	0.000257	0
Corynebacterium matruchotii	0.0542092	0.374679	0.286299	0.00304	0.330359	0.00509	0.010899	0.000597	1.2766	1.08481	0.664154	0.452615	0.308017	0.752305	0.115361	0.103001	0.0996645	0.453411	0.0571942	0.331292	0.276092	0.242825	0.210178	0.182718	0.189109	0.215895	0.0475933	0.162215	0.451998	0.402627	0.178141	0.525996	0.872938	0.220015	0.426379	0.0878843	0.000222	0.0585834	0.11791	0.595622
Corynebacterium mustelae	0	0.000456	0.00192	0.00387	0.000661	0	0	0	0.0410336	0.000265	0.000274	0	0	0	0	0	0.000451	0.000626	0	0	0	0	0.0019	0	0	0	0.000727	0	0	0	0	0.001	0	0	0.00287	0	0	0.000458	0.00129	0.000895
Corynebacterium mycetoides	0	0	0	0	0	0	0	0	0	0	0	0	0	0	0	0	0	0	0	0	0	0	0	0	0	0	0	0	0	0	0	0	0	0	0	0.000262	0	0	0	0
Corynebacterium nuruki	0	0	0	0	0	0	0	0	0	0	0.000274	0	0	0	0	0	0	0	0	0	0	0	0	0	0	0	0	0	0	0	0	0	0	0	0.000359	0	0	0	0	0
Corynebacterium phocae	0	0	0.00032	0	0	0	0	0	0	0.000265	0.000274	0	0	0	0	0.000272	0	0	0	0	0	0	0	0	0.000297	0	0	0	0	0	0	0.000334	0	0	0.000718	0	0	0.000458	0	0
Corynebacterium provencense	0	0.000228	0	0	0	0	0	0	0	0	0	0	0	0	0	0	0	0	0	0	0	0	0	0	0	0	0	0	0	0	0	0	0	0	0	0	0	0	0	0
Corynebacterium pseudopelargi	0	0	0	0	0	0	0	0	0	0	0	0	0	0	0	0	0	0	0	0	0	0	0	0	0	0	0	0	0	0	0	0.000334	0	0	0	0	0	0	0	0
Corynebacterium pseudotuberculosis	0.0014	0.00114	0.000961	0.00276	0.00198	0	0.000303	0.000398	0.0112462	0.00716	0.00246	0.00143	0.000907	0.00292	0.000732	0.00109	0.00225	0.00251	0.000724	0.00145	0.00234	0.000604	0.00126	0.00158	0.00119	0.00178	0.00218	0.000562	0.000946	0.00326	0.00151	0.00367	0.00388	0.00126	0.00323	0.00131	0	0.00137	0.00438	0.00209
Corynebacterium resistens	0	0	0	0	0	0	0	0	0.000608	0	0.000274	0.000285	0	0.000265	0	0	0	0	0	0.000207	0	0	0	0	0	0	0	0	0	0.000271	0	0	0.000646	0	0.000359	0	0	0	0	0
Corynebacterium riegelii	0	0	0	0.000276	0	0	0	0	0	0	0	0	0	0	0	0	0	0.000313	0	0	0	0	0	0	0	0	0	0	0	0	0	0	0	0	0.000359	0	0	0	0	0
Corynebacterium segmentosum	0	0	0	0	0.00044	0	0	0	0.00213	0	0	0	0	0	0	0	0	0.000313	0	0	0	0	0	0	0	0	0	0	0	0	0	0	0	0	0	0	0	0	0.000515	0
Corynebacterium simulans	0	0	0	0.000276	0	0.000391	0.000303	0	0.000304	0.00106	0	0	0	0.000531	0	0	0	0	0	0.000414	0.00026	0	0	0.000525	0.00119	0	0	0	0	0.000271	0	0.00167	0	0	0	0	0	0	0.000515	0
Corynebacterium singulare	0	0	0	0	0	0	0	0	0.000304	0	0	0	0	0.000265	0	0	0	0	0	0	0	0	0	0	0	0	0	0	0	0	0	0	0.000323	0	0.000359	0	0	0	0.000257	0
Corynebacterium sp. 2069/2	0	0	0.00032	0	0	0	0	0	0	0.000265	0	0	0	0	0.000244	0	0	0	0	0	0	0	0.000316	0	0.000594	0	0	0	0	0	0	0	0	0	0	0	0	0	0.000257	0
Corynebacterium sp. 2183	0	0.000228	0.00032	0.000553	0.000661	0	0	0	0.00456	0.00239	0.000274	0.000856	0	0.000265	0.000244	0.000272	0.000451	0.00125	0.000362	0	0.00026	0.000302	0	0.000525	0.000891	0	0.000727	0	0.000315	0.000543	0.00126	0.00134	0.00129	0.000632	0.00144	0.00131	0	0.00229	0.00232	0.00209
Corynebacterium sp. 3010	0	0	0	0.000276	0	0	0	0	0.000304	0	0	0	0	0	0	0	0	0	0	0.000207	0	0	0	0	0	0	0.000363	0	0	0	0	0	0	0	0	0	0	0	0	0
Corynebacterium sp. ATCC 6931	0	0.000228	0	0.000829	0.00022	0.000391	0.000908	0.000199	0.00547	0.000796	0	0.000285	0.000302	0	0	0	0	0	0.000362	0.000622	0	0	0	0	0.000297	0	0.000363	0	0	0.000271	0.000252	0.00167	0.000323	0.000632	0.00108	0.000525	0	0	0.00103	0.000597
Corynebacterium sp. NML98-0116	0	0	0	0	0	0	0	0	0	0	0	0	0	0	0	0	0	0	0	0	0	0	0	0	0	0	0	0	0	0	0.000252	0	0	0	0	0	0	0	0	0
Corynebacterium sp. sy039	0.0014	0.00205	0.000961	0.000276	0.00176	0	0.000606	0	0.0170213	0.0180403	0.00411	0.0057	0.00393	0.00424	0.000976	0.000544	0.0018	0.00313	0.00109	0.00746	0.00416	0.00151	0.00126	0.0021	0.00148	0.00178	0.00182	0.000562	0.0041	0.0019	0.00403	0.00868	0.0100189	0.00443	0.00538	0.00289	0	0.000458	0.00283	0.00656
Corynebacterium sphenisci	0	0	0.00032	0	0	0	0	0	0	0	0	0	0	0	0	0	0.000451	0	0	0	0	0	0	0	0	0	0	0	0	0	0	0	0	0	0	0	0	0	0.000257	0
Corynebacterium stationis	0.00112	0.000685	0.000961	0.00332	0.00132	0	0	0	0.019149	0.00133	0.000548	0	0	0.000531	0	0.000272	0.000451	0.00157	0	0	0.00026	0	0.00158	0.00105	0.000891	0	0.00109	0	0	0.00244	0	0.00234	0	0	0.00359	0.00315	0	0	0.00592	0.00119
Corynebacterium striatum	0	0.000456	0.0016	0.00221	0.00022	0	0.000303	0	0	0	0	0	0	0	0	0	0.000451	0.000313	0	0.000207	0	0	0	0	0	0	0	0	0	0.000271	0	0.000668	0	0	0.000359	0.000262	0	0.000458	0.000772	0
Corynebacterium terpenotabidum	0.000281	0	0	0	0	0	0	0	0	0	0	0	0	0	0	0	0	0	0	0	0	0	0	0	0	0	0	0	0	0	0	0	0	0	0	0	0	0	0	0
Corynebacterium testudinoris	0	0	0.00032	0	0	0	0	0	0.000608	0	0.000548	0	0	0.000796	0	0.000272	0.000451	0	0	0.000207	0.000779	0.000302	0	0	0	0	0	0	0.000315	0	0.000252	0.001	0.000646	0	0.000359	0	0	0	0.000257	0
Corynebacterium timonense	0.00197	0.00183	0.00192	0.00111	0.00286	0.00117	0.00696	0.00159	0.000912	0.00743	0.00301	0.00057	0.00242	0.000265	0.00146	0.00245	0.00722	0.00251	0.00652	0.00953	0.00987	0.00272	0.0019	0.00105	0.00416	0.00668	0.00763	0.00169	0.000946	0.00109	0.00931	0.0106869	0.00582	0.00443	0.00431	0.00289	0.00222	0.010069	0.0113276	0.00597
Corynebacterium ulcerans	0.000562	0.000913	0.00032	0.000829	0.00044	0.000782	0.000606	0	0.00486	0.000796	0.000274	0	0.000605	0	0.000488	0	0	0.000626	0.000362	0.000414	0.0013	0	0.00126	0.000525	0.000594	0.000445	0.000363	0.000281	0	0.000271	0	0.000668	0.00097	0	0.00323	0.00105	0.000445	0.000458	0.00257	0.00179
Corynebacterium urealyticum	0.000562	0.000456	0.00032	0.000829	0.00022	0.000391	0.00151	0	0.00334	0.00212	0	0.000285	0.000302	0.000531	0	0.000272	0.00135	0.00125	0.000362	0.00124	0.000779	0.000302	0.000948	0.000525	0.000594	0	0.000363	0.000281	0.00063	0.000271	0	0.001	0.00162	0.000632	0.00251	0.000525	0	0.000458	0.0018	0.000895
Corynebacterium ureicelerivorans	0	0	0	0	0	0	0	0	0.000304	0.00106	0.000548	0.000285	0.000605	0	0.000244	0	0	0.000939	0	0	0.00026	0	0.000316	0	0	0.000445	0	0.000562	0	0.000543	0	0.000668	0	0	0.000359	0	0	0.000458	0.000257	0
Corynebacterium uterequi	0	0.00137	0.00032	0	0.00132	0	0.000303	0.000199	0.00213	0.00106	0.000548	0.00171	0.00151	0.000796	0.000244	0.000272	0.000902	0.000939	0.000724	0.000829	0.00208	0	0	0	0.00208	0.000445	0.00291	0.000562	0.00158	0.000271	0.00101	0.00234	0.00226	0.000632	0.00144	0.000525	0	0.000915	0.00206	0.000895
Corynebacterium variabile	0	0	0	0	0	0	0	0	0	0.000265	0	0	0	0	0	0	0	0	0	0	0	0	0	0.000525	0	0	0	0	0	0	0	0	0	0	0	0	0	0	0	0
Corynebacterium vitaeruminis	0	0	0	0	0	0	0	0	0	0	0	0.000285	0	0	0	0	0	0	0	0	0	0	0	0	0	0	0	0	0	0	0	0	0	0	0	0	0	0	0	0
Corynebacterium xerosis	0	0	0.000961	0.000276	0.000661	0	0.000303	0	0.00274	0	0	0.000285	0	0	0	0	0.000451	0.000313	0	0	0.00026	0	0	0	0	0	0	0	0.000315	0	0	0.000668	0	0	0	0.000525	0	0	0.000515	0
Coxiella burnetii	0	0	0	0	0.000661	0	0	0.000199	0.000304	0	0.000274	0	0.000302	0	0	0	0	0.000313	0.000724	0	0	0.000604	0	0.000525	0	0	0.000727	0	0.00063	0	0.000252	0.000334	0.000323	0	0.000359	0.000262	0.000222	0	0.00103	0.000298
Crassaminicella sp. SY095	0.290708	0.0536233	0.0730158	0.0240509	0.0612265	0.0121279	0.257338	0.0853001	0.0401217	0.141404	0.140499	0.106665	0.14358	0.0389946	0.161213	0.120123	0.0960567	0.103333	0.0847053	0.0312853	0.126488	0.0401689	0.0556261	0.0824333	0.191188	0.0191412	0.41417	0.0759064	0.0280529	0.0472083	0.355778	0.167317	0.0468626	0.0467848	0.0488111	0.148223	0.0342624	0.166596	0.107612	0.0295276
Crenobacter cavernae	0.00112	0.000685	0.00064	0	0.00352	0.009	0	0	0.00274	0	0.000548	0.00143	0.000605	0.00451	0	0.00516	0	0.00814	0.000362	0.00124	0.00286	0.000906	0.00126	0	0.000297	0.0049	0.00218	0.000281	0.00504	0.000814	0.000755	0.00501	0.00517	0.00632	0	0.00105	0	0.00137	0.000772	0.000597
Crinalium epipsammum	0	0	0	0	0.00044	0	0.000606	0	0	0	0	0	0.000302	0	0	0	0.00135	0	0	0.000207	0	0	0.000316	0.000525	0.000891	0	0	0	0	0	0	0.000668	0.000323	0	0	0	0	0	0	0
Croceibacter atlanticus	0	0.00137	0	0	0.00022	0.000391	0.00484	0.00179	0.000304	0.00398	0	0.000285	0.00181	0	0.0265843	0.000544	0	0	0.00181	0.000622	0	0	0	0	0.000297	0.000445	0.00145	0.000281	0	0	0.000252	0	0	0	0.000359	0.000525	0	0.000458	0	0
Crocosphaera subtropica	0.000281	0	0	0	0	0	0	0	0.000304	0	0	0	0	0	0	0	0	0	0	0	0.00026	0	0	0	0	0	0	0	0	0	0	0	0	0	0	0	0	0	0	0
Cronobacter condimenti	0	0	0	0	0	0	0	0	0	0	0	0	0.000302	0	0	0	0	0	0	0	0	0	0	0	0	0	0	0	0	0	0	0	0	0	0	0	0	0	0	0
Cronobacter muytjensii	0	0	0	0	0	0	0	0	0	0	0	0	0	0	0	0	0	0	0	0	0	0	0	0	0	0	0	0.000281	0	0	0.000252	0	0	0	0	0	0	0	0	0
Cronobacter turicensis	0	0	0	0	0	0	0	0	0	0	0	0	0	0	0.000244	0	0	0	0	0	0	0	0	0	0	0.000445	0	0	0	0	0	0	0	0	0	0	0	0	0	0
Cronobacter universalis	0	0	0	0	0	0	0	0	0	0	0	0	0	0	0	0	0	0	0	0	0	0	0	0	0	0	0	0	0	0	0	0	0	0	0	0	0	0	0.000257	0
Cryobacterium sp. LW097	0	0	0	0	0	0	0	0	0	0	0	0	0	0	0	0	0	0	0	0	0	0	0	0	0	0	0	0	0	0	0	0	0	0	0	0	0	0	0.000257	0
Cryptobacterium curtum	0	0	0.00032	0	0	0	0	0.000994	0.000608	0	0	0.00599	0	0.000796	0.00293	0	0	0	0.00145	0.000207	0.000519	0	0	0	0.00208	0.00089	0.00145	0	0.000315	0	0	0.000334	0.0698092	0.00569	0	0.000262	0	0.000458	0.00103	0
Cupriavidus basilensis	0	0	0	0	0.00022	0	0	0	0	0	0	0	0	0	0	0	0	0	0	0	0	0	0	0	0	0	0	0	0	0	0	0	0	0	0	0	0	0	0	0
Cupriavidus campinensis	0	0	0	0	0	0	0	0	0	0	0	0	0	0	0	0	0	0	0	0	0	0	0	0	0	0	0	0	0	0	0	0	0	0	0	0	0	0.000458	0	0
Cupriavidus gilardii	0	0.000228	0.00032	0	0	0	0	0	0	0	0	0	0	0	0	0	0	0	0	0	0	0	0	0	0	0	0	0	0	0	0	0	0	0	0	0	0	0	0	0
Cupriavidus metallidurans	0	0	0	0.000276	0	0.000391	0	0.000199	0	0	0	0	0	0	0.000244	0	0	0.000313	0	0	0	0	0	0.000525	0	0.000445	0	0	0	0	0.000252	0	0.00129	0	0	0	0	0	0	0
Cupriavidus nantongensis	0.000281	0.00114	0.00224	0.00553	0.0044	0.010563	0.000908	0.000994	0.00274	0.00424	0.00219	0.00114	0.000302	0.000796	0.000488	0.0019	0.0018	0.00532	0.00109	0.000829	0.00935	0.000906	0.000632	0.0021	0.000297	0.000445	0.00436	0.00112	0.00126	0.00163	0.00503	0.00468	0.00226	0.00126	0.00395	0.00289	0.00222	0.000915	0.00103	0.00209
Cupriavidus necator	0.00253	0.0016	0.00384	0.0165868	0.00947	0.0109542	0.00242	0.00437	0.0121581	0.0122037	0.00274	0.00143	0.00272	0.00292	0.00122	0.00897	0	0.0241109	0.00398	0.00145	0.0106489	0.00453	0.00253	0.00525	0.000594	0.00356	0.00618	0.000843	0.0041	0.00407	0.0120773	0.0140266	0.0109885	0.0019	0.00431	0.00735	0.004	0.00275	0.00283	0.00686
Cupriavidus oxalaticus	0	0	0.00032	0	0	0	0	0	0	0	0	0	0	0	0	0	0	0	0	0	0.00104	0	0	0	0	0	0	0	0	0	0.000252	0.000334	0	0	0	0	0	0	0.000257	0
Cupriavidus pauculus	0	0	0	0	0	0	0	0	0	0	0	0	0	0	0	0	0.000451	0	0	0	0	0	0	0	0	0	0	0	0	0	0	0	0	0	0	0	0	0	0	0
Cupriavidus pinatubonensis	0	0	0	0	0	0	0	0	0	0	0	0	0	0	0	0	0	0	0	0	0	0	0	0	0	0	0	0	0	0	0	0	0	0	0	0	0	0	0.000257	0
Cupriavidus sp. USMAA1020	0	0.000913	0.0016	0.00332	0.00264	0.00587	0	0.000597	0.00365	0.00212	0.0011	0.000285	0	0.000265	0.000244	0.00109	0	0.0047	0.00145	0.000414	0.00364	0.000906	0.00126	0.00158	0	0	0.00145	0.000843	0.00063	0.000543	0.00352	0.00401	0.00194	0	0.00287	0.000262	0.00089	0.000915	0.00154	0.00268
Cupriavidus sp. USMAHM13	0	0	0	0	0	0	0	0	0	0	0	0	0	0	0	0	0	0	0	0	0.000519	0	0	0	0	0	0	0	0	0	0	0	0	0	0	0	0	0	0	0
Cupriavidus taiwanensis	0.00169	0.00251	0.0016	0.00553	0.00132	0.00509	0.000303	0.000597	0.00243	0.00451	0.00164	0	0.000302	0.000796	0	0.000544	0.000451	0.00626	0.00145	0.000414	0.00597	0.000906	0.000316	0.00105	0	0.000445	0.00109	0.000281	0.00126	0.00136	0.00377	0.00434	0.00259	0.00126	0.000718	0.0021	0.00111	0.00183	0.0018	0.00298
Curtobacterium pusillum	0	0	0	0	0.00022	0	0	0	0.000304	0	0	0	0	0	0	0	0	0	0	0	0	0	0	0	0	0	0	0	0	0	0	0	0	0	0	0	0	0	0.000257	0
Curtobacterium sp. BH-2-1-1	0	0	0	0	0	0	0	0	0	0	0	0	0	0	0.000244	0	0	0	0	0	0	0	0	0	0	0	0	0	0	0	0	0	0.000323	0	0	0	0	0	0	0
Cutibacterium acnes	0.000562	0.00342	0.00384	0.000276	0.000661	0	0.000908	0	0	0	0.0131461	0.00171	0.000907	0.000265	0.000244	0.000544	0.00225	0.00282	0.000724	0.000622	0.0026	0.000302	0.000316	0	0.000594	0.000445	0.000363	0.000281	0	0.0019	0.00277	0.001	0.000323	0.00126	0.00144	0.00262	0.00222	0.0123574	0.00721	0.000895
Cutibacterium avidum	0	0	0.00064	0	0	0.000391	0	0	0	0	0	0	0	0	0	0	0	0	0	0	0	0	0	0	0	0	0	0	0	0	0	0	0	0	0	0	0.000222	0	0	0
Cutibacterium granulosum	0	0.00114	0.00032	0	0.000661	0	0	0	0	0	0.0011	0.000285	0.00121	0	0.000488	0	0.000451	0.00125	0	0.000414	0.00026	0	0	0	0	0.000445	0	0	0	0	0.000503	0.000334	0	0.000632	0.00215	0.00131	0	0.00458	0.00206	0.000597
Cyanobacterium aponinum	0.000281	0	0.00032	0	0.00022	0	0.000303	0.000597	0.000304	0.000265	0.000274	0.00057	0.000302	0.000265	0.000976	0	0.00135	0.000313	0.000724	0.000207	0.000519	0.000906	0.000948	0.000525	0.00445	0.00089	0.00472	0	0.00126	0	0.00101	0.00267	0.000323	0.0019	0	0	0.000222	0.0032	0.0018	0.00119
cyanobacterium endosymbiont of Rhopalodia gibberula	0	0	0	0	0	0	0	0	0	0	0	0	0	0.000265	0	0	0	0	0	0	0	0	0	0	0.000297	0	0	0	0	0	0	0	0	0	0	0	0	0	0	0
Cyanobium sp. NIES-981	0	0	0	0	0	0	0	0	0	0	0	0	0	0	0	0	0	0	0	0	0	0	0	0	0	0	0	0	0	0	0	0.000334	0	0	0	0	0	0	0	0
Cyanothece sp. PCC 7425	0	0	0	0	0	0	0	0	0	0	0	0	0	0	0	0	0	0	0	0	0	0	0	0	0	0	0	0	0	0	0	0	0	0	0	0	0	0.000458	0	0
Cyclobacterium amurskyense	0.000562	0	0	0	0	0	0.00151	0.000795	0.00699	0.00716	0	0	0	0	0.000488	0.000815	0.00135	0	0.000362	0.000207	0.00234	0.000302	0.000316	0	0.000891	0	0.000363	0.000281	0.000315	0.000271	0.00377	0.001	0.000323	0	0	0	0.000445	0.00458	0.00232	0
Cyclobacterium marinum	0.00169	0	0	0.000553	0.00044	0	0.00182	0.000398	0.012766	0.0193668	0	0.000285	0	0	0.0022	0.000272	0.00225	0.000313	0	0	0.00468	0	0	0.000525	0	0	0.000363	0	0.000946	0	0.0105677	0.00234	0	0	0.00108	0.000262	0.000222	0.010069	0.00489	0.000895
Cylindrospermum stagnale	0.000281	0	0	0	0	0	0	0	0	0	0	0.000285	0	0	0	0.000272	0	0	0	0	0.00026	0	0	0	0	0	0	0	0	0	0.000252	0.000334	0	0	0.000359	0	0	0	0	0.000298
Cystobacter fuscus	0	0	0	0	0	0	0	0	0	0	0.000274	0	0	0	0	0	0	0	0	0	0	0	0	0	0	0	0	0	0	0	0	0	0	0	0.000359	0	0	0	0	0
Cytophaga hutchinsonii	0	0	0	0	0	0	0	0.000199	0.000304	0	0	0	0	0	0	0	0	0	0	0	0	0	0	0	0	0	0	0	0	0	0	0	0	0	0	0	0.000222	0	0.000257	0
Cytophagales bacterium TFI 002	0	0	0	0	0	0	0	0	0	0	0	0	0	0	0	0.000272	0	0	0	0	0	0.000302	0	0	0.000297	0	0.000363	0	0	0	0	0	0.000323	0.0019	0	0.000262	0	0.000915	0	0
Dactylococcopsis salina	0	0	0	0	0	0	0	0	0	0.000265	0	0	0	0	0	0	0	0	0	0	0	0	0	0	0	0	0.000363	0	0	0	0	0	0	0	0	0	0	0	0	0
Dechloromonas aromatica	0	0	0	0	0	0	0	0	0	0	0	0	0	0	0	0	0	0	0	0	0	0	0	0	0	0	0	0	0	0	0	0	0	0	0	0	0	0	0	0.000298
Dechloromonas sp. HYN0024	0	0	0	0	0	0.000391	0	0	0	0	0	0	0	0	0	0.000272	0.000451	0	0	0	0	0	0	0	0	0	0	0	0	0	0.000252	0	0	0	0	0	0	0	0	0
Deferribacter desulfuricans	0	0	0	0	0.00022	0	0	0	0.000608	0.000265	0	0	0	0	0	0	0	0	0	0.000207	0.00026	0	0	0	0	0	0.000363	0	0	0	0	0.000334	0	0	0	0	0	0	0	0.000298
Defluviimonas alba	0	0	0	0	0	0	0	0	0	0	0	0	0	0	0	0	0	0	0	0.000207	0	0	0	0	0	0	0	0	0	0	0	0	0	0	0	0	0	0	0	0
Defluviitoga tunisiensis	0.000562	0.000228	0.00064	0	0.000881	0	0.000606	0.000795	0.000912	0.000531	0.000822	0.000285	0.000605	0	0	0.00109	0.00451	0.000626	0.000724	0.00145	0.00234	0.000604	0.000632	0	0.000891	0.00223	0	0.000843	0	0	0.00176	0.000668	0.000323	0.00126	0.000718	0.00157	0.00089	0.00137	0.000515	0.000298
Dehalobacter restrictus	0.00421	0.000456	0.0016	0.00111	0.00132	0	0.00484	0.000795	0.000304	0.000796	0.00219	0.00114	0.00212	0.00106	0.00317	0.00435	0.00135	0.00125	0.00181	0.000622	0.00312	0	0.000632	0.00158	0.00327	0.000445	0.00618	0.00141	0	0.000271	0.00403	0.00568	0	0	0.000718	0.00341	0.00111	0.00458	0.00257	0.00119
Dehalobacterium formicoaceticum	0.00253	0.000913	0.00192	0	0	0	0.00394	0.000994	0.000304	0.00186	0.00219	0.00143	0.000605	0.000265	0.000976	0.00136	0.00271	0.00251	0.00109	0.00124	0.00338	0.000906	0.00253	0	0.00356	0	0.00654	0.000281	0.000315	0.000543	0.00327	0.00468	0.00162	0.00253	0.000718	0.000525	0.000222	0.00503	0.00103	0.000895
Dehalococcoides mccartyi	0.000281	0	0	0	0.00022	0	0	0	0	0	0	0	0.000302	0	0.000244	0	0	0	0	0	0	0	0	0	0	0	0	0	0	0	0.000252	0.000334	0	0	0	0	0	0	0	0
Dehalococcoides sp. UCH007	0	0.000228	0	0	0	0	0	0	0	0	0	0	0	0	0	0	0	0	0	0	0	0	0	0	0	0	0	0	0	0	0	0	0	0	0	0	0	0	0	0
Dehalogenimonas formicexedens	0	0	0	0	0.00022	0	0	0	0.000304	0.000265	0	0	0.000302	0	0	0	0	0	0	0	0	0	0	0	0	0	0	0	0	0	0	0	0	0	0	0	0	0	0	0
Dehalogenimonas lykanthroporepellens	0.000281	0.000228	0	0	0	0	0	0	0	0.000265	0.000274	0	0.000302	0.000265	0.000244	0	0	0	0.000362	0	0	0	0.000632	0	0.000297	0	0.000363	0.000281	0	0	0	0	0.000646	0.00126	0	0	0	0.000458	0	0.000298
Deinococcus ficus	0	0	0	0	0	0	0	0	0	0	0	0	0	0	0	0	0	0	0	0	0	0	0	0	0	0	0	0.000281	0	0	0	0	0	0	0	0	0	0	0.000257	0
Deinococcus geothermalis	0	0	0	0.000276	0	0	0	0	0	0	0.000274	0	0	0.000265	0.000244	0	0	0	0	0	0	0	0	0	0	0	0	0	0	0	0	0	0	0.000632	0.00108	0	0	0.000458	0	0.000895
Deinococcus gobiensis	0	0	0	0	0	0	0	0	0	0	0	0	0	0	0	0	0	0	0	0	0.00026	0	0	0	0.000297	0	0	0	0	0	0	0	0	0	0	0	0	0.000458	0	0
Deinococcus irradiatisoli	0	0	0	0	0.00022	0	0	0	0	0	0	0	0	0	0	0	0	0.000313	0	0	0	0.000604	0	0	0.000297	0	0.00109	0	0	0	0	0	0	0	0	0	0	0	0.000515	0.000298
Deinococcus metallilatus	0	0	0	0	0	0	0	0	0	0	0	0	0	0	0	0	0.000451	0	0	0.000207	0	0	0	0	0	0.000445	0.000363	0	0	0	0	0	0	0	0	0	0	0	0	0
Deinococcus peraridilitoris	0	0.000228	0	0	0	0	0.00121	0.000994	0.000304	0.00106	0.000274	0.00057	0	0	0.000976	0	0.00225	0.000313	0.00109	0.000622	0.000779	0.000604	0.000316	0	0.00386	0	0.00182	0.000281	0	0	0.00201	0.000334	0.00259	0.00316	0.000718	0.000262	0.000445	0	0.000515	0.000597
Deinococcus proteolyticus	0	0	0	0	0	0	0	0	0	0	0	0	0	0	0	0	0	0.000939	0.00145	0.000207	0	0	0	0	0	0	0.000363	0	0	0	0.000503	0	0	0	0	0	0.000222	0	0	0.000597
Deinococcus sp. S14-83	0	0	0	0	0	0	0.000303	0	0	0	0	0	0	0	0	0	0	0	0	0	0	0	0	0	0	0	0	0	0	0	0	0	0.000323	0.000632	0	0.000262	0	0	0.000257	0
Deinococcus swuensis	0.000281	0	0	0	0	0	0	0	0	0	0	0	0	0	0	0	0	0	0.000362	0	0	0	0	0	0	0	0	0	0	0	0	0	0	0	0	0	0	0.000458	0	0
Deinococcus wulumuqiensis	0	0	0	0	0	0	0	0	0	0	0	0	0	0	0	0	0	0	0.000362	0	0	0	0	0	0	0	0	0	0	0	0	0	0	0	0	0	0	0	0	0
Delftia sp. Cs1-4	0	0	0	0	0.00022	0.00469	0	0.000398	0.000304	0	0.000274	0	0.000302	0	0	0	0	0.000313	0	0	0	0	0	0	0	0	0	0	0	0	0	0.000334	0	0	0	0	0	0	0	0.000298
Delftia tsuruhatensis	0	0	0	0	0	0.000391	0	0	0	0	0	0	0	0	0	0	0	0	0	0	0	0	0	0	0	0	0.000363	0	0	0	0	0	0	0	0	0	0	0	0	0
Denitratisoma sp. DHT3	0	0	0	0	0	0.000391	0	0	0	0	0	0	0	0	0	0	0	0	0	0	0	0	0	0	0	0	0.000363	0	0	0	0	0	0	0	0	0	0	0	0	0
Denitrobacterium detoxificans	0.000843	0.000228	0.000961	0.000553	0.000661	0.000391	0.000303	0.000199	0.000912	0.000796	0.00137	0.00114	0	0.000265	0.000244	0	0.00676	0.000626	0.00181	0.00373	0.00208	0	0.000632	0.000525	0.00238	0.00267	0.00327	0.00112	0.00063	0	0.00176	0.00167	0.00097	0.0019	0.00251	0.000787	0.00178	0.00595	0.00206	0.00119
Denitrovibrio acetiphilus	0	0	0	0	0	0	0	0	0	0	0.000274	0	0	0.000265	0	0	0.000451	0	0.000362	0	0	0	0	0	0	0	0.000363	0	0	0	0.000503	0.000668	0	0	0.000359	0.000525	0.000222	0	0.000515	0.000298
Dermabacter vaginalis	0	0	0	0	0	0	0	0	0	0	0	0	0	0	0	0	0.000451	0	0	0	0	0	0	0	0	0	0	0	0	0	0	0	0	0	0	0	0	0	0	0
Dermatophilus congolensis	0	0.000228	0	0	0.00132	0	0	0	0	0.000796	0	0.000285	0	0	0	0	0.00135	0	0.00217	0.000622	0	0	0	0	0	0	0.000727	0.00112	0	0	0	0	0	0.00822	0.000718	0.000262	0	0.00366	0.00154	0
Desulfallas gibsoniae	0.0134821	0.0016	0.00288	0.00194	0.00198	0.000391	0.0124128	0.00278	0.00638	0.0167138	0.00192	0.0057	0.00695	0.00424	0.00268	0.00299	0.00271	0.0106464	0.00398	0.00601	0.00727	0.00151	0.00348	0.0063	0.00861	0.00401	0.0123525	0.00225	0.00252	0.00271	0.0249095	0.00835	0.0042	0.00379	0.00431	0.00394	0.000445	0.00641	0.00489	0.00418
Desulfarculus baarsii	0	0	0	0	0	0	0	0	0	0.000531	0	0	0.000302	0	0.000244	0	0	0	0.000724	0.000207	0.00026	0	0	0	0.000297	0.00089	0	0	0	0	0	0.001	0	0	0	0	0.000445	0	0.000515	0
Desulfatibacillum aliphaticivorans	0	0	0	0	0	0	0	0	0	0	0	0	0	0	0	0	0	0	0	0	0	0	0	0	0	0	0	0	0	0	0	0	0	0	0	0	0.000222	0.000458	0	0
Desulfitobacterium dehalogenans	0	0	0	0	0	0	0	0	0.000304	0	0	0	0	0	0	0	0	0	0	0	0	0	0	0.00105	0	0	0	0	0	0	0	0	0	0	0	0	0	0	0	0
Desulfitobacterium dichloroeliminans	0.00112	0.000228	0.000961	0	0.00044	0	0.00182	0.000199	0.000304	0.000265	0.000274	0.00228	0.000605	0.000796	0.000488	0	0.000451	0	0.000724	0.00104	0	0	0.000948	0	0.00267	0	0	0.000562	0.000315	0	0.00226	0.00167	0	0	0.00144	0	0	0.00137	0.000515	0.000298
Desulfitobacterium hafniense	0.0014	0.000456	0.00032	0	0.00044	0	0.00303	0.000597	0.000304	0.00106	0.000822	0.000856	0.000605	0.000265	0.000488	0.000815	0.00135	0.000939	0.000724	0.000414	0.00286	0.000604	0.000632	0.0021	0.000594	0	0.0069	0.000843	0	0.000543	0.00428	0.00234	0.000646	0.000632	0.00108	0.000525	0.000667	0.00229	0.00206	0.000597
Desulfitobacterium metallireducens	0.0148865	0.00844	0.00352	0.00111	0.0044	0.000391	0.0127155	0.00258	0.00152	0.0111425	0.00438	0.00285	0.00544	0.00212	0.00561	0.00707	0.015784	0.00532	0.00724	0.00518	0.0257132	0.00302	0.00601	0.0215272	0.00861	0.00178	0.0112625	0.00422	0.00158	0.00488	0.0155999	0.0110209	0.00323	0.00253	0.00467	0.00682	0.00111	0.00595	0.0105552	0.00179
Desulfobacca acetoxidans	0	0	0.00032	0	0	0	0.000908	0	0	0	0	0	0	0	0	0	0	0.000313	0.000724	0	0	0	0	0	0.000297	0.000445	0	0	0	0	0	0	0.000323	0	0	0	0	0.00137	0.000515	0
Desulfobacter hydrogenophilus	0	0	0	0	0	0	0	0	0	0	0	0	0	0	0	0	0	0.000313	0	0	0	0	0	0	0	0	0.000363	0	0	0	0	0	0	0	0	0	0.000222	0	0	0
Desulfobacter postgatei	0.000281	0	0.00032	0	0	0	0	0	0	0	0	0	0	0	0	0.000272	0	0	0	0	0	0	0	0	0	0	0	0	0	0	0	0.000668	0.000646	0	0	0	0	0	0	0
Desulfobacterium autotrophicum	0	0	0	0	0	0	0.000303	0	0	0	0	0	0	0	0	0	0	0	0.000362	0	0	0	0	0	0	0	0	0	0	0	0	0	0	0	0	0	0	0	0.000257	0
Desulfobacula toluolica	0.000281	0	0	0	0.00022	0	0	0	0	0	0	0	0	0	0	0.000272	0.000451	0	0	0	0	0	0	0.000525	0	0	0	0.000281	0	0	0.000252	0	0.000323	0	0.000359	0.000262	0.000222	0	0	0.000298
Desulfobulbus oralis	0.000281	0.00342	0.00512	0.000276	0.00485	0.000391	0.0971829	0.00875	0.00152	0.000531	0.00137	0.000285	0.000605	0	0.273404	0.000815	0.000451	0.00282	0.0133936	0.00456	0.00104	0.0120809	0	0	0.151406	0	0	0.000281	0	0	0.0236514	0.00134	0.00291	0	0.00144	0.000525	0.00133	0.130897	0.000257	0.00149
Desulfocapsa sulfexigens	0	0	0	0	0	0	0	0	0	0	0	0	0	0	0	0	0	0	0	0	0.00026	0	0	0	0	0	0	0	0	0	0	0	0	0	0	0	0	0.000458	0	0
Desulfococcus multivorans	0	0	0.00032	0	0	0	0	0	0	0.000265	0.000822	0	0	0	0.000244	0	0	0	0	0.000207	0.00026	0	0	0	0.000297	0	0.000727	0	0	0.000543	0.000252	0	0.000323	0.000632	0	0.000262	0.000222	0	0	0.000298
Desulfococcus oleovorans	0.00646	0.000913	0.00608	0.000276	0.00154	0.000782	0.00454	0.00179	0.00152	0.00292	0.00685	0.00257	0.015416	0.00212	0.00244	0.00299	0.00406	0.000626	0.00434	0	0.00883	0	0.0019	0.000525	0	0.000445	0.0069	0.00394	0.000315	0.00136	0.0286836	0.0223757	0.00097	0	0.00359	0.0112807	0.00222	0.0146458	0.0234275	0.00209
Desulfocurvibacter africanus	0.000281	0	0	0	0	0	0.000303	0	0	0	0	0	0	0	0	0	0	0	0	0	0	0	0	0	0.000297	0	0	0	0	0	0	0	0	0	0	0	0	0	0	0
Desulfofarcimen acetoxidans	0.01601	0.0143756	0.00256	0.00138	0.00176	0.000782	0.0151375	0.00278	0.000608	0.00822	0.00192	0.00257	0.00393	0.00159	0.00463	0.00815	0.0108233	0.00344	0.00615	0.00725	0.0397385	0.00181	0.00411	0.0288779	0.00505	0.00267	0.0116258	0.00281	0.00347	0.0076	0.0128322	0.00969	0.00388	0.00316	0.00718	0.0102313	0.00801	0.0032	0.0120999	0.00268
Desulfoglaeba alkanexedens	0	0	0	0	0	0	0	0	0	0	0	0	0	0	0	0	0	0	0	0	0	0	0	0	0	0	0	0	0	0	0.000252	0.000334	0	0	0	0	0	0	0	0
Desulfohalobium retbaense	0	0.000228	0	0	0.00044	0	0.00121	0	0	0.000531	0	0.000285	0	0	0	0	0	0.000313	0.000724	0	0	0	0	0	0	0	0.00145	0.000281	0	0	0	0	0	0.000632	0	0	0	0.000458	0	0
Desulfomicrobium baculatum	0	0	0	0	0.00022	0	0	0	0	0	0	0	0	0	0	0	0.0018	0	0	0	0	0	0	0	0.000297	0	0	0	0	0	0	0	0.000323	0.000632	0	0	0	0	0	0.000298
Desulfomicrobium orale	0	0	0	0	0.00022	0	0.00394	0	0	0	0	0	0	0	0.000488	0	0	0	0	0	0.00026	0	0	0	0	0	0	0.00141	0	0.000271	0	0	0	0	0	0	0	0	0	0
Desulfomonile tiedjei	0.00169	0	0.00032	0	0.000661	0.000391	0.000908	0.000398	0.000608	0.000796	0.000548	0.000285	0.00121	0.000531	0.000732	0.00109	0.0018	0.00219	0.000362	0.00124	0.00104	0.000906	0	0.000525	0.00119	0.000445	0.00109	0.000281	0	0	0.00226	0.002	0.00097	0.00253	0.000718	0.000525	0	0.00183	0.000772	0.00149
Desulfosporosinus acidiphilus	0.00309	0.000913	0.000961	0	0.00132	0	0.00696	0.00179	0.000304	0.00239	0.00383	0.00171	0.00514	0.000265	0.00488	0.00299	0.00271	0.000313	0.00434	0.000622	0.0013	0.00181	0.00126	0	0.00742	0.00134	0.0130791	0.00394	0.00063	0.000814	0.00881	0.00301	0.00097	0.0019	0.00108	0.000525	0.000445	0.00366	0.0018	0.000298
Desulfosporosinus meridiei	0.00253	0.0016	0.0016	0.000553	0.00132	0	0.0151375	0.00139	0.000608	0.00478	0.00219	0.000285	0.000907	0	0.00244	0.00109	0.0018	0.000313	0.00181	0.00124	0.00338	0.000604	0	0.00525	0.00297	0.00089	0.0108992	0.00169	0.00063	0	0.00226	0.000334	0.00097	0.00126	0.000718	0.00105	0.002	0.00137	0.00103	0.000895
Desulfosporosinus orientis	0.00169	0.000228	0.0016	0	0.000661	0	0.00151	0.000398	0	0.00106	0.00164	0.00057	0.00212	0	0.00122	0.00217	0.00135	0.000313	0.00181	0	0.000779	0	0.000316	0.00105	0.00148	0.00134	0.00327	0.000562	0	0.000543	0.00252	0.00301	0.000646	0	0.000718	0	0.000222	0.00137	0.00309	0.000298
Desulfosporosinus youngiae	0.0292112	0	0	0	0.00044	0	0.00515	0.000199	0	0.000531	0.000274	0	0	0	0	0.0171216	0.000451	0	0	0.00104	0.00026	0	0.00316	0	0.000297	0	0.0112625	0.00309	0	0	0.0616447	0.110209	0.000646	0.000632	0.00144	0.125137	0	0.0901635	0.134129	0
Desulfotalea psychrophila	0	0.000228	0	0	0	0	0.000303	0	0	0	0	0	0	0.000265	0	0	0.0018	0.000313	0	0.000414	0.00104	0	0	0	0	0.000445	0.000727	0	0	0	0.000755	0.000334	0	0	0	0.000262	0.000222	0.00229	0.000515	0
Desulfotomaculum ferrireducens	0.00169	0.000456	0.00064	0	0.00044	0	0.00333	0.000199	0	0	0.000274	0.00057	0.000302	0	0.00146	0	0	0	0.00109	0	0.0013	0	0.000632	0.00158	0.000891	0	0.00727	0	0.00063	0	0	0.000334	0	0	0.000359	0.000525	0	0	0.000257	0
Desulfotomaculum nigrificans	0.0258407	0.00639	0.00608	0.000829	0.00881	0	0.027853	0.00437	0.00973	0.0236116	0.00575	0.0119785	0.0123932	0.00292	0.0380473	0.00707	0.0248034	0.00501	0.031493	0.00435	0.0150643	0.014497	0.0142226	0.0021	0.182578	0.00445	0.0592191	0.0132133	0.0192273	0.00163	0.0415158	0.0143605	0.0572047	0.0385659	0.00538	0.00577	0.00423	0.0343262	0.0221402	0.00179
Desulfotomaculum reducens	0.0851057	0.0787236	0.0188945	0.00387	0.0149763	0.00782	0.141384	0.0186905	0.0100304	0.0620798	0.00329	0.0202493	0.0108819	0.00451	0.0382912	0.022557	0.0532145	0.00219	0.0325789	0.0281775	0.127527	0.0187253	0.0199116	0.19847	0.137156	0.0106835	0.0370574	0.0230531	0.0239553	0.0412395	0.0349739	0.0106869	0.0294103	0.0214957	0.0297891	0.00866	0.00133	0.0123574	0.0411911	0.0107373
Desulfotomaculum ruminis	0.00112	0	0.00064	0	0.00044	0.000391	0.00121	0.000795	0.000304	0.000796	0.000822	0.000285	0.00121	0.000265	0.00122	0.000272	0.0018	0	0.000724	0.000207	0.000519	0	0.000632	0.000525	0.000297	0.00134	0.00145	0.000562	0.000315	0	0.00302	0.00134	0.000323	0.000632	0.00251	0	0.000445	0.000915	0.000257	0.000597
Desulfovibrio alaskensis	0.000281	0	0.00032	0	0	0	0.000908	0.000398	0	0.00133	0	0.000285	0	0	0.000244	0	0.000451	0	0	0.000207	0.00156	0	0.000316	0	0	0	0.00109	0.000281	0	0	0.00252	0.000668	0	0.000632	0.000718	0	0	0.000458	0.000257	0
Desulfovibrio carbinolicus	0	0	0	0	0	0	0	0	0	0	0	0	0	0	0	0	0	0	0	0	0	0	0	0	0	0	0	0	0.000315	0	0	0	0	0	0	0	0	0	0	0
Desulfovibrio carbinoliphilus	0	0	0	0	0	0	0.000303	0.000398	0	0	0	0	0	0	0	0	0	0	0	0	0	0	0	0.000525	0	0	0	0	0	0	0	0	0	0	0	0	0	0	0.000257	0
Desulfovibrio desulfuricans	0	0	0	0	0	0	0.00212	0.000398	0	0	0	0	0	0.000265	0	0	0	0	0	0	0	0	0	0.00315	0.000297	0	0	0	0.000315	0	0	0.000334	0	0	0	0	0	0	0.000257	0
Desulfovibrio fairfieldensis	0	0	0	0	0	0	0.00212	0.000795	0	0	0.000274	0	0.000605	0	0.00146	0	0	0	0.0029	0	0	0	0.00221	0.0141764	0	0	0	0	0	0	0	0	0.000323	0	0.000359	0	0	0	0	0
Desulfovibrio ferrophilus	0	0	0	0	0	0	0	0.000199	0	0.000265	0	0	0	0	0	0	0	0	0	0	0	0	0	0	0	0	0	0	0	0	0	0	0	0	0	0	0	0	0	0
Desulfovibrio gigas	0	0	0	0	0	0	0.000303	0.000199	0.000304	0.000265	0	0.000285	0	0	0	0	0.000451	0	0	0	0	0	0	0	0	0	0	0.000281	0	0	0.000252	0.000334	0	0	0	0	0	0	0	0
Desulfovibrio hydrothermalis	0	0	0	0	0	0	0.00151	0	0	0	0	0	0	0	0	0	0	0	0	0	0	0	0	0	0	0	0.000363	0	0	0	0	0.000334	0	0	0	0	0	0	0	0
Desulfovibrio magneticus	0	0	0	0	0	0	0	0	0	0	0	0	0	0	0	0	0	0	0	0	0	0	0	0	0	0	0	0	0.000315	0	0	0	0	0	0	0	0	0	0	0
Desulfovibrio piger	0.00169	0	0	0	0	0	0.000303	0	0	0	0	0	0	0	0	0	0	0	0	0	0	0	0	0.00105	0	0	0	0	0	0.000271	0	0.000668	0	0.000632	0.000359	0	0	0	0.000257	0
Desulfovibrio salexigens	0.000281	0	0.00032	0	0.00022	0.000391	0	0	0	0.00133	0.000274	0.000285	0.00151	0	0	0	0.0018	0	0.000724	0	0.0013	0	0.000316	0.000525	0	0	0.000363	0	0	0.000271	0.00201	0.000668	0	0.000632	0.000718	0.000262	0.000222	0	0.000515	0
Desulfovibrio sp. IOR2	0.000281	0	0	0	0	0	0	0	0	0	0	0	0.000302	0	0.000244	0	0	0	0	0	0.00026	0	0	0	0.000297	0	0	0	0	0	0.000252	0	0	0	0	0	0	0.000458	0.000257	0.000298
Desulfovibrio vulgaris	0.000562	0	0	0	0	0.000391	0.000303	0	0.000608	0.000796	0.000822	0.000285	0.000907	0.000531	0.000488	0.000544	0	0.000939	0.00109	0	0.00026	0	0.000632	0	0	0	0.000727	0.000281	0	0	0.00428	0.002	0	0	0.000718	0.000262	0	0.000915	0.00129	0.000895
Desulfurella acetivorans	0.0123586	0	0.00064	0	0.000661	0	0.0102935	0.00477	0	0.000796	0.000548	0.000285	0.000605	0.000265	0.00707	0.000815	0.000451	0.000626	0.00181	0.00124	0.00156	0.000604	0.000316	0.0021	0.0181094	0.00089	0.00618	0.00169	0.000946	0.000271	0.00327	0.001	0.00356	0.000632	0.000359	0.000262	0.00133	0.00732	0.00103	0.000298
Desulfurispirillum indicum	0.00225	0.00137	0.00032	0.000553	0.000661	0	0.00272	0.00159	0.000912	0.00212	0.00164	0.000285	0.00363	0.000796	0.00195	0.00272	0.00316	0.000626	0.00217	0.00186	0.00571	0.000604	0.00158	0	0.00297	0.00312	0.00436	0.000562	0	0.00109	0.00528	0.00401	0.00194	0.00443	0.00108	0.00236	0.00089	0.00412	0.00257	0.00149
Desulfurivibrio alkaliphilus	0	0	0	0	0.00022	0	0	0.000398	0	0	0	0	0.000302	0	0.000488	0	0.000451	0.000313	0	0	0.00026	0	0	0	0	0	0.000363	0	0	0	0	0.000334	0.000323	0	0	0.000525	0.000222	0.000458	0.000257	0
Desulfurobacterium thermolithotrophum	0	0	0.00032	0	0	0	0	0	0	0	0	0	0	0	0	0	0	0	0.000362	0.000207	0	0	0	0	0	0	0	0.000281	0	0	0	0	0	0	0	0	0	0	0.000257	0
Devosia sp. 1566	0	0	0	0	0	0.000391	0	0	0	0	0	0	0	0	0	0	0.000451	0	0	0	0	0	0	0	0	0	0	0	0	0	0	0	0	0	0	0	0	0	0	0
Devosia sp. A16	0	0	0.00032	0	0	0.000782	0	0.000199	0	0	0	0	0	0	0	0	0	0.000313	0	0	0.00026	0	0	0	0.000297	0	0.000363	0	0	0	0	0	0	0	0	0	0	0	0.000515	0.000298
Devriesea agamarum	0	0	0	0	0.00022	0	0	0	0	0	0	0	0	0	0	0	0	0	0	0	0	0	0	0	0	0	0	0	0	0	0	0	0	0	0	0	0	0	0	0
Dialister pneumosintes	1.29709	0.0869383	0.0176135	0.0110579	0.0768634	0.000782	0.702078	0.874476	0.123709	0.401131	0.0531323	0.281494	0.0417138	0.0559719	0.479737	0.0676711	0.337326	0.0100201	0.636375	0.0549046	0.0116878	0.175173	0.0186474	0.0750826	1.06667	0.0373922	0.961311	0.210289	0.281474	0.00298	0.553544	0.0343985	0.955028	0.160586	0.00825	0.0291199	0.00423	0.342347	0.220887	0.00716
Dialister sp. Marseille-P5638	1.20917	0.169313	0.00544	0.0281976	0.215834	0.000391	1.18708	0.127652	0.524318	0.57331	0.14899	0.665376	0.0550138	0.15253	1.35775	0.0660405	0.94343	0.0203534	0.239274	0.0213403	0.0101294	0.38991	0.00632	0.138089	0.378219	0.0525271	2.18348	0.296316	0.686823	0.00326	1.25353	0.0671271	0.92077	0.15616	0.00574	0.0579774	0.00222	0.219688	0.529564	0.00418
Diaphorobacter polyhydroxybutyrativorans	0	0	0	0	0	0	0	0	0	0	0	0	0	0	0	0	0	0	0.000362	0	0	0	0	0	0	0	0	0	0	0	0	0	0	0	0	0	0	0	0	0.000298
Dichelobacter nodosus	0.0289303	0.00502	0.00833	0.000276	0.0116727	0.00117	0.000606	0.000597	0.00547	0.122833	0.00164	0.00599	0.0275069	0.000796	0.00951	0.0244594	0.00496	0.0313129	0.00253	0.00269	0.0109086	0	0.000632	0.0063	0.00445	0	0.00727	0.0154624	0.000946	0.0567043	0.161031	0.0267173	0.000646	0.00126	0.0143562	0.0870973	0.000222	0.0471413	0.108642	0.0447387
Dickeya chrysanthemi	0	0	0	0	0	0	0	0	0	0	0	0	0	0	0	0	0	0	0	0	0	0	0	0	0	0	0.000363	0	0	0	0.000252	0	0	0	0	0	0	0	0	0
Dickeya dadantii	0	0	0	0	0.000661	0.000782	0	0	0	0.000265	0	0.000285	0	0	0	0	0	0	0	0	0	0	0	0.000525	0	0	0	0.000281	0	0.000814	0.000252	0.000668	0	0	0	0	0	0	0.000515	0.000298
Dickeya dianthicola	0	0	0	0	0	0	0	0	0	0.000265	0	0	0	0	0	0	0	0	0	0	0	0	0	0	0	0	0	0	0	0	0	0	0	0	0	0	0	0	0	0
Dickeya fangzhongdai	0	0	0	0	0	0	0	0	0	0	0	0	0	0	0	0	0	0	0	0	0	0	0.000316	0	0	0	0	0	0	0	0	0	0.000323	0	0.000359	0	0.000222	0	0	0.000298
Dickeya paradisiaca	0	0	0	0.000276	0	0	0	0	0	0	0	0	0	0	0	0	0	0	0	0	0	0	0	0.000525	0	0	0	0	0	0	0.000252	0	0	0	0	0	0	0	0	0
Dickeya sp. NCPPB 3274	0	0	0	0	0	0	0	0	0.000608	0	0	0.000285	0	0	0	0	0	0	0	0	0	0	0	0.000525	0	0	0	0.000562	0	0.000271	0.000252	0.000334	0	0	0	0.000262	0	0	0.000515	0.000298
Dickeya zeae	0	0	0	0	0	0	0	0	0	0	0	0	0	0	0	0	0	0	0	0	0	0	0	0	0.000297	0	0	0	0	0	0.000252	0	0	0	0	0	0	0.000458	0	0
Dietzia psychralcaliphila	0	0	0	0	0	0	0	0	0	0	0	0	0	0	0	0	0	0	0	0	0	0	0	0	0	0.000445	0	0	0	0	0	0	0	0	0	0	0	0	0.000257	0
Dietzia timorensis	0	0	0	0	0	0	0	0	0.000608	0.000265	0	0	0	0	0	0	0	0	0	0	0	0	0	0	0	0	0	0	0	0	0	0	0	0	0	0	0	0	0	0.000298
Dinoroseobacter shibae	0	0	0	0	0	0	0.000303	0	0	0	0	0	0	0	0	0	0	0	0	0	0	0	0	0	0	0	0	0	0	0	0	0	0	0	0	0	0	0	0	0
Dokdonella koreensis	0	0	0.00064	0	0	0	0	0	0	0	0	0	0	0	0	0	0	0	0	0	0	0	0	0	0	0	0	0	0	0	0	0	0	0	0	0	0	0.000458	0	0
Dokdonia donghaensis	0	0	0	0	0	0	0	0	0	0	0	0	0	0	0	0	0	0	0	0	0	0	0	0	0	0	0	0	0	0	0.000252	0	0	0	0	0	0	0	0	0
Dokdonia sp. 4H-3-7-5	0.000281	0.000685	0	0.000829	0.00044	0.00117	0	0.000597	0.000608	0.00159	0	0.00057	0.000605	0	0.000244	0.000272	0.000451	0.000939	0.000724	0.00104	0.00156	0	0.000316	0.000525	0.000297	0.000445	0.00145	0.000281	0	0.000814	0.00101	0.00134	0.000646	0.000632	0.000718	0.000787	0.000222	0.000915	0.000772	0.000597
Dokdonia sp. Dokd-P16	0	0	0	0	0	0	0	0	0	0	0	0	0.000302	0	0	0	0	0	0	0	0	0	0	0	0	0	0	0	0	0	0	0	0	0	0	0	0	0	0	0
Dokdonia sp. PRO95	0.000281	0	0	0	0	0	0	0	0	0	0	0	0	0	0	0	0	0	0	0	0	0	0	0	0	0	0	0	0	0	0	0	0	0	0	0	0	0	0	0
Dolichospermum compactum	0.000281	0	0	0	0	0	0	0	0	0.000265	0	0	0	0	0.000244	0	0.000451	0	0	0	0.00026	0	0	0	0	0	0.000727	0	0	0	0.000503	0	0	0	0	0	0	0	0	0
Dolichospermum sp. UHCC 0315A	0	0	0	0	0	0	0	0	0	0	0	0	0	0	0	0	0	0	0	0	0	0	0	0	0	0	0.000363	0	0	0	0	0	0	0	0	0	0	0	0	0
Dolosigranulum pigrum	0.00758	0.011181	0.0435533	0.0362146	0.0224644	0.0113454	0.00333	0.00477	0.0276597	0.0156526	0.0232796	0.0273794	0.000907	0.0175078	0.011463	0.0239159	0.0401364	0.00783	0.0293211	0.0441309	0.0397385	0.0235577	0.0161189	0.00893	0.00653	0.00935	0.00654	0.0216474	0.00567	0.00678	0.00352	0.00267	0.0126044	0.0158057	0.0168686	0.023086	0.0215809	0.0109844	0.0085	0.00805
Draconibacterium orientale	0.00899	0.00205	0.00128	0.00194	0.00463	0.000391	0.00848	0.00895	0.0668695	0.11567	0	0.00342	0.00242	0	0.013658	0.00299	0.0135291	0.00188	0.00253	0.000829	0.0257132	0.00121	0.00221	0.000525	0.00445	0.00089	0.0156222	0.00281	0.00567	0.00163	0.0417674	0.0120228	0.000646	0	0.00574	0.00184	0.00334	0.0366146	0.0319231	0.00567
Duncaniella sp. B8	0	0	0	0	0.00022	0	0	0.000199	0	0	0	0	0	0	0	0	0	0	0	0	0	0	0	0	0	0	0.000363	0	0	0	0	0	0	0	0	0	0	0	0	0
Dyadobacter fermentans	0	0	0	0	0	0	0	0	0.000304	0	0	0.000285	0	0	0	0	0	0	0	0	0	0	0	0	0	0.00089	0	0	0	0	0.000252	0	0	0	0	0	0	0	0	0
Dyadobacter sp. 32	0	0	0	0	0	0	0	0.00119	0.000304	0.000531	0.000274	0	0	0	0	0.000272	0	0	0.00145	0	0	0.000302	0	0	0	0	0.000727	0	0	0.000271	0.000755	0	0	0	0.000359	0	0	0.000458	0.000772	0
Dyella japonica	0	0	0	0	0	0	0	0	0	0	0	0	0	0	0	0	0	0	0	0	0	0	0	0	0	0	0	0	0	0	0	0	0	0	0.000359	0	0	0	0	0
Dyella sp. M7H15-1	0	0	0	0	0	0	0	0	0	0.000531	0	0	0	0	0	0	0	0	0	0	0	0	0	0.000525	0.000297	0	0.000727	0	0	0	0	0.000334	0	0	0.000359	0	0	0	0	0
Dysosmobacter welbionis	0	0	0	0	0	0	0	0	0	0	0	0	0	0	0	0	0	0	0	0	0.00026	0	0	0	0	0	0	0	0	0	0	0	0	0	0	0	0	0.000458	0	0
Echinicola rosea	0	0	0	0	0	0	0.000303	0	0.000304	0	0	0	0	0	0	0	0.000902	0	0	0	0	0	0	0	0.000297	0	0.000727	0	0	0	0.00126	0	0	0	0	0	0	0	0	0
Echinicola sp. LN3S3	0	0	0	0	0	0	0	0	0	0	0	0	0	0	0	0	0	0	0	0	0	0	0	0	0	0	0	0	0	0	0	0	0	0	0	0	0	0	0	0.000298
Echinicola strongylocentroti	0.000562	0.000685	0	0	0.00022	0.000391	0	0.000199	0.00213	0.000531	0.000274	0	0.000907	0	0	0	0.000451	0	0	0	0	0	0	0	0	0	0	0	0.000946	0	0	0	0	0	0.00215	0	0	0	0.000257	0
Echinicola vietnamensis	0	0	0	0	0	0	0	0	0	0	0	0.000285	0	0	0	0.000272	0	0	0	0	0	0	0	0	0	0	0	0	0	0	0	0.000334	0.00097	0	0	0	0	0	0	0.000298
Ectothiorhodospira haloalkaliphila	0	0	0	0	0.00022	0	0.00182	0	0	0	0	0	0	0	0	0	0	0	0	0	0	0	0	0	0	0	0	0	0	0	0	0.000334	0	0	0	0	0	0.000458	0	0
Ectothiorhodospira sp. BSL-9	0	0	0	0	0	0	0	0	0	0	0	0	0	0	0	0	0	0	0	0	0	0	0	0	0	0	0	0	0	0	0	0.000334	0	0	0	0	0	0	0	0
Edwardsiella ictaluri	0.00983	0.0164293	0.0032	0.055013	0.0420657	0.044208	0.00272	0.0133219	0.00851	0.0222851	0.00383	0.00799	0.0202523	0.00955	0.00146	0.00924	0.015333	0.0212928	0.00905	0.0157462	0.0374009	0.00393	0.00632	0.0288779	0.00327	0.0049	0.00945	0.0253021	0.014184	0.0415108	0.0354771	0.0430816	0.00679	0.00948	0.068192	0.0196756	0.0253631	0.0279186	0.0355274	0.0590551
Edwardsiella piscicida	0	0	0	0	0	0	0	0	0	0	0	0	0	0	0	0	0	0.000313	0	0	0	0	0	0	0	0	0	0	0	0	0	0	0	0	0	0.000525	0	0	0	0
Edwardsiella sp. EA181011	0	0	0	0	0	0	0	0	0	0	0	0	0	0	0	0	0	0	0	0.000622	0	0	0	0	0	0	0	0	0	0	0	0	0	0	0.000359	0	0	0	0	0.000597
Edwardsiella tarda	0	0	0	0	0	0	0	0	0	0	0	0	0	0	0	0	0	0	0	0	0	0	0	0	0	0	0	0	0	0.000271	0	0	0	0	0	0	0	0	0	0
Eggerthella lenta	0	0	0	0	0	0	0	0	0	0	0.000274	0	0	0.000265	0	0	0	0	0.000362	0.000207	0	0	0	0.000525	0.000297	0	0	0	0.000315	0	0.000252	0.000334	0.000323	0.00126	0	0.000525	0	0.000458	0	0.000298
Eggerthella sp. YY7918	0	0	0	0	0	0	0	0	0	0	0	0	0	0	0	0	0	0	0.000362	0	0	0	0	0	0	0	0.000363	0	0	0	0	0.000334	0	0	0	0	0	0	0	0
Egibacter rhizosphaerae	0.000281	0	0	0	0.00022	0	0	0	0.000304	0.000265	0	0	0.000302	0	0	0	0.00135	0	0.000362	0	0	0.000302	0	0	0.000594	0	0	0	0	0	0.000755	0	0.000323	0	0	0	0	0	0.000257	0
Egicoccus halophilus	0	0	0	0	0	0	0.000303	0.000199	0	0.000531	0	0	0	0	0.000244	0	0.000451	0.000313	0.000362	0	0	0	0	0	0.000297	0	0.000727	0.000281	0	0	0.000252	0	0.000646	0	0	0	0.000222	0.000915	0.000257	0
Ehrlichia canis	0.0014	0	0.00032	0.000276	0.00022	0.000391	0.000303	0.000199	0.00122	0.000531	0.000822	0	0.000605	0.000531	0.000488	0.000272	0.000902	0.000939	0.000724	0.000414	0.00208	0	0.000632	0	0.000594	0.000445	0.000363	0	0	0	0.00302	0.002	0.00097	0.000632	0.000718	0.00236	0.00089	0.00229	0.00283	0.000895
Ehrlichia chaffeensis	0	0	0	0	0	0	0	0	0	0	0	0	0	0	0	0	0	0	0	0	0	0	0	0	0	0	0	0	0.000315	0	0	0	0	0	0	0	0	0	0	0
Ehrlichia ruminantium	0	0	0	0	0	0	0	0	0	0.000265	0.000274	0	0	0	0	0	0	0	0	0	0.00026	0	0.000316	0	0.000297	0	0	0	0	0	0.000252	0	0.000646	0	0	0.000262	0	0.000458	0.000515	0
Ehrlichia sp. HF	0	0	0	0	0	0	0	0	0	0	0	0	0	0	0	0	0	0	0	0	0	0	0	0	0	0	0	0	0	0	0	0	0	0.000632	0	0	0	0	0	0
Eikenella corrodens	0.613997	0.358706	0.98123	1.16909	0.872147	0.159618	0.325154	1.98556	2.95594	0.518924	0.434097	0.379033	0.685254	0.306917	0.195114	0.793301	0.246681	6.69971	0.562892	0.109395	0.396606	0.24796	0.19564	0.767627	0.0421563	0.136659	0.42398	0.434072	0.434032	0.767542	0.785781	0.953138	1.63599	0.228866	0.451862	1.04254	0.976479	0.254929	0.269545	0.321821
Elizabethkingia anophelis	0	0	0	0	0	0	0	0	0	0	0	0	0	0	0	0	0	0	0	0.000207	0.00026	0	0	0	0	0	0	0	0	0	0	0	0	0	0	0	0	0	0	0
Elizabethkingia meningoseptica	0	0.000228	0	0	0	0.00156	0	0.000199	0	0.000265	0	0	0	0.000265	0.000488	0	0.000451	0.000313	0	0	0.0114281	0	0	0.0021	0	0	0.000363	0	0	0	0	0	0	0	0.000718	0	0	0.000458	0	0
Elizabethkingia miricola	0	0	0	0	0	0	0	0	0	0	0	0	0	0	0	0	0	0	0	0	0	0	0	0	0	0	0	0	0	0	0	0	0	0	0	0	0	0	0	0.000298
Elizabethkingia sp. 2-6	0.0244363	0.0120938	0.00929	0.00691	0.0121132	0.0183874	0.0184678	0.0190881	0.0820671	0.0912627	0.0101335	0.0131193	0.0217637	0.00424	0.025121	0.00897	0.0202937	0.00971	0.0170135	0.00663	0.0371412	0.00725	0.00474	0.0063	0.00742	0.00356	0.0385106	0.00534	0.017336	0.0146509	0.0533415	0.029055	0.00582	0.00126	0.019022	0.0173145	0.00779	0.048972	0.0404188	0.0175972
Elizabethkingia sp. JS20170427COW	0.00702	0.00707	0.00865	0.0171397	0.00286	0.0242557	0.000606	0.0101406	0.00638	0.0299787	0.00466	0.0077	0.00574	0.00265	0.000976	0.00299	0.00631	0.00689	0.000362	0.00373	0.0231159	0.00332	0.00284	0.0110261	0.000297	0.00178	0.00291	0.00197	0.00158	0.0170927	0.00252	0.00534	0.00226	0	0.00933	0.0118054	0.00534	0.000915	0.00438	0.0119303
Elizabethkingia ursingii	0	0	0	0.000276	0	0	0	0	0	0.000265	0	0	0.000302	0	0	0	0	0	0	0	0	0	0	0	0	0	0	0	0	0	0.000252	0	0	0	0	0	0	0	0	0
Elusimicrobium minutum	0	0	0	0	0	0	0.00303	0	0.000304	0.000531	0	0	0	0	0.000732	0.000272	0	0.000313	0.000362	0	0.000519	0	0.000632	0	0.000891	0.000445	0.00182	0	0.000315	0	0.000755	0.001	0.000646	0	0	0.000525	0	0.000458	0.00103	0
Emcibacter congregatus	0	0	0	0	0	0	0	0	0	0	0	0	0	0	0.000244	0	0.000451	0	0	0.000207	0	0	0	0	0.000297	0	0	0	0	0	0	0	0	0	0	0	0	0	0.000257	0
Emcibacter sp. MEBiC09520	0	0	0	0	0	0	0	0	0.000608	0.000265	0	0	0	0	0	0	0.000451	0	0	0	0	0	0	0	0	0	0.000363	0	0	0	0.000252	0.000668	0	0	0	0	0	0	0	0
Endomicrobium proavitum	0	0	0	0	0	0	0	0	0	0	0	0.000285	0	0	0	0	0	0.000313	0	0	0	0	0	0	0	0	0	0	0	0	0	0	0	0	0	0.000262	0	0	0.000257	0
endosymbiont 'TC1' of Trimyema compressum	0.00197	0.000685	0.00032	0.000276	0.00044	0	0.00182	0.000398	0.000304	0.00133	0.000274	0.000285	0	0	0.000488	0.00217	0.00406	0	0.000362	0.00104	0.00468	0	0.000948	0.00315	0.000891	0	0.00291	0.000562	0	0.000271	0.00226	0.00267	0	0.000632	0.00108	0.00315	0	0.00275	0.00232	0.000597
endosymbiont of Acanthamoeba sp. UWC8	0.0014	0.000456	0.0016	0.000276	0.000661	0	0.00182	0.000795	0.000912	0.00106	0.00301	0.00057	0.00151	0.000531	0.00171	0.000544	0.00135	0.000313	0.00181	0	0.00312	0	0.00158	0.000525	0.00148	0.000445	0.00109	0.000562	0.00063	0.000814	0.00302	0.00134	0.000323	0	0.000359	0.000525	0.000222	0.00275	0.00232	0.000597
endosymbiont of Euscepes postfasciatus	0.000281	0.000228	0	0.000276	0	0	0	0	0.000304	0.000531	0	0	0.000302	0.000265	0	0	0	0	0.000362	0.000207	0.000519	0	0	0	0.000891	0	0.00109	0.000281	0	0.000271	0	0.000668	0.000323	0.000632	0.000359	0	0.000222	0.00137	0.000257	0.00119
endosymbiont of Pachyrhynchus infernalis	0.000281	0.00114	0.00064	0.00111	0.00044	0	0.00182	0.000398	0.000304	0.000796	0.000274	0.00057	0.000302	0.000265	0	0.000272	0.000902	0	0.000724	0.000207	0.000779	0	0	0.000525	0.000297	0.000445	0.000727	0.000562	0	0.000543	0.00101	0.00167	0.00129	0	0.00144	0.000262	0.000667	0.00137	0.00103	0.000895
endosymbiont of Sipalinus gigas	0.000562	0.000228	0	0	0.00022	0.000782	0	0.000199	0.00365	0.00239	0	0	0	0	0	0	0	0	0.00145	0	0.000519	0	0	0	0.00148	0	0.00109	0.000281	0	0.000543	0	0.000334	0	0	0	0	0	0.000458	0.00257	0
endosymbiont of unidentified scaly snail isolate Monju	0	0	0	0	0	0	0.000303	0	0	0	0	0	0	0	0	0	0	0	0	0	0.00026	0	0	0	0	0	0	0	0	0	0	0	0	0	0	0	0	0	0	0
Ensifer adhaerens	0	0	0	0	0	0	0	0	0	0	0	0	0	0	0	0	0	0	0.000362	0	0	0	0	0	0	0	0	0	0	0.000271	0	0	0	0	0	0	0	0	0	0.000298
Enterobacter asburiae	0.00112	0.00342	0	0.0094	0.00639	0.00782	0	0.000994	0	0.00159	0.000548	0.00114	0.00242	0.000531	0	0.0019	0.000902	0.000939	0.000724	0.00124	0.0039	0.000604	0.000316	0.00368	0	0	0.00145	0.00281	0.00252	0.00651	0.00352	0.00802	0.00097	0.00126	0.00897	0.00236	0.00378	0.0032	0.00206	0.00835
Enterobacter bugandensis	0.00534	0.0114092	0.00256	0.0190748	0.0284108	0.0183874	0.00212	0.00557	0.00699	0.0183056	0.00356	0.00428	0.0151137	0.00531	0.00341	0.00489	0.00676	0.0150302	0.0104977	0.00849	0.0228561	0.00453	0.00348	0.0126013	0.00178	0.00668	0.00545	0.0134945	0.00536	0.020891	0.0269224	0.0267173	0.0084	0.0120123	0.0290713	0.0167898	0.019356	0.0160189	0.0203381	0.028931
Enterobacter cloacae	0.000843	0.000913	0	0.00221	0.00308	0.00196	0.000303	0.000199	0.000304	0.00186	0	0.000285	0.00242	0.00106	0.000244	0.000544	0.000451	0.000626	0.000362	0.000829	0.00208	0.000604	0.000316	0.00158	0	0	0.00109	0.00337	0.000946	0.00407	0.00226	0.00267	0.000646	0.00253	0.00323	0.00236	0.002	0.000915	0.00257	0.00447
Enterobacter cloacae complex sp.	0.00758	0.00479	0.00769	0.0047	0.00551	0.00665	0.00969	0.00497	0.00699	0.00982	0.00301	0.00171	0.00574	0.00212	0.00439	0.00652	0.00631	0.00752	0.00543	0.00601	0.0171421	0.000906	0.00316	0.00105	0.00267	0.00223	0.0105359	0.00281	0.00126	0.00326	0.0198773	0.0160304	0.00549	0.0019	0.00574	0.0146911	0.00267	0.0141882	0.0120999	0.00686
Enterobacter cloacae complex sp. ECNIH7	0	0	0	0	0	0	0	0	0	0	0	0	0	0	0	0	0	0	0	0	0	0	0	0	0	0	0	0	0	0	0	0.000334	0	0	0	0	0	0	0	0
Enterobacter cloacae complex sp. FDA-CDC-AR_0132	0	0	0	0	0	0	0	0	0	0	0	0	0	0	0	0	0	0	0	0	0	0	0	0	0	0	0	0	0	0	0	0	0	0	0	0	0	0	0.000257	0
Enterobacter hormaechei	0	0.000228	0	0	0.000661	0.000391	0.00212	0.000398	0.000304	0.000265	0	0	0.000605	0	0	0.000272	0	0.000313	0	0	0.000519	0	0	0.00105	0.00119	0	0	0.000281	0.000315	0.000814	0.000503	0.000668	0.000323	0.000632	0.000718	0	0.000222	0.000915	0.00129	0.000597
Enterobacter kobei	0	0.000913	0.00032	0.00636	0.0044	0.00313	0	0.000795	0.000608	0.00159	0	0.00057	0.00121	0.000531	0	0	0.000451	0.00125	0.000362	0.000414	0.00208	0	0.000948	0.0021	0	0.00089	0.000363	0.00197	0.000946	0.00271	0.00327	0.00534	0.000646	0.000632	0.00754	0.00105	0.00178	0.000915	0.00206	0.00507
Enterobacter ludwigii	0	0.000456	0	0.000553	0.00044	0	0	0	0	0.000531	0	0	0.000302	0	0	0	0	0.000939	0	0.000414	0.00026	0.000302	0.000316	0	0	0.000445	0.000363	0.000281	0	0.000814	0.00201	0.000668	0.000646	0	0.00144	0.000262	0.000445	0.000915	0.00129	0.00119
Enterobacter roggenkampii	0.00309	0.00753	0.00064	0.0168633	0.014756	0.0160401	0.00121	0.00199	0.00274	0.00345	0.000548	0.002	0.00635	0.00584	0.000732	0.00245	0.00271	0.00501	0.00326	0.00186	0.00701	0.000604	0.00316	0.00683	0	0.00089	0.00182	0.00675	0.00221	0.0143795	0.00956	0.0160304	0.00097	0.00379	0.0215343	0.00551	0.00823	0.00732	0.00824	0.0202816
Enterobacter soli	0	0.000456	0	0	0	0	0	0	0	0	0	0	0	0	0	0	0	0	0	0	0	0	0	0	0	0	0	0	0	0	0.000252	0	0	0	0	0	0	0.000458	0.000257	0.000298
Enterobacter sp. 18A13	0	0	0	0	0	0	0	0	0	0	0	0	0	0	0	0	0	0	0	0	0	0	0	0	0	0	0	0	0	0	0	0	0	0	0	0	0	0	0.000257	0
Enterobacter sp. 638	0	0	0	0	0	0	0	0	0	0	0	0	0	0	0.000244	0	0	0	0	0	0	0	0	0	0	0	0	0	0	0	0	0	0	0	0	0	0	0	0	0
Enterobacter sp. FY-07	0	0	0	0	0	0	0	0	0	0	0	0	0	0	0	0	0	0	0	0	0	0	0	0	0	0	0	0	0	0	0.000252	0	0	0	0	0	0	0	0	0
Enterobacter sp. LU1	0.0014	0.00388	0.00064	0.00525	0.00705	0.00782	0.000303	0.00119	0.00122	0.0069	0	0.00057	0.00272	0.00212	0.000732	0.00136	0.00135	0.00125	0.000362	0.00228	0.00493	0	0.000948	0.00525	0	0	0.00109	0.00141	0.00158	0.00841	0.0073	0.00768	0.000323	0.0019	0.00467	0.00315	0.00356	0.00503	0.00438	0.0101408
Enterobacter sp. SA187	0	0	0	0	0	0	0	0	0	0	0	0	0	0	0	0	0	0	0	0	0	0	0	0	0.000297	0	0	0	0	0	0	0	0	0	0	0	0	0	0	0
Enterobacteriaceae bacterium strain FGI 57	0	0	0	0	0.00242	0.000391	0	0	0.000304	0.00106	0	0.000285	0.000302	0	0.000488	0.000272	0	0.00157	0	0.000207	0.00026	0	0.000948	0.00105	0	0	0.000363	0	0.000946	0.00244	0.00554	0.00334	0	0.000632	0.00179	0.00184	0.000667	0.00229	0.00129	0.00268
Enterococcus avium	0	0.000913	0.00128	0.00111	0.00264	0.000782	0.000908	0.000199	0.00122	0.00186	0.00192	0.00114	0.000302	0.00186	0.00122	0.00163	0.00496	0.00125	0.0550222	0.00518	0.00623	0.000604	0.00126	0.000525	0	0.00356	0.000363	0.000281	0	0.000814	0.00101	0.000334	0.000323	0	0.000359	0.00131	0.00156	0.000915	0.00257	0.00298
Enterococcus cecorum	0.0014	0.0189393	0.045795	0.0257096	0.031274	0.0160401	0.000303	0.00756	0.0680853	0.0212239	0.0342348	0.0285202	0.000302	0.0116719	0.000488	0.0244594	0.0369796	0.0156565	0.0224433	0.0511753	0.0812951	0.0546659	0.0173832	0.0320282	0.00148	0.0195864	0.00254	0.0224908	0.00883	0.0141082	0.00352	0.00134	0.00905	0.00316	0.0366083	0.0333173	0.0269205	0.0032	0.00566	0.0140181
Enterococcus durans	0	0.000228	0	0.000829	0.00044	0.000391	0	0.000199	0.000608	0.000531	0.00164	0.000856	0	0.000265	0.000244	0.000272	0.000902	0.000626	0	0.00145	0.00182	0.00211	0	0.00158	0.000594	0.00134	0	0.000562	0.000315	0.000543	0.000252	0	0	0.000632	0.000359	0.000787	0.000667	0	0	0.000597
Enterococcus faecalis	0.0443785	0.066858	0.0643692	0.110302	0.030393	0.0535973	0.0508621	0.0165033	0.0565351	0.0395295	0.0306743	0.025383	0.00605	0.0172425	0.0119508	0.0421246	0.117252	0.0197271	0.091583	0.0874331	0.272196	0.0513437	0.0429838	0.159091	0.00802	0.0596494	0.0185287	0.0475118	0.0160752	0.0301157	0.0264191	0.0170322	0.0177755	0.0309791	0.0470166	0.0354161	0.192893	0.0283763	0.0471124	0.028931
Enterococcus faecium	0.234251	0.392705	1.18587	1.72144	0.443562	0.647862	0.0653941	0.184121	1.03131	0.485761	0.56145	0.483132	0.0592456	0.235294	0.0946305	0.550609	0.924489	0.2862	0.724701	0.958241	1.80953	0.753846	0.436792	0.721948	0.0751094	0.573346	0.127521	0.630024	0.131124	0.20267	0.178392	0.113882	0.156747	0.17892	0.434276	0.489791	2.90318	0.201838	0.19643	0.283942
Enterococcus gallinarum	0	0.00114	0	0	0	0	0	0	0	0	0	0	0	0	0	0	0	0	0	0	0	0	0	0	0	0	0	0	0	0	0	0	0	0	0	0	0	0	0	0
Enterococcus gilvus	0	0	0	0	0	0	0	0	0	0	0	0	0	0	0	0	0	0	0	0	0	0	0	0	0	0.000445	0	0	0	0	0.000252	0	0	0	0.000359	0	0	0	0	0
Enterococcus hirae	0.0620738	0.0335431	0.0701336	0.0856986	0.031274	0.0379484	0.0799261	0.0270415	0.0577509	0.0634063	0.0410817	0.035365	0.0241819	0.0190994	0.0343889	0.0551696	0.0847825	0.0313129	0.0713117	0.0747946	0.174538	0.0585922	0.0369787	0.0661567	0.0270156	0.0520819	0.0861039	0.0508854	0.012608	0.0214337	0.0734704	0.0500948	0.0307031	0.0252891	0.0541947	0.0624372	0.155071	0.0544642	0.0494294	0.0337032
Enterococcus mundtii	0	0	0	0	0	0	0	0.000199	0	0	0	0	0	0	0	0	0	0	0	0	0.00026	0	0	0.000525	0	0	0.000363	0	0	0	0	0	0	0	0	0	0	0	0	0
Enterococcus sp. HSIEG1	0.000562	0.00342	0.0108883	0.00525	0.00529	0.00235	0.000606	0.00258	0.0100304	0.00424	0.00712	0.00656	0	0.00292	0.000732	0.00707	0.00316	0.00376	0.00543	0.00684	0.0150643	0.00815	0.00158	0.0042	0	0.00445	0	0.00618	0.000946	0.00271	0.000503	0	0.00129	0	0.00359	0.00603	0.00845	0.00137	0.000772	0.00328
Enterococcus wangshanyuanii	0.01601	0.00411	0.0377889	0.113896	0.00044	0.0238645	0.000303	0.000994	0.000608	0.00345	0.00137	0	0.000605	0.00265	0	0.00951	0.0211956	0.00344	0.00941	0.00104	0.0792173	0	0.00727	0.0152265	0	0.00089	0.000363	0.0163058	0	0.0038	0.00428	0.002	0	0.00126	0.000718	0.00131	0.158186	0.000915	0	0.00179
Entomoplasma luminosum	0	0	0	0	0	0.000391	0	0	0	0.000265	0	0	0	0	0	0	0	0	0	0	0.00026	0	0	0.000525	0.000297	0	0	0	0	0	0.000252	0	0	0	0	0	0.000445	0	0	0
Entomoplasma melaleucae	0.000281	0	0	0	0	0	0	0	0	0	0	0	0	0	0	0	0	0	0.000362	0	0.00026	0	0	0	0	0	0.000727	0	0	0	0.000252	0	0	0	0	0	0	0	0	0
Entomoplasma somnilux	0.000281	0	0	0	0	0	0	0	0	0.000265	0	0	0	0	0	0	0	0	0	0	0	0	0	0	0	0	0	0	0	0	0	0.000668	0	0	0	0	0	0	0	0
Ereboglobus luteus	0	0	0	0	0	0	0	0	0	0	0	0	0	0	0	0	0	0	0	0	0	0	0	0	0	0	0	0	0	0	0	0	0	0	0.000359	0	0	0	0.000257	0.000298
Erwinia amylovora	0	0	0	0	0	0	0	0	0	0	0	0	0	0	0	0	0	0	0	0	0	0	0	0	0	0	0	0	0	0	0	0	0	0.000632	0	0	0	0	0	0
Erwinia billingiae	0	0	0	0	0	0	0	0	0	0	0	0	0	0	0	0	0	0	0.000362	0	0	0	0	0	0	0	0	0	0	0	0	0	0	0	0	0	0	0	0	0
Erwinia gerundensis	0	0	0	0	0	0	0	0	0	0	0	0	0	0	0	0	0	0	0	0.000207	0	0	0	0	0	0	0	0	0	0	0	0.000334	0	0.000632	0	0	0	0	0	0.000298
Erwinia sp. Ejp617	0.00197	0.00205	0	0.00415	0.00308	0.000391	0.000606	0.000597	0.00213	0.00398	0.000548	0.000285	0.00393	0.000796	0.00146	0.000272	0.000902	0.00376	0.00109	0.00207	0.00442	0.000302	0.000948	0.00105	0.000297	0.000445	0.00291	0.00225	0	0.00651	0.0078	0.00468	0.00194	0.00316	0.00215	0.00367	0.00267	0.00275	0.00644	0.00477
Erwinia tasmaniensis	0	0	0	0	0	0	0	0	0	0	0	0	0	0	0	0	0	0	0	0	0	0	0	0	0	0	0	0	0	0	0.000252	0	0	0	0	0	0	0	0	0
Erysipelothrix larvae	0.0207849	0.00388	0.00576	0.00111	0.00264	0.000782	0.0127155	0.00517	0.000608	0.0482843	0.000822	0.0313722	0.00151	0	0.0292672	0.000815	0.0279602	0.000313	0.00398	0.00228	0.00831	0.0341285	0.000948	0.00315	0.0145469	0.00356	0.0541328	0.00618	0.00756	0.000543	0.00705	0.00134	0.00646	0.00316	0.00215	0.00184	0	0.00137	0.0118425	0.000597
Erysipelothrix rhusiopathiae	0.00758	0.00137	0.00256	0.000829	0.000881	0.000391	0.00848	0.00179	0.00152	0.0156526	0.00137	0.00827	0.00272	0.00239	0.00951	0.0019	0.0108233	0.000626	0.00615	0.00331	0.00364	0.00755	0.00126	0.00315	0.00772	0.00089	0.0210718	0.00394	0.00347	0.000271	0.00453	0.00334	0.00517	0.00443	0.00251	0.00184	0.00156	0.000915	0.00541	0.00119
Erysipelothrix sp. 15TAL0474	0.0662869	0.0104965	0.0208159	0.00387	0.015637	0.00352	0.0420823	0.0167021	0.00669	0.0464272	0.0375213	0.0356502	0.044132	0.0100802	0.034145	0.0222853	0.04645	0.0162827	0.0257012	0.00829	0.0309077	0.0172152	0.0173832	0.00945	0.0400781	0.0049	0.114078	0.0227719	0.0082	0.0149222	0.109199	0.0404098	0.00679	0.00948	0.0251234	0.0209873	0.0115691	0.0315801	0.0404188	0.00835
Erysipelotrichaceae bacterium GAM147	0	0	0	0	0	0	0.000303	0	0	0	0	0	0	0	0	0	0	0	0	0	0	0	0	0	0	0	0	0	0	0	0	0	0	0	0	0	0	0	0	0
Erysipelotrichaceae bacterium SG0102	0.00393	0.000228	0.000961	0.000276	0	0	0.000908	0.000398	0.000304	0.000531	0	0	0.000605	0.000265	0.0022	0	0.00135	0.000939	0	0.000414	0.00026	0.000604	0.000632	0	0.00148	0.000445	0.000727	0	0.000315	0	0.000503	0.00167	0.00129	0.0019	0	0	0.000222	0.00183	0	0.000298
Erythrobacter atlanticus	0	0	0	0	0	0	0	0	0	0	0	0	0	0	0	0	0	0	0	0	0	0	0	0	0	0	0	0	0	0	0	0.000334	0	0	0	0	0	0	0	0
Erythrobacter flavus	0	0	0	0.000276	0	0	0	0	0	0	0	0	0	0	0	0	0	0	0	0	0.00026	0	0	0	0	0	0	0	0	0	0	0	0	0	0	0	0	0	0	0.000298
Erythrobacter gangjinensis	0	0	0	0	0	0	0	0	0	0	0	0	0	0	0	0	0	0	0	0	0	0	0	0	0	0	0	0	0	0	0	0	0	0	0.000359	0	0	0	0	0
Erythrobacter seohaensis	0	0	0	0	0	0	0	0	0	0	0	0	0	0	0	0	0	0.000313	0	0	0	0	0	0	0	0	0	0	0	0	0.000252	0	0	0	0	0	0	0	0	0
Erythrobacter sp. HKB08	0	0	0	0	0	0	0	0	0	0	0	0	0	0	0	0	0	0	0	0	0	0	0	0	0	0	0.000363	0	0	0	0	0	0	0	0	0	0	0	0	0
Erythrobacter sp. HL-111	0	0	0	0	0	0	0	0.000199	0	0	0	0	0	0	0	0	0	0	0	0	0	0	0	0	0	0	0	0	0	0	0	0	0	0	0	0	0	0	0	0
Escherichia albertii	0.000281	0.000228	0	0.000276	0.000661	0	0	0	0	0.000265	0	0.000285	0.000302	0	0.000244	0	0.000451	0	0.000362	0	0.00026	0	0	0.000525	0	0	0	0	0.000315	0.000271	0.000755	0.00134	0.000323	0	0.00179	0	0	0.000458	0.000515	0.000597
Escherichia coli	0.0418506	0.0689117	0.0137705	0.128824	0.157471	0.145534	0.026642	0.0320124	0.0434652	0.0925892	0.0167066	0.0270942	0.0743593	0.0326282	0.015853	0.0312537	0.0469009	0.0911206	0.0365608	0.0582196	0.146227	0.014195	0.0303415	0.103435	0.0240469	0.0311601	0.0730248	0.0719706	0.0321505	0.138912	0.171347	0.180675	0.0517105	0.0550038	0.245491	0.0828998	0.0829863	0.123117	0.146229	0.196254
Escherichia fergusonii	0	0.000228	0	0	0.00022	0	0	0.000199	0	0	0	0	0.000302	0	0	0	0	0	0	0	0.00026	0	0	0	0	0	0	0.000281	0	0	0	0	0	0	0	0.000262	0.000222	0	0	0.000298
Escherichia marmotae	0	0	0	0	0	0	0	0	0	0	0	0	0	0	0	0	0	0	0	0	0.00026	0	0	0	0	0	0	0	0	0.000271	0	0	0	0	0	0	0	0	0.000257	0.000298
Ethanoligenens harbinense	0.0376375	0.0253285	0.00769	0.000553	0.00529	0	0.0650914	0.00756	0.0136779	0.00743	0.00274	0.0196789	0.0229728	0.00159	0.119264	0.0108709	0.0257053	0.000626	0.0796374	0.00808	0.033505	0.0398669	0.0265488	0.0210021	0.801563	0.00134	0.100273	0.0149002	0.0472801	0.00163	0.0309481	0.00601	0.100189	0.114433	0.00467	0.00184	0.00133	0.0613295	0.0257445	0.00239
Eubacterium callanderi	0	0	0	0	0	0	0	0	0	0.000265	0	0	0	0	0	0	0	0	0	0	0	0	0	0	0	0.000445	0	0	0	0	0	0	0	0	0	0	0	0.000458	0	0
Eubacterium limosum	0.00337	0.000685	0.00352	0.000553	0.00242	0.000391	0.00242	0.00278	0.000304	0.00106	0.00246	0.00399	0.00333	0.00159	0.0134141	0.00163	0.000902	0.000626	0.00145	0.000622	0.000519	0.000604	0.0019	0.00158	0.0098	0.00089	0.004	0.00506	0.000315	0.000271	0.00503	0.00334	0.000646	0.000632	0.00108	0.00105	0.00534	0.0032	0.0018	0.000597
Euhalothece natronophila	0	0	0	0	0	0	0	0	0	0	0	0	0	0	0	0	0	0.000626	0	0	0	0	0	0	0	0	0	0	0	0	0.000252	0	0	0	0.000359	0	0	0	0	0
Euzebya sp. DY32-46	0.0014	0.00137	0	0	0	0	0.00182	0	0	0.000531	0	0	0	0	0.000732	0.000815	0.00225	0	0.000362	0.00166	0.00312	0.000302	0.000316	0.00263	0	0	0.000363	0.000562	0	0.000271	0.00277	0.00167	0	0	0.000718	0.00157	0	0.00275	0.00386	0.000298
Euzebyella marina	0	0	0	0	0	0	0	0	0	0	0	0	0.000302	0	0	0.000272	0	0	0	0	0.00026	0	0	0	0	0	0	0	0	0	0.000252	0.000334	0	0	0	0	0	0	0	0
Exiguobacterium acetylicum	0	0	0	0	0	0	0.000303	0	0	0	0	0	0	0	0	0	0	0	0	0	0	0	0	0	0	0	0.00109	0	0	0	0.000503	0	0	0	0	0	0.000222	0	0	0
Exiguobacterium antarcticum	0.000281	0	0	0.000276	0.00022	0.000782	0.000303	0.000398	0.000304	0	0	0.000285	0.000302	0.000265	0	0	0.000451	0.000313	0.00181	0.00104	0.000519	0	0.000316	0	0	0.00134	0.000363	0	0	0.000271	0.000252	0	0.000323	0	0.000359	0.000262	0.000667	0	0.000515	0
Exiguobacterium mexicanum	0.00421	0.000228	0.00224	0.00111	0.00044	0	0.00212	0.00239	0	0.0111425	0.000274	0.00684	0.000907	0	0.00537	0	0.0108233	0.000626	0.000362	0.000622	0	0.00423	0	0	0.00148	0.000445	0.0156222	0.00112	0.00126	0	0.00126	0.000668	0.00097	0.000632	0.000718	0.000787	0.000445	0	0.000772	0.000597
Exiguobacterium sibiricum	0.000281	0	0	0	0	0	0	0	0	0	0	0	0	0	0	0	0	0	0	0	0	0	0	0	0	0	0	0	0	0	0	0	0	0	0	0	0	0	0	0
Exiguobacterium sp. AT1b	0	0	0	0	0.00022	0	0.000303	0.000199	0	0.000265	0	0	0	0	0.000488	0	0	0	0	0.000207	0	0	0.000632	0.000525	0	0	0.000363	0	0.000315	0	0.000252	0.000334	0	0	0.000718	0	0	0.000458	0.000257	0.000597
Ezakiella massiliensis	0.0103924	0.000228	0.00032	0	0.00286	0	0.0118073	0.00119	0.0340427	0.00371	0.0011	0	0.000302	0	0.011463	0.00462	0.000902	0.00125	0.00398	0.00166	0.00312	0.00513	0.000632	0.0021	0.0139531	0.000445	0.00763	0.0691592	0.000315	0.000271	0.00654	0.00668	0.00129	0.000632	0.000718	0.00735	0.00111	0.0123574	0.0018	0
Fabibacter pacificus	0.000281	0	0	0	0	0	0.000606	0.000795	0	0.00133	0	0.000285	0	0	0.000488	0	0	0	0.0029	0.000207	0.000519	0	0	0	0	0.000445	0.0101726	0	0	0	0.00201	0	0.000323	0	0	0.000262	0	0.00183	0.000257	0.000298
Faecalibacterium prausnitzii	0.00393	0.00114	0.00032	0.000276	0.00044	0.000391	0.00636	0.000994	0.000608	0.00106	0.00137	0.00057	0.000605	0.000796	0.0039	0.00109	0.00406	0	0.00217	0.00124	0.00286	0.000604	0.000632	0.000525	0.00238	0.000445	0.00799	0.00141	0	0	0.00403	0.00301	0.00259	0.00126	0	0.000787	0.000445	0.00275	0.00232	0.00119
Faecalibaculum rodentium	0.0123586	0	0.00128	0.000829	0.00132	0.000391	0.00484	0.00139	0.000304	0.00424	0.00164	0.002	0.000605	0	0.0022	0.00652	0.00361	0.00188	0.00181	0.00124	0.00468	0.000604	0	0.000525	0.00119	0.000445	0.00654	0.00197	0	0.000271	0.00654	0.0103529	0.00097	0	0.000359	0.00892	0.000667	0.00732	0.00154	0
Faecalitalea cylindroides	0.0014	0.000228	0.00032	0	0.0011	0	0.000908	0.000199	0.000608	0.000531	0.000274	0.00057	0.000605	0	0.00122	0	0.00135	0	0.00145	0.000622	0.000779	0.000906	0.000316	0.000525	0.00534	0.000445	0.00327	0.00225	0.000315	0.000271	0.000503	0	0.000646	0	0.000718	0	0.000445	0	0.000515	0.000298
Fastidiosipila sanguinis	0.00815	0.00685	0.015692	0.00525	0.00242	0.000391	0.0717519	0.00278	0.000608	0.0185709	0.00685	0.002	0.0105796	0.00743	0.00488	0.00598	0.0139801	0.00313	0.0130316	0.00435	0.0251937	0.00151	0.00411	0.0131263	0.00802	0.00312	0.00654	0.00534	0.00567	0.00244	0.0108193	0.00902	0.00582	0.0019	0.00718	0.00656	0.000445	0.00687	0.018536	0.00268
Fermentimonas caenicola	0	0.00114	0	0	0.00771	0	0.171357	0.143758	0.00274	0.0111425	0	0.00057	0.000302	0.000265	0.015853	0	0.000451	0.000313	0.000362	0.000207	0.000519	0.000302	0	0.0189019	0.000297	0	0.145686	0.00141	0.000946	0.0019	0.0128322	0.000334	0.000646	0	0.00179	0.000525	0.002	0.0210534	0.000515	0.000597
Ferriphaselus amnicola	0	0	0	0	0.00022	0	0	0	0	0	0	0	0	0	0	0	0	0.000313	0	0	0	0	0	0	0	0	0	0	0	0	0	0	0	0	0	0	0	0	0.000257	0.000298
Ferrovibrio sp. K5	0.000281	0.000228	0	0.000276	0	0.000391	0	0	0	0.00212	0.000274	0	0	0	0	0.000272	0	0	0	0	0.000779	0	0	0	0	0	0.000363	0.000281	0	0	0.00176	0.00134	0	0	0.000359	0.00131	0.000445	0.00137	0.00154	0.000597
Fervidobacterium changbaicum	0	0	0	0	0	0	0	0	0	0	0	0	0	0	0	0	0	0	0	0	0	0	0	0	0.000297	0.000445	0	0	0	0	0	0	0	0	0	0	0	0.000458	0	0
Fervidobacterium pennivorans	0	0	0	0	0	0	0	0	0	0	0	0	0	0	0	0	0	0	0	0	0	0	0	0	0	0	0	0	0	0	0	0	0	0	0.000359	0	0	0	0	0
Fibrella sp. ES10-3-2-2	0	0	0	0	0	0	0	0	0	0.000265	0	0	0	0	0	0	0	0	0	0	0	0	0	0	0	0	0	0	0	0	0	0.000334	0	0	0	0	0	0	0.000515	0
Fibrobacter succinogenes	0	0	0	0	0.00022	0	0.000303	0	0	0	0	0	0	0	0	0	0	0	0.000724	0	0.00026	0.000302	0	0.000525	0	0	0.00109	0	0.000315	0	0.000252	0.000334	0.000323	0	0.000718	0.000262	0	0	0.000772	0.000597
Fictibacillus arsenicus	0.00197	0.000685	0.0016	0.0160339	0	0.00509	0	0.000199	0.000304	0.00106	0	0.000285	0	0.000265	0	0.000815	0.00496	0.000626	0.000724	0.000414	0.0122073	0	0.00221	0.00578	0	0.000445	0	0.00394	0	0.000543	0.00101	0	0	0.000632	0	0.000262	0.0387121	0.000458	0.000515	0.000895
Fictibacillus phosphorivorans	0.00112	0.000685	0.00128	0.00138	0.00132	0.000391	0.000908	0.000795	0.000608	0.00133	0.000548	0.000285	0.000605	0.000265	0.00122	0.00109	0.000902	0	0.00181	0.00166	0.00286	0.000906	0.000316	0.000525	0.000594	0.00134	0.00182	0.00169	0.000315	0	0.00201	0.00167	0.00097	0	0.00179	0.000262	0.00489	0.00183	0.000257	0.00119
Filifactor alocis	5.63102	0.22499	0.122013	0.0746407	0.114084	0.000782	2.2125	1.13614	0.00881	0.170587	0.011229	0.0151157	0.0940071	0.00504	2.4043	0.326398	0.0288621	0.0131514	0.319998	0.389719	0.0386996	0.496222	0.00569	2.31811	0.0415625	0.00312	14.5337	1.55777	0.0063	0.0214337	0.589776	0.0370702	0.0297335	0.0240246	0.0617317	1.52263	0.032705	2.59781	0.0244572	0.00567
Filimonas lacunae	0	0	0	0	0	0	0.000606	0	0	0	0	0	0.000302	0	0	0	0	0	0	0	0.00026	0	0	0	0	0	0.00109	0	0	0	0.000252	0	0.000323	0	0	0	0	0	0	0
Fimbriimonas ginsengisoli	0	0.000228	0.00032	0	0	0	0.000303	0	0.000304	0.000265	0	0	0	0	0	0	0.000451	0	0	0	0.00026	0	0	0.000525	0.000594	0	0.000363	0	0	0	0.000252	0.000334	0	0	0.000359	0.000262	0.000222	0.000458	0.000515	0
Finegoldia magna	0.0174144	0.000913	0.000961	0.00111	0.00198	0.000391	0.00757	0.00199	0.00243	0.0103466	0.00329	0	0.00484	0	0.000976	0.0192958	0.00135	0.00752	0.00253	0.00145	0.0192199	0.00151	0.000632	0.0042	0.00119	0	0.0105359	0.00478	0.00158	0.000271	0.0216385	0.0297229	0.00162	0.00316	0.00108	0.0320056	0.00378	0.0178496	0.00489	0
Fischerella sp. NIES-3754	0	0	0	0.000276	0	0	0	0	0	0	0	0	0	0	0	0.000272	0	0	0.000362	0	0	0	0	0	0	0	0	0	0	0	0	0.00134	0	0	0	0.000525	0	0.000458	0	0
Fischerella sp. NIES-4106	0	0	0	0	0	0	0	0	0	0	0	0	0	0	0	0	0	0	0	0	0.00026	0	0	0	0	0	0	0	0	0	0	0	0	0	0	0	0	0	0	0
Flagellimonas sp. HME9304	0	0	0	0	0	0	0	0	0	0	0	0	0	0	0	0	0	0	0	0.000207	0	0	0	0.000525	0	0	0.000363	0	0	0	0	0	0	0	0	0	0	0	0	0
Flammeovirga sp. L12M1	0	0	0	0	0.00022	0	0.000303	0	0	0	0	0	0	0	0	0	0	0	0	0	0	0	0	0	0	0	0	0	0	0	0	0	0	0	0	0	0	0	0	0
Flammeovirga sp. MY04	0.000281	0.000685	0.00064	0.000276	0.00132	0.000391	0.000303	0.00119	0.00334	0.00133	0.0011	0.00114	0.00121	0.000265	0.000488	0.000272	0.0018	0.000939	0.00181	0.000622	0.00182	0	0	0.000525	0.000594	0	0.00581	0	0.00189	0	0.00302	0.001	0.000646	0	0.00467	0.000787	0.000222	0.00229	0.00154	0.00209
Flammeovirgaceae bacterium 311	0.000281	0.000228	0.00032	0	0	0.000391	0	0.000199	0.000608	0	0	0.00114	0.000907	0	0.000244	0	0	0	0.000362	0	0.000519	0	0.000316	0	0.000297	0	0.000363	0.000281	0	0	0.000503	0.000334	0.000646	0	0.000718	0	0	0	0	0.000298
Flaviflexus salsibiostraticola	0	0	0	0	0.000881	0	0	0	0	0.000265	0	0	0	0	0.000244	0	0	0	0.000362	0.000622	0	0	0.000316	0	0	0.000445	0.000363	0	0.000315	0	0.000252	0.000334	0	0.00316	0	0	0	0.00137	0.000515	0
Flaviflexus sp. H23T48	0	0	0	0	0	0	0	0	0	0	0.000274	0	0	0	0	0	0	0	0	0.000207	0	0	0	0	0	0	0	0	0	0	0	0	0	0	0	0	0	0	0.000515	0
Flavisolibacter sp. 17J28-1	0	0	0	0	0	0	0	0	0.000304	0	0	0	0	0	0	0	0	0	0	0	0	0	0	0	0	0	0	0	0	0	0.000252	0	0	0	0	0	0	0.000915	0	0
Flavisolibacter tropicus	0	0	0	0	0	0	0	0	0	0	0	0	0	0	0	0	0	0	0	0	0.00026	0	0	0	0	0	0	0	0	0.000271	0	0	0	0	0	0	0	0	0	0
Flavivirga eckloniae	0	0	0	0	0	0	0	0	0	0	0	0	0	0	0	0	0	0	0.000362	0	0	0	0.000316	0	0.000297	0	0	0	0	0	0	0	0	0.000632	0	0	0	0	0.000257	0
Flavobacteriaceae bacterium 10Alg115	0	0.012322	0.00032	0.00111	0.00617	0.00391	0	0.0200823	0.0358664	0.00557	0.00301	0.00627	0.00272	0.00451	0.000488	0.000272	0.000451	0.00752	0.00181	0.00414	0.00208	0.00181	0.00158	0.000525	0.000297	0.00178	0.00872	0.00253	0.00662	0.0038	0.00101	0.00167	0.0084	0	0.0157918	0.00105	0.000222	0.00137	0.00129	0.00358
Flavobacteriaceae bacterium 3519-10	0	0	0	0	0	0	0	0	0	0	0	0	0	0	0	0	0	0.000313	0	0	0	0	0	0	0	0	0	0	0	0.000271	0	0	0	0	0	0	0	0	0	0
Flavobacteriaceae bacterium F202Z8	0	0	0	0	0	0	0.000303	0	0	0	0	0	0	0	0	0	0	0	0	0	0	0	0	0	0	0	0	0	0.000315	0	0	0	0	0	0	0	0	0	0	0
Flavobacteriaceae bacterium MAR_2010_188	0.000281	0	0	0	0.00022	0.000782	0	0.000597	0	0	0.000822	0	0.000605	0	0	0.000272	0	0.00125	0.000362	0	0.000519	0	0	0.000525	0	0.000445	0.00109	0	0	0.000271	0.000252	0	0.000646	0	0.00323	0.00105	0.000222	0.000915	0.000257	0.00119
Flavobacteriaceae bacterium UJ101	0	0.000228	0.00032	0.00138	0.00044	0.00509	0.000606	0.000994	0.000608	0.000796	0.000274	0.000285	0	0	0	0	0.000451	0	0	0.000207	0.000519	0	0	0	0	0	0.00145	0	0	0	0	0	0.000646	0	0.000718	0	0	0.000915	0.000257	0.000298
Flavobacterium album	0.000562	0.000456	0.00032	0	0.00154	0	0	0.000994	0.00274	0.00106	0	0.000856	0.00151	0.000796	0	0	0.000902	0.000313	0.00109	0	0.0013	0.000604	0	0	0	0	0.000727	0	0.000315	0.000271	0.000252	0.000334	0	0	0.00287	0.000787	0.000222	0	0.000257	0
Flavobacterium anhuiense	0	0.000228	0	0	0	0	0	0.000199	0	0.000265	0	0.000285	0	0	0	0	0	0	0.000362	0.000207	0	0	0.000316	0	0	0	0.000727	0	0	0	0.000252	0.000334	0	0	0.000359	0.000262	0	0	0.000515	0.000298
Flavobacterium arcticum	0	0	0	0	0	0	0	0	0	0	0	0	0	0	0	0	0	0	0	0.000207	0.00026	0	0	0	0	0	0	0	0	0	0	0	0	0	0	0	0	0	0	0
Flavobacterium branchiophilum	0	0	0	0	0	0	0	0	0	0	0	0	0.000302	0	0	0	0	0	0	0	0	0	0	0	0	0	0	0	0	0	0	0	0	0	0	0	0	0.000458	0	0
Flavobacterium columnare	0.00253	0.0257848	0.00192	0.0135459	0.0129941	0.0528148	0.00242	0.027638	0.00334	0.0347541	0.00575	0.0236717	0.0465502	0.00159	0.00146	0.00408	0.00992	0.0281816	0.00471	0.0142959	0.0231159	0.00483	0.00601	0.0147015	0.00297	0.00668	0.0112625	0.00731	0.00567	0.0200771	0.0236514	0.0320607	0.0381365	0.0019	0.0549125	0.0600761	0.0100117	0.0205957	0.0157041	0.0390718
Flavobacterium crocinum	0	0	0	0	0	0	0	0	0	0	0	0	0	0	0	0	0.000451	0	0	0	0	0	0	0	0	0	0.000727	0	0	0	0	0	0	0	0	0	0	0	0	0
Flavobacterium faecale	0	0.000228	0.00032	0	0.00044	0.00117	0	0.00179	0	0	0	0.000285	0.000302	0	0.000244	0.000272	0.000451	0.000939	0.000362	0	0.000779	0	0.000316	0	0	0	0	0	0.000946	0.000271	0.00101	0.00134	0.00162	0	0.000359	0.00105	0.000222	0.000458	0.00103	0.000298
Flavobacterium gilvum	0.000281	0.000913	0.00032	0.000276	0.000661	0.000391	0.00182	0.00139	0.00182	0.00133	0.000274	0.000285	0.00121	0	0.000976	0	0.00135	0	0.00217	0.000207	0.000519	0	0.000948	0	0	0.00178	0.00509	0.00112	0	0.000543	0.00126	0.000668	0.00162	0.000632	0.00179	0.000787	0.000445	0.00183	0.00257	0.00119
Flavobacterium indicum	0.000281	0.000228	0	0.000276	0.00044	0.000782	0.000303	0.000597	0	0.000531	0.000548	0.000856	0.00181	0	0	0.000272	0	0.00125	0	0.000414	0	0	0.000316	0	0	0	0.000727	0.000281	0.000315	0.000814	0.00101	0.00134	0.00259	0	0.00144	0.00289	0.000445	0.00137	0.000257	0.00119
Flavobacterium johnsoniae	0	0	0	0	0	0	0	0	0	0	0	0	0	0	0	0	0	0	0	0	0.00026	0	0	0	0	0	0	0	0	0	0	0	0	0	0	0	0	0.000915	0	0
Flavobacterium kingsejongi	0	0	0	0	0	0	0	0	0	0.000265	0	0	0	0	0	0	0	0	0	0.000207	0	0	0	0	0	0	0	0	0	0	0	0	0	0	0.000359	0.000262	0	0	0	0
Flavobacterium magnum	0	0	0	0	0	0	0	0	0	0	0	0	0	0	0.000244	0	0	0	0	0	0	0	0	0	0	0	0.000363	0	0	0	0	0	0	0	0	0	0	0	0	0
Flavobacterium pallidum	0	0	0	0	0	0	0	0	0	0.000265	0	0	0	0	0	0	0	0	0	0	0	0	0	0	0	0	0	0	0	0	0	0	0	0	0	0	0.000222	0	0.000257	0
Flavobacterium psychrophilum	0.000281	0	0	0	0	0	0.000303	0	0	0.000265	0	0	0	0	0	0	0	0	0.000362	0.000207	0	0	0	0	0	0	0.000363	0	0	0	0	0	0	0	0	0.000262	0	0	0	0
Flavobacterium sediminis	0.00169	0.000913	0	0	0.00022	0.000782	0.00272	0.00139	0.00912	0.0164485	0.000274	0.000856	0.00121	0.000265	0.00171	0.000272	0.00451	0.000939	0.000362	0.000207	0.0026	0.000302	0	0	0	0	0.00182	0	0.00063	0	0.0073	0.00234	0.000646	0	0.00144	0.000525	0.000667	0.010069	0.0085	0.00149
Flavobacterium sp. 140616W15	0	0	0	0.00111	0	0.00704	0	0.000199	0	0.000265	0	0	0	0	0	0	0	0	0	0	0	0	0	0	0	0	0	0.000281	0	0	0	0	0	0	0	0	0	0	0	0
Flavobacterium sp. CJ74	0	0.000228	0	0	0	0	0	0	0.000304	0.000265	0	0	0	0	0	0	0	0	0	0.000207	0.000519	0	0	0	0	0	0.000363	0	0.000315	0	0.000252	0	0	0.000632	0	0.000787	0	0	0	0.000597
Flavobacterium sp. GS13	0	0	0	0	0	0	0	0.000199	0	0	0	0	0	0	0	0	0	0	0	0.000207	0	0	0	0	0	0	0	0	0	0	0	0	0	0	0	0	0	0	0	0
Flavobacterium sp. HYN0086	0.00506	0	0	0	0	0	0	0.0127254	0.00638	0.000796	0	0	0	0	0.00122	0	0	0	0	0	0	0	0	0	0	0	0.000727	0	0	0	0.00453	0	0.000323	0	0.000359	0.00603	0	0	0.000257	0
Flavobacterium sp. XS-5	0.000562	0	0	0	0	0.000782	0	0.000994	0	0.00318	0.000822	0	0.00151	0.000531	0	0.000272	0.00135	0.000626	0	0.000414	0.000519	0.000302	0.000316	0	0.000297	0.000445	0	0.000281	0	0.00163	0.000755	0	0.000646	0.000632	0.00431	0	0	0	0	0.000298
Flavonifractor plautii	0.0146056	0.00799	0.00384	0	0.000661	0	0.0199815	0.00119	0.00912	0.00186	0.0011	0.0125489	0.0123932	0.00133	0.0699973	0.00326	0.0018	0.000313	0.0503164	0.00435	0.00286	0.0268799	0.0148547	0.0042	0.469359	0.00089	0.0683018	0.00506	0.0258465	0.000543	0.0110709	0.00301	0.0549424	0.0638549	0.00108	0.000262	0.00868	0.0393607	0.00772	0.000298
Flexistipes sinusarabici	0.000843	0	0	0	0	0	0.00242	0.000199	0	0.000796	0.000274	0.00057	0.000302	0	0.00122	0.000544	0.00135	0.000626	0.000724	0.000414	0.0013	0.000302	0.000632	0.000525	0.000891	0.00089	0.000727	0	0	0	0.00403	0.00468	0	0	0.000359	0.00341	0.000667	0.00229	0.00154	0.000597
Formosa sp. Hel1_31_208	0	0.000228	0	0	0.00044	0	0	0.000199	0.000912	0	0.000274	0	0.000302	0	0	0	0	0.000313	0	0	0	0	0	0	0	0	0	0	0.00063	0	0.000252	0	0	0	0.000359	0	0	0.000458	0	0
Formosa sp. Hel1_33_131	0	0	0	0	0.00022	0	0.000303	0	0	0	0	0	0	0	0	0	0	0	0	0	0	0	0	0	0	0	0	0	0	0	0	0	0	0	0	0	0	0	0	0
Formosa sp. Hel3_A1_48	0.0014	0.000456	0	0.000276	0.00132	0	0.00454	0.00716	0.000912	0.00265	0	0.000856	0	0	0.00195	0.000544	0	0	0.00398	0.000414	0	0.000302	0	0.000525	0.00178	0.000445	0.0279747	0.00197	0	0.000543	0.00327	0.000334	0.00129	0	0	0.00236	0	0.0032	0.000257	0
Formosa sp. PS13	0	0	0	0	0	0	0	0	0	0	0	0	0	0	0	0	0	0	0	0	0	0	0	0	0	0	0	0	0	0	0	0	0.000323	0	0	0	0	0	0	0
Francisella adeliensis	0.000843	0	0	0	0.00044	0	0.00182	0.000199	0	0.000265	0	0.000285	0.000302	0	0.000488	0	0.000902	0	0	0.000207	0	0	0	0	0.000297	0	0.00109	0	0	0	0.000252	0.000668	0	0	0	0.000787	0	0.000458	0	0
Francisella halioticida	0	0	0	0	0	0	0	0	0	0.000265	0	0	0	0	0	0	0	0	0	0	0	0	0	0	0	0	0	0	0	0	0.000252	0	0	0	0	0	0	0	0	0.000298
Francisella hispaniensis	0	0	0	0	0	0	0	0	0	0	0	0	0	0	0	0	0	0	0	0	0	0	0	0	0	0.000445	0	0	0	0	0	0	0	0	0	0	0	0	0	0
Francisella marina	0.0014	0.000685	0	0	0	0	0.000908	0	0.000608	0.00133	0	0.000285	0	0	0.000488	0.000272	0	0.000626	0.00253	0.000207	0.000519	0	0.000316	0	0.000297	0.000445	0.00182	0.000562	0.000315	0.000271	0.000755	0.002	0	0	0.000359	0.000787	0.000667	0.000458	0.000772	0.000597
Francisella noatunensis	0.00337	0.000685	0.00128	0.000829	0.000881	0.00156	0.00182	0.000597	0.00152	0.00186	0.00192	0.00114	0.00272	0.00106	0.000732	0.00163	0.00316	0.00251	0.00217	0.00104	0.00519	0	0.000316	0.00105	0.000891	0	0.00472	0.00225	0.00063	0.00298	0.00881	0.00868	0.00097	0.00126	0.00431	0.00262	0.00156	0.00366	0.00644	0.00358
Francisella philomiragia	0.000281	0.000228	0.00032	0.00111	0.000661	0.000391	0.000908	0.000597	0.000912	0.00106	0.0011	0.00057	0.000302	0.000531	0.000488	0.00109	0.000451	0.00125	0	0.00124	0.00182	0	0	0.000525	0.000891	0	0.00291	0	0.00126	0.000814	0.00654	0.00434	0.000646	0.000632	0.000718	0.0021	0	0.000915	0.00206	0.000597
Francisella sp. CA97-1460	0	0	0	0	0	0	0	0	0	0	0	0	0	0	0	0	0	0	0	0	0	0	0	0	0	0	0	0	0	0	0	0	0	0	0	0	0	0	0.000257	0
Francisella sp. FSC1006	0	0	0	0	0	0	0	0	0	0	0	0	0	0	0	0	0	0.000313	0	0	0	0	0	0	0	0	0	0	0	0	0	0	0	0	0	0	0	0	0	0
Francisella sp. TX077308	0	0	0	0	0	0	0	0	0	0	0	0	0	0	0	0	0	0	0	0	0	0	0	0	0	0.000445	0	0	0	0	0	0	0	0	0	0	0	0	0	0
Francisella sp. TX077310	0	0	0	0	0	0	0	0	0	0	0	0	0	0	0	0	0	0	0	0	0	0	0	0	0	0	0	0	0	0	0	0	0	0	0	0	0	0	0.000257	0
Francisella tularensis	0	0	0	0	0	0	0	0	0	0	0	0	0	0.000265	0	0	0.000902	0	0	0	0	0	0	0	0	0.000445	0	0	0	0	0	0.000334	0	0.000632	0.000359	0	0	0	0.000772	0
Frankia alni	0	0	0	0	0	0	0	0	0	0	0	0	0	0	0	0	0	0	0	0	0	0	0.000316	0	0	0	0	0	0	0	0	0	0	0	0	0	0	0	0	0
Frankia casuarinae	0	0.000228	0	0	0.00022	0	0	0	0.000608	0	0	0	0	0	0	0	0	0.000313	0.000362	0	0.00026	0	0	0	0	0	0	0	0	0.000271	0	0	0	0	0.000359	0.000262	0	0	0	0.000597
Frankia inefficax	0	0	0	0	0	0	0	0	0.000304	0	0	0	0	0	0	0	0	0	0	0	0	0	0	0	0	0	0	0	0	0	0	0	0	0	0	0	0	0.000458	0	0
Frankia sp. EAN1pec	0	0	0	0	0	0	0.00151	0	0	0	0	0	0	0	0	0	0	0	0	0	0.000779	0	0.000948	0	0	0	0	0	0	0	0.000252	0.000668	0	0	0	0.000262	0	0	0.000257	0
Frankia symbiont of Datisca glomerata	0	0	0	0	0.000661	0	0.00484	0	0	0	0.000274	0	0	0.000265	0	0	0	0	0	0.000207	0	0	0	0	0	0	0	0	0.000315	0	0	0	0.000323	0	0	0	0	0	0	0
Frankineae bacterium MT45	0	0	0	0	0	0	0	0	0	0	0	0	0	0	0	0	0	0	0	0	0	0	0	0	0.000297	0	0	0	0	0	0	0	0	0	0	0	0	0	0	0
Friedmanniella luteola	0	0.000228	0	0	0	0	0	0	0	0	0	0	0	0	0	0	0	0	0	0	0	0	0	0	0	0	0	0	0	0	0	0	0	0	0.000359	0	0	0	0.000257	0
Friedmanniella sagamiharensis	0	0.000228	0	0	0	0	0	0	0	0	0	0	0	0	0.000244	0	0	0	0	0	0	0	0	0	0	0	0	0	0	0.000271	0	0	0	0	0	0	0	0.000915	0.000257	0
Frischella perrara	0	0	0	0.000276	0	0	0	0	0	0	0	0	0.000302	0.000265	0	0	0	0.000313	0	0	0	0	0.000316	0	0.000297	0	0	0	0	0.000543	0	0.000334	0	0	0	0	0	0.000915	0	0.000298
Frondihabitans sp. 762G35	0	0	0	0	0	0	0.000303	0	0	0	0	0	0	0	0	0	0	0	0	0	0	0	0	0	0	0.000445	0	0	0	0	0	0.000334	0	0	0	0	0.000222	0	0.000257	0
Fuerstia marisgermanicae	0	0	0	0	0	0	0	0	0	0	0	0	0	0	0.000244	0	0	0	0	0	0.00026	0	0	0	0	0	0	0	0	0	0.000252	0	0.000323	0	0	0.000262	0	0	0	0
Fusobacterium gonidiaformans	0.00449	0.00479	0.00416	0.00221	0.00727	0.00156	0.00363	0.0127254	0.0185411	0.0159179	0.00959	0.0119785	0.0123932	0.0114066	0.00707	0.00272	0.00902	0.0109595	0.0173754	0.000829	0.00701	0.00151	0.00601	0.00315	0.00386	0.00223	0.004	0.00562	0.0082	0.0179066	0.0110709	0.0133586	0.00291	0.0019	0.0079	0.000787	0.00089	0.00641	0.0198232	0.0113338
Fusobacterium hwasookii	0.0123586	0.00639	0.0166527	0.00332	0.0167382	0.00313	0.00969	0.0286322	0.0395138	0.0392642	0.0210886	0.0228161	0.0305296	0.0331587	0.0129263	0.0220135	0.0266073	0.0297473	0.030769	0.00104	0.0319466	0.00393	0.0151708	0.0126013	0.0109844	0.0089	0.0210718	0.00843	0.0182817	0.0588748	0.0430255	0.0500948	0.01519	0.00316	0.0319426	0.00682	0.00267	0.010069	0.0414486	0.0331067
Fusobacterium mortiferum	0.00899	0.0125501	0.01313	0.00415	0.0118929	0.00196	0.00999	0.0330066	0.0458968	0.0336929	0.0227319	0.0245273	0.028716	0.0289144	0.0212187	0.0103273	0.0266073	0.0297473	0.0199094	0.00124	0.0228561	0.00362	0.0158029	0.00893	0.00208	0.00401	0.0148956	0.0123699	0.01576	0.0615879	0.0314514	0.0527666	0.00614	0.00316	0.0312248	0.00184	0.00178	0.0137305	0.0447954	0.0331067
Fusobacterium necrophorum	0.00871	0.00913	0.0048	0.00304	0.00639	0.00156	0.00363	0.0155091	0.025228	0.0183056	0.0161588	0.0142601	0.0142069	0.0106108	0.00854	0.00353	0.00767	0.0181615	0.00796	0.000829	0.0119475	0.00423	0.0079	0.00368	0.00178	0.00134	0.00618	0.00675	0.0119776	0.0244181	0.0176128	0.0210398	0.0042	0.00126	0.0139973	0.000787	0.00133	0.0032	0.0211105	0.0238607
Fusobacterium nucleatum	3.30002	2.72452	1.91186	0.545983	3.88502	0.239819	1.37661	5.02257	12.3496	11.6317	6.07352	6.66574	4.55164	5.29796	6.42951	1.46376	3.87023	4.62179	8.05352	0.271415	6.32258	2.79612	1.8758	1.40924	5.31139	0.467402	5.29448	3.06381	4.74125	6.10236	4.9746	4.49651	3.46428	1.91818	3.00619	0.985353	0.284334	7.38837	18.5615	2.98735
Fusobacterium periodonticum	0.470469	0.644621	0.576121	0.217287	0.505889	0.149055	0.344227	1.43101	1.49909	1.67616	0.893938	0.858172	0.827625	1.06638	1.17556	0.388633	0.628202	0.767166	0.590765	0.0325284	0.482576	0.129265	0.377689	0.701471	0.122609	0.0689974	0.297912	1.1653	0.909354	1.83353	0.854219	1.60237	0.148344	0.0423592	1.02647	0.0511565	0.059848	0.416034	1.38479	0.805894
Fusobacterium sp. oral taxon 203	0.0176952	0.00844	0.00961	0.00249	0.0176191	0.00196	0.0578253	0.0196846	0.025228	0.0257339	0.0188976	0.0539031	0.0139046	0.0161814	0.0704851	0.00408	0.0193917	0.0165958	0.0456105	0.00269	0.0275313	0.041377	0.00601	0.00368	0.0106875	0.0049	0.0276114	0.00928	0.0144992	0.0360845	0.145683	0.0230436	0.0084	0.00569	0.0139973	0.00131	0.00156	0.0224265	0.0411911	0.0178955
Fusobacterium ulcerans	0.0440977	0.0394759	0.0451545	0.0107814	0.0488931	0.0152576	0.0345136	0.118903	0.133131	0.117793	0.0775075	0.0824233	0.0804048	0.0992108	0.0812163	0.0263618	0.06043	0.0814136	0.062624	0.00394	0.0597376	0.0117788	0.027181	0.0451545	0.0172188	0.00846	0.0396005	0.0483552	0.0592578	0.19426	0.0868058	0.131248	0.0200378	0.00759	0.0703454	0.0042	0.00534	0.0416491	0.167339	0.0778454
Fusobacterium varium	0.00337	0.00639	0.0105681	0.00304	0.00837	0.00196	0.00515	0.0165033	0.0209727	0.0183056	0.018076	0.00856	0.0157182	0.0122024	0.00854	0.00598	0.0108233	0.0172221	0.0104977	0.000622	0.0114281	0.00181	0.00537	0.0063	0.00238	0.00312	0.00472	0.00506	0.00946	0.0336427	0.0155999	0.0257154	0.00323	0.000632	0.015074	0.00184	0.00178	0.018765	0.0234275	0.0149129
Gallaecimonas mangrovi	0	0	0	0	0	0	0	0	0	0	0	0	0	0	0	0	0	0	0	0	0	0	0	0	0	0	0	0	0	0	0	0	0	0	0	0	0.000222	0	0	0.000298
Gallibacterium anatis	0.00702	0.099032	0.000961	0.0113343	0.392686	0.0273855	0.00212	0.0823176	0.00942	0.0191015	0.00438	0.0741525	0.111841	0.0389946	0.0061	0.0625075	0.00902	0.0109595	0.0029	0.00373	0.0163629	0.00453	0.00221	0.260951	0	0.00267	0.00472	0.0466684	0.0154448	0.236856	0.129076	0.126239	0.00097	0.00695	0.128129	0.0928688	0.00667	0.0311224	0.0260019	0.142866
Gallionella capsiferriformans	0.000281	0	0	0	0	0	0	0	0	0	0	0	0	0	0	0	0	0	0	0	0	0	0	0	0	0	0	0	0	0	0.000252	0.000334	0	0	0	0	0	0.000458	0	0.000298
gamma proteobacterium BW-2	0	0	0.00032	0	0	0	0	0	0	0	0	0	0	0	0	0	0.000451	0	0	0	0	0	0	0	0	0	0	0	0	0	0	0	0	0	0	0	0	0	0	0
gamma proteobacterium HdN1	0	0.000228	0	0	0.000661	0	0	0	0	0	0	0	0	0	0	0	0	0	0.000362	0	0	0	0	0	0	0	0.000363	0	0	0	0.000252	0.000334	0	0	0.00144	0	0	0.000458	0.000257	0
Gammaproteobacteria bacterium DM2	0	0	0.00032	0.00111	0.00022	0.000782	0	0	0	0.000265	0	0	0	0	0	0.000272	0.000451	0.000626	0.00145	0.00124	0.00156	0.000302	0	0.00105	0	0.000445	0	0.000281	0	0.000271	0.000755	0	0.000323	0	0.000359	0.000525	0.00445	0	0	0.000298
Gammaproteobacteria bacterium soil36-7	0	0	0	0	0	0	0	0	0	0	0	0	0	0	0	0	0	0	0	0	0	0	0	0	0	0	0	0.000281	0	0	0	0	0	0	0	0	0	0	0	0
Gardnerella vaginalis	0	0	0	0	0	0	0.000303	0	0	0.000265	0	0	0.000302	0	0.000488	0	0	0	0	0.000207	0	0.000302	0	0	0.000594	0	0.00109	0	0	0	0.00176	0	0	0.00126	0	0	0	0.000458	0	0
Geitlerinema sp. PCC 7407	0.000562	0	0.00032	0.000276	0.00132	0.000782	0.000908	0.00119	0.000912	0.00212	0	0.000285	0.000907	0	0.00146	0	0.000902	0.000626	0.00109	0.00166	0.00156	0.000604	0	0.000525	0.00119	0.00178	0.0112625	0.000281	0.000315	0	0.00201	0.000334	0.000646	0.000632	0.00144	0.0021	0.000222	0.00275	0.0018	0.00209
Gemella haemolysans	0.168245	0.700754	0.064049	0.0528014	1.84737	1.17875	0.149862	0.309984	0.277812	0.448089	0.372748	0.467446	1.64346	0.668745	2.16162	1.66542	1.4404	3.07274	1.73573	0.584683	0.63218	0.0465113	2.56576	0.624288	0.0106875	0.0783455	0.115895	2.15687	0.673269	0.0699986	0.320301	0.106201	0.061083	0.15616	2.2568	0.0708321	19.1649	0.419695	0.483738	1.61954
Gemella morbillorum	12.2625	7.49882	2.7192	0.822706	8.13695	0.513673	12.6017	13.1225	2.15259	5.39246	1.8358	7.62715	4.8261	5.2465	4.19667	4.70192	6.93412	5.42152	5.73136	1.24457	1.51578	0.885226	4.02247	2.32966	0.0157344	0.358342	2.08502	4.4543	1.95551	2.0362	5.23804	1.54526	0.192945	0.196623	5.83544	2.85296	2.64043	3.17266	0.769245	3.59699
Geminocystis sp. NIES-3709	0	0	0	0	0	0	0	0	0	0	0	0	0	0	0	0	0	0	0	0	0	0	0	0	0	0	0	0	0	0	0	0	0	0.000632	0	0	0	0	0	0
Gemmata obscuriglobus	0	0	0	0	0	0	0.000606	0	0	0.000531	0	0	0	0	0	0	0.000451	0	0.000362	0.000207	0.00026	0	0	0	0.000297	0	0.00327	0	0	0	0.000755	0	0	0	0	0	0	0	0.00103	0.000298
Gemmata sp. SH-PL17	0	0	0	0	0.00022	0	0	0.000199	0	0.000265	0	0	0	0	0	0	0	0	0.000362	0.000207	0	0.000906	0	0	0	0.00089	0	0	0.000315	0	0	0	0	0.00126	0	0	0.000445	0	0	0.00149
Gemmataceae bacterium PX52	0	0	0	0	0	0	0	0	0	0	0	0.000285	0.000605	0.000531	0	0	0	0.000313	0.000362	0	0	0	0.000316	0	0	0	0	0	0	0	0.000252	0.000334	0	0	0	0	0	0	0	0
Gemmatimonas aurantiaca	0	0	0	0	0	0	0	0.000199	0	0	0	0	0.000302	0	0	0	0.000902	0	0.000724	0.000414	0.000519	0.000302	0	0.000525	0	0.000445	0.000363	0.000281	0.000315	0.000271	0.000755	0.000668	0	0	0	0	0.000445	0	0.000257	0
Gemmatimonas phototrophica	0	0	0	0	0	0	0	0.000199	0	0	0	0	0.000302	0	0.000244	0	0	0	0	0	0	0	0	0	0	0	0	0	0.000315	0	0	0	0	0	0	0	0	0	0	0
Gemmatirosa kalamazoonesis	0	0.000228	0.00032	0	0.00022	0	0.000606	0.000199	0	0.000265	0	0.000285	0	0	0.000244	0	0.000451	0.000313	0.000724	0	0.000519	0	0.000316	0	0.000891	0.000445	0.00109	0	0	0	0.000503	0	0.00097	0.000632	0	0	0.000222	0	0.000257	0
Geoalkalibacter subterraneus	0.000281	0	0	0	0	0	0	0.000398	0	0	0	0	0	0	0.000244	0	0	0	0.000362	0	0	0.000302	0	0	0	0	0.000727	0	0	0	0.000252	0.000668	0	0	0	0	0	0.000458	0.000257	0
Geobacillus genomosp. 3	0.000562	0.000228	0.000961	0.00194	0	0.000782	0.000303	0.000199	0	0	0.000274	0.000285	0.000605	0	0.000488	0.000272	0.00135	0	0.00109	0	0.00104	0	0.000316	0	0.00327	0	0.000727	0.000281	0.000315	0	0.000755	0.000334	0	0	0	0.000262	0.00311	0	0	0.000298
Geobacillus kaustophilus	0.000281	0	0	0	0	0	0	0.000199	0	0	0	0	0	0	0	0	0	0	0	0	0.00026	0	0	0	0	0	0	0	0	0	0	0	0	0	0	0	0	0	0	0
Geobacillus sp. C56-T3	0	0	0	0	0	0	0	0	0	0	0	0	0	0	0.000244	0	0	0	0	0	0.00026	0	0	0.000525	0	0	0.000363	0	0	0	0	0	0	0	0	0	0	0	0.000257	0
Geobacillus sp. E263	0	0.000228	0	0	0	0	0	0	0	0	0	0	0	0	0	0	0	0	0.000362	0.000207	0.000519	0	0	0	0	0	0.000363	0	0	0	0.000252	0	0.000323	0	0	0	0.000222	0	0	0
Geobacillus sp. GHH01	0.00674	0.00183	0.0105681	0.0140988	0.00418	0.00626	0.00182	0.00298	0.00365	0.00796	0.00411	0.00399	0.00121	0.00424	0.00512	0.00516	0.00722	0.00219	0.0119456	0.0107737	0.0161032	0.00393	0.00253	0.00578	0.00238	0.00846	0.00363	0.00675	0.00252	0.00163	0.0073	0.00334	0.00485	0.00948	0.00323	0.00577	0.0269205	0.00595	0.00438	0.00388
Geobacillus sp. JS12	0.000281	0	0.00128	0.0047	0.00022	0.00235	0.00121	0	0	0.000265	0	0	0	0	0.000244	0.000544	0.00135	0	0.00145	0	0.00234	0	0.000316	0.00158	0	0	0	0.00112	0	0	0	0	0.000323	0	0.000359	0	0.00868	0	0	0.000597
Geobacillus sp. Y4.1MC1	0	0	0	0	0	0	0	0	0	0	0	0	0	0	0	0	0	0	0	0	0	0	0	0	0	0	0	0	0	0	0	0	0	0	0.000359	0	0	0	0	0
Geobacillus stearothermophilus	0	0	0	0	0	0	0.000303	0	0	0	0	0	0	0	0.000244	0	0	0.000313	0.000724	0	0	0	0	0	0.000297	0	0.00145	0.000281	0.000315	0	0	0	0.00129	0	0	0	0	0	0	0
Geobacillus subterraneus	0.000281	0	0	0.000276	0.00022	0.000391	0	0	0.000304	0.000265	0.000274	0	0	0	0	0	0.000451	0	0	0	0.000519	0.000302	0.000316	0.000525	0	0	0	0.000281	0	0	0.000252	0	0	0	0.000359	0.000262	0.00156	0	0.000257	0
Geobacillus thermocatenulatus	0.0132012	0.0057	0.00897	0.00691	0.00815	0.00235	0.010899	0.00775	0.00638	0.0116731	0.00137	0.00342	0.00393	0.00239	0.00756	0.00625	0.014882	0.00501	0.0115836	0.00518	0.012467	0.00272	0.00506	0.00368	0.0151406	0.00935	0.0127158	0.00618	0.00189	0.0019	0.0108193	0.00301	0.00517	0.013909	0.00933	0.00367	0.0204685	0.00778	0.00463	0.00656
Geobacillus thermodenitrificans	0.00281	0.000228	0.000961	0.00387	0.000661	0.00117	0.00333	0.00278	0.00182	0.00292	0.000548	0.00057	0.00121	0.000796	0.00317	0.00109	0.00586	0.000313	0.00652	0.00145	0.00727	0.000302	0.00126	0.00158	0.00208	0.00267	0.0105359	0.00197	0.000946	0	0.0078	0.00267	0.00356	0.000632	0.00108	0.00157	0.0120141	0.00183	0.00309	0.000597
Geobacillus thermoleovorans	0.00225	0.000685	0.00544	0.0207335	0.00044	0.00626	0	0.000597	0.000304	0.000796	0	0.000285	0.000302	0.000265	0.000488	0.00245	0.00361	0.000939	0.0029	0.000414	0.015324	0.000302	0.0019	0.0042	0.000594	0.00223	0.000363	0.00365	0.00063	0.000271	0.00201	0.000668	0	0.000632	0.000359	0	0.0527285	0.000458	0.000515	0.00149
Geobacter anodireducens	0	0	0	0	0	0	0	0	0	0	0	0	0	0	0	0	0	0	0	0	0	0	0	0.000525	0	0	0	0	0	0	0	0	0	0	0	0	0	0	0	0
Geobacter bemidjiensis	0	0	0	0	0	0	0	0	0	0	0	0	0	0	0	0	0	0	0	0	0	0	0	0	0.000297	0	0	0	0	0	0	0	0	0	0	0	0	0	0	0
Geobacter daltonii	0.000281	0	0	0	0	0	0	0	0	0	0	0	0	0	0	0	0	0	0	0	0	0	0	0	0	0	0	0	0	0	0	0	0	0	0	0	0	0	0	0
Geobacter lovleyi	0	0	0	0	0	0	0	0	0	0	0	0	0.000302	0	0	0	0	0	0	0.000207	0	0	0	0	0	0	0	0	0	0	0	0	0	0	0	0.000262	0	0	0.000257	0
Geobacter metallireducens	0	0	0	0	0	0	0	0	0	0	0	0	0	0	0.000244	0	0.000451	0	0	0.000207	0	0	0	0	0	0	0	0	0	0	0.00101	0	0	0	0	0	0	0	0.000257	0
Geobacter sp. DSM 9736	0.000843	0	0	0	0	0	0.000303	0	0	0	0	0.000285	0.000302	0	0.000244	0	0.000902	0	0	0	0	0	0	0	0.000297	0.000445	0	0	0	0	0.000252	0.000334	0	0	0	0	0	0	0	0
Geobacter sp. FeAm09	0	0	0	0	0	0	0	0	0	0	0	0	0	0	0	0	0	0	0	0	0	0	0	0	0	0	0	0	0	0	0.000252	0	0.000646	0	0	0	0	0	0	0
Geobacter sp. M18	0	0	0	0	0	0	0	0	0	0	0	0	0	0	0	0	0	0	0	0	0	0	0	0	0	0	0	0	0.000315	0	0	0	0	0	0	0	0	0	0	0
Geobacter sp. M21	0	0	0	0	0	0	0	0	0	0	0	0	0	0	0	0	0	0	0	0	0	0	0	0	0	0	0	0	0	0	0	0	0	0	0	0	0	0.000458	0	0
Geobacter sulfurreducens	0	0	0	0	0	0	0	0.000199	0	0	0	0	0	0	0	0	0	0	0.000724	0	0	0	0	0	0	0	0.000363	0	0	0	0.000503	0	0	0	0	0	0	0.000458	0	0
Geodermatophilus obscurus	0	0	0	0	0	0	0.000303	0.000199	0	0.000265	0	0	0	0	0	0	0.000451	0	0	0	0.00026	0	0	0	0	0.000445	0	0	0	0	0.000503	0.000334	0	0	0	0	0	0	0.000257	0
Georgenia sp. Z294	0	0	0	0	0.00022	0	0	0	0	0	0	0	0	0	0	0	0	0	0	0.000207	0	0	0	0	0	0	0	0	0	0	0	0	0	0	0	0	0	0	0	0
Georgenia sp. Z443	0	0	0	0	0	0	0	0	0	0	0	0	0	0	0	0	0	0	0	0	0.000519	0	0	0	0	0	0	0	0	0	0	0	0	0	0	0	0	0	0	0
Geosporobacter ferrireducens	0.0362331	0.00228	0.00737	0.00249	0.0154167	0	0.0726601	0.0172986	0.00486	0.0191015	0.00466	0.000856	0.00937	0.000531	0.0209748	0.0356021	0.00586	0.00501	0.00543	0.00186	0.0236353	0.00302	0.00158	0.00263	0.016625	0	0.0348775	0.00534	0.00189	0.0019	0.0286836	0.03874	0.00162	0.00379	0.00108	0.0144288	0.002	0.0132728	0.0108127	0.00119
Geovibrio thiophilus	0	0	0	0	0.00022	0	0.000303	0	0	0	0	0	0	0	0	0.000272	0	0	0	0	0.00026	0	0	0	0	0	0	0	0	0	0	0.000668	0	0	0	0	0	0	0	0
Gibbsiella quercinecans	0	0	0	0	0	0	0	0	0	0	0	0	0	0	0	0	0	0	0	0	0.00026	0	0	0	0	0	0	0	0	0	0.000252	0	0	0	0	0	0	0	0	0
Gilliamella apicola	0.000281	0	0	0	0	0.00156	0	0.000597	0	0	0	0	0	0	0	0	0.000451	0	0.000362	0	0	0	0	0	0	0	0.000363	0	0	0	0	0	0.000323	0	0.000718	0	0	0.000458	0.000515	0
Gillisia sp. Hel1_33_143	0	0	0	0	0	0	0	0	0	0	0	0	0	0	0	0	0	0	0	0	0	0	0	0	0	0	0	0	0	0	0	0	0	0	0	0	0	0.000458	0	0
Gilvibacter sp. SZ-19	0	0	0	0	0	0	0	0.000398	0	0.000531	0.000274	0	0.000302	0	0	0	0.000451	0	0	0.000207	0.000779	0	0	0	0	0	0	0	0	0	0.000252	0.000334	0.000646	0	0	0.000262	0	0	0.000772	0.000597
Gimesia maris	0	0	0	0	0	0	0	0	0	0	0	0	0	0	0	0	0	0	0	0	0	0	0	0	0	0	0	0	0	0	0	0	0	0	0.000359	0	0	0	0	0
Glaciecola nitratireducens	0	0	0	0.000276	0.00044	0	0	0	0.000304	0	0.000274	0.000285	0	0	0	0	0	0.000313	0	0	0.00026	0.000302	0	0	0	0	0	0	0	0	0	0	0	0	0.000359	0	0	0	0.000515	0.000298
Glaciecola sp. 4H-3-7+YE-5	0	0	0	0	0	0	0	0	0	0	0	0	0	0	0	0	0	0	0	0	0	0	0.000316	0	0	0	0	0	0	0	0.000252	0	0	0	0	0	0	0	0	0
Glaciecola sp. THG-3.7	0	0	0	0	0	0	0	0	0	0	0	0	0	0	0	0	0	0	0	0	0	0	0	0	0	0	0	0	0	0	0	0	0	0	0	0	0	0.000458	0	0
Glaesserella parasuis	0.0162909	0.07918	0.000961	0.0492076	0.121352	0.0426431	0.000908	0.0630306	0.00517	0.0305093	0.0052	0.0744377	0.20343	0.13794	0.0061	0.0551696	0.0207446	0.0782823	0.00833	0.0292134	0.0158435	0.00423	0.0290773	0.179043	0	0.00623	0.00727	0.0444193	0.0182817	0.22546	0.102909	0.141601	0.0042	0.0126445	0.325168	0.0640112	0.0204685	0.03753	0.039389	0.261274
Glaesserella sp. 15-184	0	0.000456	0	0.00498	0.00242	0.0043	0.000303	0	0.000912	0.00159	0.000274	0	0.000605	0.00106	0	0.000544	0.000451	0.00157	0	0.000414	0.00312	0	0	0.00158	0	0	0.000727	0.00169	0.00063	0.00326	0.00176	0.00501	0	0	0.00467	0.000787	0.00156	0.00229	0.00232	0.00328
Gloeobacter kilaueensis	0	0	0	0	0	0.000391	0	0	0	0	0	0	0	0	0	0	0	0	0.000362	0	0	0	0	0	0	0	0	0	0	0	0	0	0.000323	0	0	0	0	0	0	0
Gloeobacter violaceus	0.00421	0.00183	0.0016	0	0.0011	0	0.00484	0.00159	0.00122	0.000531	0.00219	0.00114	0.00272	0.00186	0.00293	0.000272	0.00496	0.00376	0.00543	0.00352	0.0013	0.000906	0.00411	0.000525	0.0326563	0.00445	0.00981	0.000281	0.00284	0	0.00352	0.00568	0.00711	0.0101156	0.00215	0	0.000667	0.00915	0.00232	0.00209
Gloeocapsa sp. PCC 7428	0	0	0	0	0	0	0	0	0	0.00133	0	0	0	0	0.000244	0.000272	0	0	0	0	0	0	0	0	0	0	0	0	0	0	0	0.001	0	0	0	0.000262	0	0	0	0
Gloeomargarita lithophora	0.000281	0	0.00032	0	0.00022	0	0	0	0	0	0.000548	0.00057	0	0	0	0	0.000902	0.000313	0	0.000207	0.00026	0.000604	0	0	0.00119	0.00134	0.00182	0	0.000315	0	0.000755	0.000668	0.000646	0	0	0.000262	0	0	0.000515	0
Gloeothece citriformis	0	0	0	0.000276	0	0	0.000303	0.000199	0	0	0.000274	0	0	0	0	0	0.000451	0	0.000362	0	0.00026	0	0	0	0	0	0	0	0	0	0.000252	0.000334	0	0.00126	0	0	0	0	0.000257	0
Gloeothece verrucosa	0	0	0	0	0	0	0	0	0	0	0	0	0	0	0.000244	0	0	0	0	0	0	0	0	0	0	0	0	0	0	0	0	0	0	0	0	0	0.000222	0	0	0
Gluconobacter albidus	0.000562	0.000913	0.00032	0.00221	0.00132	0.0121279	0	0.00119	0.00395	0.000796	0.00137	0.00057	0.000605	0.000531	0	0.000544	0.00271	0.0072	0.00109	0.000207	0.00545	0.000906	0.000632	0.00105	0.000297	0.000445	0.000727	0.000843	0.000315	0.000543	0.00503	0.00267	0.00194	0.000632	0.00395	0.00184	0.000667	0.00137	0.00103	0.00477
Gluconobacter oxydans	0	0	0	0	0	0	0	0	0	0	0	0	0	0	0	0	0	0	0	0	0	0	0	0	0	0	0	0	0	0	0.000252	0	0	0	0	0	0	0	0	0
Glutamicibacter sp. ZJUTW	0.000281	0.000913	0.00352	0.00111	0.000661	0	0	0	0.0103344	0.0061	0.000548	0.000285	0.00121	0.00133	0	0.000272	0.00135	0.00344	0.000362	0.00124	0.00234	0	0.000316	0.000525	0	0.000445	0.000363	0.000281	0.000946	0.00217	0.000503	0.00167	0.00097	0.000632	0.00251	0.00289	0.00111	0.000458	0.00309	0.00209
Glycocaulis alkaliphilus	0	0	0	0	0.00022	0	0	0.000199	0.000304	0	0	0	0	0	0	0	0	0	0	0	0	0	0	0	0	0	0	0	0	0	0	0	0	0	0	0	0	0	0	0
Gordonia polyisoprenivorans	0	0	0	0	0	0	0	0	0	0.000531	0	0	0	0	0	0	0.000451	0	0	0	0.00026	0.000302	0	0	0.000594	0.000445	0.000727	0	0.000315	0	0	0.000334	0.000323	0.000632	0	0.000262	0	0.000458	0.000257	0
Gordonia sp. HY186	0	0	0	0	0	0	0	0	0	0	0	0	0	0	0	0	0	0	0	0	0	0	0	0	0	0	0	0	0	0	0	0	0.000323	0	0	0	0	0	0	0
Gordonia sp. KTR9	0	0	0	0	0	0	0	0	0.000304	0	0	0	0	0	0	0	0	0	0	0	0	0	0	0	0	0	0	0	0	0	0	0	0	0	0	0	0	0	0	0
Gordonibacter massiliensis	0.000281	0	0	0	0	0	0	0	0	0.000265	0	0	0	0	0	0	0	0	0	0	0	0	0	0	0	0	0.000363	0	0	0	0	0	0	0	0	0	0	0	0	0
Gordonibacter pamelaeae	0	0	0	0	0	0	0	0	0	0	0	0	0	0	0	0	0	0	0	0	0.00026	0	0	0	0	0	0.000363	0	0	0	0	0	0	0	0	0	0	0	0	0
Gordonibacter urolithinfaciens	0	0	0	0	0	0	0	0	0	0	0	0	0	0	0	0	0	0	0	0	0	0	0	0	0	0	0	0	0	0	0.000252	0	0	0	0	0.000262	0	0	0	0
Gottschalkia acidurici	0.000281	0.000228	0	0.000276	0	0	0.000303	0	0.000608	0	0	0.000285	0	0	0	0	0	0	0.000362	0.000622	0	0	0.000316	0	0.000594	0	0.00145	0.000281	0.000315	0	0.00126	0.000334	0	0.000632	0	0.000525	0	0.000915	0.00103	0
Gramella forsetii	0	0	0	0.000553	0	0.000391	0	0	0.000608	0	0	0	0	0	0	0	0.000451	0.000313	0	0	0.00026	0	0	0	0	0	0	0	0	0	0	0	0	0	0	0	0	0	0.000257	0.000298
Gramella sp. MAR_2010_102	0	0	0	0	0	0	0	0	0	0	0	0	0	0	0	0	0	0	0	0	0	0	0	0	0	0	0	0	0	0	0	0	0	0	0	0	0	0	0.000257	0
Gramella sp. SH35	0	0.000228	0	0	0	0.000391	0	0.000795	0	0.000531	0	0	0	0	0	0	0	0	0	0	0.00026	0	0	0	0	0	0	0.000281	0	0	0.000252	0	0.000323	0	0	0	0	0	0	0
Granulibacter bethesdensis	0	0	0	0	0	0	0	0	0	0	0	0	0	0	0	0	0.000451	0	0	0	0	0	0	0	0	0	0	0	0	0	0.000252	0	0	0	0	0	0	0	0	0
Granulicella mallensis	0	0	0	0	0	0	0	0	0	0	0	0	0	0.000265	0	0	0	0.000313	0.000362	0.000207	0	0	0.000316	0	0	0	0.000363	0	0	0	0	0	0.000323	0.000632	0	0	0	0	0	0
Granulicella tundricola	0	0	0	0	0	0	0	0	0	0	0	0	0	0	0	0	0	0	0	0	0	0	0	0.000525	0	0	0	0	0	0	0	0	0	0	0	0	0	0	0	0
Granulosicoccus antarcticus	0	0	0	0	0	0	0	0	0	0	0	0	0	0	0	0	0	0	0	0	0.00026	0	0	0	0	0	0	0	0	0	0.000755	0.000334	0	0	0.000359	0	0	0	0.000257	0
Grimontia hollisae	0	0	0	0	0.00022	0	0	0	0	0	0	0	0	0	0	0	0	0	0	0	0	0	0	0	0	0	0	0	0	0	0	0	0	0	0	0	0	0	0	0
Gryllotalpicola sp. 2DFW10M-5	0	0	0	0	0	0	0	0	0	0	0	0	0	0	0	0	0	0	0	0	0	0	0	0	0	0	0	0	0	0	0	0.000334	0	0	0	0	0	0	0	0
Gynuella sunshinyii	0	0	0	0	0	0	0	0	0	0	0.000274	0	0	0	0	0.000544	0	0	0	0	0	0	0	0	0	0	0	0	0	0	0.000503	0.000334	0	0.000632	0.000359	0	0	0.000458	0.000257	0
Haematospirillum jordaniae	0	0	0	0	0	0	0	0.000199	0	0	0	0	0	0	0	0.000272	0.000902	0	0	0	0	0	0	0	0	0	0.000363	0	0	0	0	0.000334	0	0.000632	0	0	0	0	0	0
Haemophilus aegyptius	0.000281	0.00183	0.00032	0.00387	0.00661	0.00196	0	0.000398	0	0.000265	0.000548	0.00257	0.00151	0.00265	0.000488	0.00163	0.000451	0.00157	0.000362	0.000829	0.00208	0.000302	0	0.00368	0	0.00089	0.000363	0.00281	0.00158	0.0038	0.00101	0.00601	0	0	0.00323	0.00262	0.000667	0.000915	0.00103	0.00298
Haemophilus haemolyticus	0.0269642	0.237312	0.00064	0.0165868	0.234555	0.0238645	0.000908	0.0266439	0.00517	0.0159179	0.00438	0.0992502	0.201012	0.11274	0.0134141	0.0717477	0.0324699	0.0331917	0.0076	0.00352	0.00701	0.00362	0.00727	0.166967	0	0.00846	0.00254	0.0618497	0.0163904	0.0718977	0.515299	0.104531	0.00259	0.00759	0.468013	0.138254	0.00267	0.0302071	0.111473	0.054283
Haemophilus influenzae	0.631692	1.13134	0.0188945	0.819942	2.40633	0.757013	0.0160458	0.345774	0.134651	0.367969	0.0325915	0.472865	1.01987	0.84117	0.0795091	0.532944	0.135742	0.669157	0.0756556	0.355948	0.244405	0.0332224	0.410875	1.70012	0.00891	0.0342762	0.0388739	0.588978	0.232618	2.65045	1.03035	1.60437	0.0562352	0.0853507	1.86021	0.597351	0.26698	0.212822	0.384107	1.15008
Haemophilus parahaemolyticus	0.0171335	0.0764418	0.00416	0.304092	0.164078	0.265639	0.000606	0.0353926	0.0474166	0.0241422	0.00192	0.0553291	0.119096	0.0801114	0.00415	0.0323408	0.00902	0.0585552	0.00398	0.0184397	0.0187005	0.00513	0.0139065	0.208446	0.00208	0.00401	0.00291	0.0635365	0.0318353	0.111238	0.0410126	0.209063	0.00549	0.00948	0.216061	0.0658476	0.122588	0.047599	0.020853	0.191482
Haemophilus parainfluenzae	0.27554	0.840631	0.435213	1.94536	5.55003	1.50777	0.179531	0.220508	0.0723406	3.82826	0.503936	0.997351	0.73513	0.985742	0.091216	1.47192	0.201133	1.77419	0.713117	0.377288	6.22804	0.611594	0.312265	2.53548	0.00564	0.164704	0.897733	7.34296	4.09698	5.92248	1.06381	1.9694	0.0584975	1.71713	1.64307	1.33191	0.586466	0.517639	4.35056	1.96314
Haemophilus pittmaniae	0.0323008	0.0894483	0.00416	0.0552894	0.186983	0.0496851	0.00545	0.11433	0.00608	0.0387336	0.00548	0.026809	0.0912867	0.136349	0.00561	0.0587027	0.00722	0.053232	0.0369228	0.126177	0.0483096	0.0108728	0.107776	0.268302	0	0.00668	0.00763	0.115828	0.0542146	0.56243	0.0641608	0.3343	0.00582	0.0120123	0.172992	0.0325303	0.046499	0.027461	0.0846993	0.168516
Haemophilus sp. oral taxon 036	0.00393	0.0207648	0.00032	0.0140988	0.0784051	0.0226908	0.000303	0.0196846	0.00334	0.00796	0.000822	0.0898385	0.018741	0.0124677	0.00122	0.0600615	0.00451	0.00908	0.00217	0.00228	0.0155837	0.000604	0.00348	0.0420042	0	0.00534	0.00291	0.0253021	0.0170208	0.0298443	0.0276772	0.0400759	0.00129	0.00885	0.0534769	0.0196756	0.00467	0.00595	0.0270317	0.0334049
Hahella chejuensis	0	0	0	0	0.00022	0	0	0	0	0	0	0	0	0	0	0	0	0	0	0	0	0	0	0	0	0	0	0	0	0	0	0	0	0	0	0	0	0	0	0
Hahella sp. KA22	0	0	0	0	0	0	0	0	0	0	0	0	0	0	0	0	0	0	0	0	0	0	0	0	0	0	0	0.000281	0	0	0	0	0	0	0	0	0	0	0.000257	0
Halanaerobium hydrogeniformans	0	0	0	0	0	0	0.000606	0.000199	0.000304	0.000265	0	0	0	0	0	0	0.000451	0	0	0	0	0	0	0	0.000594	0	0	0	0	0	0.000252	0.001	0	0.000632	0.000359	0	0	0	0	0
Halanaerobium praevalens	0	0.000228	0	0	0	0	0.000303	0.000199	0	0	0	0	0	0	0.000244	0	0	0	0	0.000207	0	0.000302	0	0	0.000891	0	0.00145	0	0	0	0	0	0	0	0	0	0	0.000915	0	0
Haliangium ochraceum	0	0.000228	0	0	0.00022	0.000782	0	0	0.000608	0	0.000274	0.000285	0.000605	0.000531	0.000244	0	0.000451	0.000939	0.000362	0.000207	0.0013	0	0	0.00158	0.000297	0.000445	0.00254	0	0	0	0.000503	0.000334	0.000646	0	0.00108	0	0	0.000915	0.000257	0
Halioglobus japonicus	0	0	0	0	0	0	0	0	0	0	0	0	0	0	0	0	0	0	0	0	0	0	0	0	0	0.000445	0	0	0	0	0	0	0	0	0	0	0	0	0	0
Halioglobus pacificus	0	0	0	0	0.00022	0	0	0	0	0	0	0	0	0	0	0	0	0	0	0	0	0	0	0	0	0	0	0	0	0	0	0	0	0	0	0	0	0	0	0
Haliscomenobacter hydrossis	0.000281	0.000228	0	0	0.00044	0	0	0	0	0	0	0	0	0	0.000244	0	0.000451	0.000313	0	0	0.000519	0	0	0	0	0	0.000363	0	0	0	0.000252	0	0.000323	0	0.00144	0	0	0.000458	0.000257	0
Halobacillus halophilus	0.000562	0	0	0	0	0	0	0	0	0	0	0	0	0	0	0	0	0	0	0	0	0	0	0	0	0	0	0	0	0	0	0	0.000323	0	0	0	0	0	0	0
Halobacillus litoralis	0	0	0	0	0	0	0	0	0	0	0.000274	0	0	0	0	0	0	0	0	0	0	0	0	0	0	0	0.000363	0	0	0	0.000252	0	0	0	0	0	0	0	0	0
Halobacillus mangrovi	0	0	0	0	0	0	0	0	0	0	0	0	0	0	0	0	0	0	0.000362	0	0	0	0	0	0	0	0	0	0	0	0	0	0	0	0	0	0	0	0	0
Halobacteriovorax marinus	0	0	0.00032	0	0.00022	0	0.000303	0	0	0.000265	0	0	0	0	0	0	0.000451	0	0	0.000207	0.00026	0.000302	0	0	0	0	0	0	0	0.000271	0.000503	0.001	0	0	0	0	0	0	0	0
Halobacteriovorax sp. BALOs_7	0	0	0	0	0	0	0	0	0	0	0	0	0.000302	0	0	0	0	0	0	0	0	0	0	0	0	0	0.000727	0	0	0	0.000252	0	0	0	0	0	0	0	0	0
Halobacteroides halobius	0.0014	0.00114	0.00064	0.000276	0.00132	0	0.00212	0.00159	0.00182	0.00265	0	0	0	0.000265	0.000732	0.000272	0.000902	0.00157	0.00109	0.000207	0.00208	0.000906	0.000316	0.00105	0.00327	0.00223	0.0116258	0.00112	0.000315	0.000543	0.00226	0.001	0.00162	0.00126	0.00323	0	0	0.00229	0.00257	0.00149
Halocella sp. SP3-1	0.00281	0.000228	0.000961	0.000553	0.00242	0.000391	0.00394	0.000994	0.000608	0.00265	0.000548	0.00143	0.00151	0.00159	0.00171	0.00109	0.000902	0.00125	0.00181	0.000622	0.00286	0.000604	0.000316	0.000525	0.00356	0.000445	0.00581	0.00141	0	0.000271	0.00579	0.00267	0.00226	0.0019	0.00108	0.00289	0	0.0032	0.00283	0.000895
Halocynthiibacter arcticus	0	0	0	0	0	0	0	0	0	0	0	0.000285	0	0	0	0	0	0	0	0	0	0	0	0	0	0	0	0	0	0	0	0	0	0	0	0	0	0.000458	0	0
Halomicronema hongdechloris	0	0	0	0	0	0	0	0	0	0	0	0	0	0	0	0	0	0	0	0	0	0	0	0	0.000297	0	0	0.000562	0	0	0	0	0	0	0	0	0	0.000915	0	0
Halomonas beimenensis	0	0	0	0	0	0	0	0	0	0	0	0	0	0	0	0.000272	0	0.000313	0	0	0	0	0	0	0	0	0	0	0	0	0.000252	0	0	0	0	0.000262	0	0	0	0
Halomonas chromatireducens	0	0	0	0	0	0	0	0.000199	0	0	0	0	0.000302	0	0	0	0	0	0	0	0	0	0	0	0	0	0	0	0	0	0.000252	0	0	0	0	0	0	0	0	0
Halomonas huangheensis	0	0	0	0	0	0	0	0	0	0	0	0	0	0	0	0	0	0	0	0	0	0	0	0	0	0	0	0	0	0	0	0	0	0	0	0.000262	0	0	0	0
Halomonas hydrothermalis	0	0	0.00032	0	0	0	0	0	0	0	0	0	0	0	0	0	0	0	0.000362	0	0	0	0	0	0	0	0	0	0	0	0.000252	0.000334	0	0	0	0	0	0	0	0
Halomonas sp. 1513	0	0	0	0	0	0	0	0	0	0	0	0	0	0	0	0	0	0	0	0	0	0	0	0	0.000297	0	0	0	0	0	0	0	0	0	0	0	0	0	0	0
Halomonas sp. GFAJ-1	0	0	0	0	0	0	0	0	0	0	0	0	0	0	0	0	0	0	0	0.000207	0	0	0	0	0	0	0	0	0	0	0	0	0	0	0	0	0	0	0	0
Halomonas sp. HL-93	0	0	0	0	0	0	0	0	0	0	0	0	0	0	0.000244	0	0	0	0	0	0	0	0	0	0	0	0	0	0	0	0	0	0	0	0	0	0	0	0	0
Halomonas sp. Y2R2	0.00281	0.0016	0.00192	0.00166	0.000881	0.00196	0.00182	0.00119	0.00152	0.00398	0.00329	0.00057	0.00574	0.000796	0.00146	0.00217	0.00451	0.00125	0.00181	0.00104	0.00493	0	0.000316	0.00158	0.00148	0.00089	0.00363	0.00225	0.000946	0.00326	0.0078	0.00434	0.00194	0.00316	0.00395	0.000262	0.000222	0.00412	0.00438	0.00358
Halomonas subglaciescola	0.000281	0	0	0	0	0	0	0	0	0	0	0	0	0	0.000244	0	0	0	0	0	0	0	0	0	0	0	0	0	0	0	0	0	0	0	0	0	0	0	0	0
Halorhodospira halochloris	0	0	0	0.000276	0.00022	0	0	0	0	0.000265	0.000274	0	0	0	0.000244	0.000272	0	0.000313	0	0.000207	0.00026	0	0	0	0	0	0	0	0	0	0	0	0	0	0	0.000262	0	0	0	0
Halotalea alkalilenta	0	0	0	0.000276	0	0.000782	0	0	0	0	0	0	0	0	0	0	0	0	0	0	0.00026	0	0	0	0	0	0	0.000281	0	0	0.000503	0	0	0	0	0.000262	0	0	0	0.000895
Halothece sp. PCC 7418	0.000843	0.000456	0.00064	0	0.00022	0	0.000606	0.000795	0.000304	0.000265	0.000274	0.000285	0	0.000531	0.000976	0.000815	0.000451	0.00219	0.00145	0.00166	0.000779	0.000604	0.00158	0	0.00238	0.00223	0.00218	0	0.000315	0.000271	0.00176	0.00534	0.00291	0.0019	0.00144	0	0.000222	0.00137	0.00154	0.00179
Halothermothrix orenii	0.0106733	0.000685	0.00064	0.00138	0.00176	0.000391	0.0257338	0.00517	0.00274	0.00371	0.00192	0.002	0.00333	0.000796	0.0124385	0.00489	0.00271	0.00157	0.00615	0.00311	0.00727	0.00242	0	0.0173267	0.0169219	0.00089	0.074478	0.00422	0.000946	0.00109	0.00956	0.00735	0.00291	0.0019	0.00144	0.0063	0.00089	0.00595	0.00566	0.000597
Halothiobacillus neapolitanus	0	0	0	0	0	0	0	0.000398	0	0	0	0	0	0	0.000244	0	0.000902	0	0	0.000207	0	0	0	0.000525	0	0.000445	0.000363	0	0	0	0.000755	0	0.000323	0	0	0.000262	0.000222	0	0.000257	0.000298
Halothiobacillus sp. LS2	0	0	0	0	0	0	0	0	0	0.000265	0	0	0	0	0	0	0	0	0	0	0	0	0	0	0	0	0	0	0	0	0	0.000334	0	0	0	0.000262	0	0	0	0
Hartmannibacter diazotrophicus	0	0	0	0	0	0	0	0	0	0	0	0	0	0	0	0	0	0	0	0	0	0	0	0	0	0	0	0	0	0	0	0.000334	0	0	0	0	0	0	0	0
Hathewaya histolytica	0	0.000913	0	0	0	0	0.000606	0.000795	0	0.000265	0	0	0	0	0.000244	0.000544	0.000451	0	0	0.000622	0.0013	0	0.000316	0.00105	0.000594	0.000445	0.000363	0	0	0.000271	0.000252	0	0	0	0.000359	0	0.000222	0	0.000257	0.000298
Helicobacter acinonychis	0	0	0	0	0	0	0	0	0	0	0	0	0	0.000265	0	0	0	0.000313	0	0	0.00026	0	0	0	0	0	0.000363	0	0	0	0.000755	0.000334	0	0	0.000359	0.000262	0	0.000915	0	0
Helicobacter apodemus	0	0	0	0	0	0	0	0	0.000304	0	0	0	0	0	0	0	0	0	0	0.000622	0	0	0	0	0	0	0	0	0	0	0	0	0	0	0	0	0	0	0	0
Helicobacter bilis	0	0	0	0	0	0	0	0	0	0	0	0	0	0	0	0	0	0	0	0	0	0	0	0	0	0	0.000363	0	0	0	0	0	0	0	0	0	0	0	0	0
Helicobacter cholecystus	0	0.000228	0	0	0	0	0	0	0	0.000265	0	0	0	0.000265	0	0	0	0	0	0	0	0	0	0	0	0	0	0	0	0	0.000252	0.000334	0	0.000632	0	0	0	0.000458	0	0
Helicobacter cinaedi	0	0.000228	0	0	0	0	0	0.000199	0	0	0	0	0.000605	0.000265	0.000244	0	0	0.000313	0	0.000414	0.00026	0	0	0	0.000594	0	0.000727	0	0	0	0.000755	0	0.00129	0	0.000718	0.000525	0	0	0.000515	0.000298
Helicobacter felis	0	0	0	0	0	0	0	0	0	0	0	0	0	0	0	0	0	0.000313	0	0.000207	0	0	0	0	0	0	0	0	0	0	0	0.000334	0	0	0	0	0	0	0	0
Helicobacter heilmannii	0	0	0	0	0	0	0	0	0	0	0	0	0	0	0	0	0	0	0	0	0	0	0	0	0.000297	0	0	0	0	0	0.000252	0	0.000646	0	0	0	0	0	0.000257	0
Helicobacter hepaticus	0	0	0	0	0	0	0	0	0	0	0	0	0	0	0	0	0	0	0	0.000414	0	0	0	0	0	0	0	0	0	0	0	0	0	0	0	0	0	0	0	0
Helicobacter himalayensis	0	0	0	0	0	0	0	0	0	0	0	0	0	0	0	0	0	0	0	0	0	0	0	0	0	0	0	0	0	0	0	0	0.000323	0	0	0	0	0	0	0
Helicobacter mustelae	0.00112	0	0	0	0	0	0	0	0	0	0	0	0	0	0	0	0	0	0	0.000207	0	0	0	0	0	0	0	0	0	0	0	0	0	0	0	0	0	0	0	0
Helicobacter pullorum	0	0	0	0	0	0	0	0	0	0	0	0	0	0	0	0	0	0	0	0	0	0	0	0	0	0	0	0	0.000315	0	0	0	0.000646	0	0	0	0	0	0.000257	0
Helicobacter pylori	0.00365	0.00297	0.00128	0.000276	0.00242	0.00196	0.000908	0.00358	0.00426	0.00212	0.00685	0.00143	0.00756	0.00292	0.00585	0.00136	0.00316	0.000626	0.00833	0.00497	0.00468	0.00181	0.00442	0.00105	0.00594	0.00223	0.0108992	0.00365	0.000946	0.00163	0.0128322	0.0177002	0.0155131	0.0151735	0.00933	0.00184	0.00178	0.0169343	0.0120999	0.00805
Helicobacter suis	0	0	0	0	0	0	0	0	0	0	0	0	0	0	0	0	0	0	0.000362	0	0	0	0	0	0	0	0	0	0	0	0	0	0	0	0	0	0	0	0	0
Heliobacterium modesticaldum	0.00562	0.000228	0.00064	0.000276	0.000661	0	0.00606	0.000597	0.000608	0.00292	0.0011	0.00342	0.00121	0	0.00585	0.00408	0.00135	0.0382018	0.000724	0.000829	0.00312	0.000302	0.000316	0.000525	0.00148	0.00134	0.00109	0.000562	0	0.000271	0.00554	0.00735	0.000646	0.00316	0.0079	0.00682	0.000667	0.00275	0.00309	0.00119
Herbaspirillum hiltneri	0	0	0	0	0	0	0	0	0	0	0	0	0	0	0	0	0	0	0	0	0	0	0	0	0	0	0	0	0	0	0	0.000334	0	0	0	0	0	0	0	0
Herbaspirillum huttiense	0	0	0	0	0	0	0	0	0	0	0	0	0	0	0	0	0.000451	0	0.000362	0	0	0	0	0	0	0	0	0	0	0	0	0	0	0	0	0	0	0	0	0
Herbaspirillum robiniae	0	0	0	0	0	0	0	0	0	0	0	0	0	0	0	0	0	0	0	0.000207	0	0	0	0	0	0	0	0	0	0	0	0	0	0	0	0	0	0	0	0
Herbaspirillum rubrisubalbicans	0	0	0	0	0	0	0	0.000199	0	0	0	0	0	0	0	0	0	0	0	0	0	0	0	0	0	0	0	0	0	0	0.000252	0	0	0	0	0	0	0	0	0
Herbaspirillum seropedicae	0.000843	0.000228	0.00032	0.000276	0.000661	0.00117	0.000606	0.000994	0.00213	0.00106	0.00219	0.000285	0.00121	0.000531	0	0.000815	0	0.00188	0.00109	0.000207	0.00234	0.000906	0.00126	0.00158	0.000594	0.000445	0.004	0	0	0.000271	0.00302	0.002	0.00129	0	0.00144	0.000787	0.000222	0.00229	0.000515	0.00358
Herbinix luporum	0.237622	0.0175702	0.0813422	0.0176926	0.0695956	0.00352	0.531933	0.119301	0.0373861	0.0724265	0.0608009	0.0356502	0.0764752	0.00743	0.14975	0.170129	0.0279602	0.0566764	0.0282351	0.0118097	0.117917	0.0163092	0.0145387	0.059331	0.095	0.0049	0.126068	0.0677535	0.0122928	0.0393403	0.265198	0.273184	0.0113117	0.00885	0.0165096	0.146911	0.0293678	0.161104	0.19746	0.00895
Herminiimonas arsenicoxydans	0	0	0	0	0	0	0	0	0	0	0	0	0	0	0	0	0	0	0	0	0	0	0	0	0	0	0.000363	0	0	0	0	0	0	0	0	0	0	0	0	0
Herminiimonas arsenitoxidans	0	0	0	0	0	0	0	0	0	0	0	0	0	0	0	0	0	0	0	0	0	0	0	0	0	0	0	0	0	0	0.000252	0	0	0	0	0	0	0	0	0
Hippea maritima	0	0	0	0	0	0	0	0	0.000304	0.000265	0	0	0	0	0.000488	0	0	0	0.000362	0.000207	0	0	0	0	0.000594	0	0.000363	0.000281	0	0	0.000252	0	0	0	0	0.000262	0	0.000458	0.000515	0
Histophilus somni	0.00449	0.0294358	0.000961	0.046996	0.0735599	0.0305152	0.000303	0.0119301	0.00942	0.0143261	0.00164	0.0136897	0.0362728	0.0302407	0.00171	0.0179369	0.00586	0.0209797	0.00688	0.00912	0.0332453	0.00181	0.0079	0.0420042	0	0.00089	0.004	0.0233342	0.0119776	0.0542625	0.0314514	0.0647893	0.00162	0.0101156	0.0897263	0.0162652	0.0209134	0.0210534	0.0298636	0.0811262
Hoeflea phototrophica	0	0	0	0	0	0	0	0	0	0	0	0	0	0	0	0	0	0	0	0	0	0	0	0	0	0	0	0	0	0	0	0.000334	0	0	0.000359	0	0	0	0	0
Hoeflea sp. IMCC20628	0	0	0	0	0	0	0	0	0	0.000531	0.0011	0	0	0	0	0	0	0.000313	0	0.000207	0.000519	0	0	0	0.000297	0.000445	0.000727	0	0	0	0.00101	0.000334	0	0.000632	0	0.000262	0	0.000458	0.000515	0.000298
Hoyosella subflava	0	0.000228	0	0	0	0	0	0	0	0.000265	0	0.000285	0	0	0	0	0	0	0	0.000414	0	0	0.000316	0	0	0	0	0.000281	0	0	0	0	0	0.000632	0	0	0	0	0.000515	0
Humibacter sp. WJ7-1	0.00169	0.000913	0.0032	0.000276	0.00132	0.000782	0.00242	0.000597	0.00122	0.00239	0.00219	0.002	0.00272	0.00239	0.00146	0.000815	0.00361	0.00344	0.00471	0.00311	0.00442	0.00181	0.00316	0.000525	0.00713	0.00356	0.0069	0.000562	0.00063	0.000271	0.00855	0.00802	0.00291	0.00885	0.00144	0.00184	0.00356	0.00732	0.00592	0.00447
Hungateiclostridium clariflavum	0.000562	0.000228	0	0	0.00022	0	0.000606	0.000398	0.000304	0	0.000274	0	0.00151	0	0.000244	0	0.000902	0	0.00109	0	0.00026	0	0.000316	0	0.00208	0	0	0	0	0	0.00126	0	0	0.000632	0.000359	0	0	0	0.000772	0
Hungateiclostridium saccincola	0.0499961	0.0659453	0.00064	0.000553	0.00573	0.00509	0.0575226	0.00935	0	0.0198974	0.000274	0.00171	0.00151	0.00106	0.00415	0.0179369	0.0473519	0	0.0170135	0.023205	0.163889	0.00604	0.021808	0.135464	0.00119	0	0.00981	0.00703	0.00567	0.0236042	0.00679	0.00401	0.00259	0	0.0258412	0.00315	0	0.000915	0.0288338	0.00388
Hungateiclostridium thermocellum	0.000562	0.000685	0.00032	0	0.00132	0	0.00242	0.000398	0.000608	0.00106	0.00164	0.00114	0.00181	0.000265	0.000732	0.00109	0.0018	0.000313	0.00181	0	0.00026	0	0	0.00158	0.00119	0.000445	0.00218	0.000843	0.00063	0.000271	0.00201	0.00167	0	0.00126	0.00144	0	0.000222	0.000915	0.000257	0
Hungatella hathewayi	0.013763	0.000456	0.00384	0.00249	0.00308	0	0.0112018	0.00278	0	0.0122037	0.0353303	0.00057	0.00453	0.000531	0.0112191	0.00272	0.0383325	0.0131514	0.00145	0.0029	0.00493	0.00121	0.000632	0.0021	0.00594	0.000445	0.00509	0.00309	0.000946	0.00434	0.0221418	0.00367	0.00194	0	0.00144	0.00446	0.00089	0.00549	0.00309	0.000298
Hydrogenobacter thermophilus	0	0	0	0	0	0	0	0	0	0	0	0	0	0	0	0	0	0	0.000362	0	0	0	0	0	0	0	0.000727	0	0	0	0.000252	0	0	0	0	0.000525	0	0	0	0
Hydrogenobaculum sp. HO	0.000562	0.000228	0.00032	0.000276	0.000881	0	0.00121	0.000597	0.000304	0.000531	0.0011	0.00057	0.000605	0.000265	0.000732	0.000272	0.000902	0.000313	0.00145	0.000414	0.000779	0	0.00158	0	0.00119	0.00089	0.00218	0.000562	0	0.000814	0.00327	0.00167	0.000323	0.00253	0.000359	0.000262	0.000222	0.00137	0.0018	0.000298
Hydrogenophaga pseudoflava	0	0.000228	0.00032	0.00111	0	0.0457729	0	0.00258	0.000304	0.000796	0.000548	0	0.000907	0	0	0	0	0.000313	0	0	0.00156	0.000302	0.000316	0.00105	0	0	0.00291	0	0	0	0.000252	0.000334	0.00097	0.000632	0.000359	0.000262	0	0.000915	0	0.00149
Hydrogenophaga sp. NH-16	0	0	0	0	0	0	0	0	0	0	0	0	0	0	0	0	0	0	0	0.000207	0	0	0	0	0	0	0	0	0	0	0	0	0	0	0	0	0	0	0	0
Hydrogenophaga sp. PBC	0	0	0	0	0	0.0183874	0	0.000199	0	0	0	0	0	0	0	0	0	0	0	0	0	0	0	0	0	0	0.000363	0	0	0	0	0	0.000323	0	0	0	0	0	0.000515	0
Hydrogenophilus thermoluteolus	0	0.000228	0	0.000553	0	0.000391	0	0	0.00122	0.000265	0.000274	0	0	0	0	0	0.000902	0.000626	0	0	0	0	0	0	0	0	0	0	0.00063	0	0.000503	0.001	0	0.000632	0.000359	0	0	0	0	0.000895
Hydrogenovibrio crunogenus	0	0	0	0	0	0	0.000303	0	0	0	0	0	0	0	0	0	0	0	0	0	0	0	0	0	0	0	0	0	0	0	0.000252	0	0	0	0	0	0	0	0	0
Hydromonas sp. F02	0.000562	0.000913	0	0.00304	0.000881	0.00235	0	0	0.000608	0.000265	0.000274	0	0.000302	0	0	0	0	0.000313	0	0	0.00156	0	0	0	0	0.000445	0	0	0	0	0	0	0	0	0	0.000525	0.000222	0.000458	0.000772	0.000895
Hylemonella gracilis	0	0	0	0	0	0.0043	0	0.000199	0	0	0	0	0	0	0	0	0	0	0	0	0	0	0	0	0	0	0.000363	0	0	0	0	0	0	0	0	0	0	0	0	0
Hymenobacter nivis	0	0	0	0	0	0	0	0	0	0	0	0	0	0	0	0	0	0	0	0	0	0	0	0	0	0	0	0	0	0	0	0	0.000323	0	0	0	0	0	0	0
Hymenobacter sedentarius	0	0	0	0	0	0	0	0	0	0	0	0	0	0	0.000244	0	0	0	0	0	0	0	0	0	0	0	0	0	0	0	0.000252	0	0	0	0	0	0.000222	0.000458	0	0
Hymenobacter sp. 17J36-26	0	0	0	0	0	0	0	0	0	0	0	0	0	0	0	0	0	0.000313	0.000362	0	0.00026	0	0	0	0	0	0	0	0	0	0	0	0	0	0	0	0	0	0	0
Hymenobacter sp. 17J68-5	0	0	0	0	0	0	0	0	0	0	0	0	0	0	0	0	0	0	0.000724	0	0	0	0	0	0	0.000445	0	0	0	0	0	0	0	0	0	0	0	0	0	0
Hymenobacter sp. APR13	0	0	0.00032	0	0	0	0	0	0	0	0	0	0	0	0	0	0	0	0	0	0	0	0	0	0	0	0	0	0.000315	0	0	0	0	0	0	0	0	0	0	0
Hymenobacter sp. DG25A	0	0	0	0	0	0	0	0	0	0	0	0	0	0.000265	0	0	0	0	0	0	0	0	0	0	0	0	0	0	0.000315	0	0	0	0	0	0	0	0	0	0	0
Hymenobacter sp. PAMC 26554	0	0.000228	0	0	0	0	0	0.000398	0	0.000531	0.000274	0	0.000605	0	0	0	0	0	0	0	0.00026	0	0	0	0	0	0	0.000281	0	0	0	0	0	0	0	0.000262	0	0	0.000257	0
Hymenobacter sp. sh-6	0.000281	0	0	0	0	0	0	0	0	0.000265	0	0	0.000302	0	0	0	0	0	0.000362	0	0.00026	0	0	0	0	0	0.000363	0	0	0	0	0	0.000323	0	0	0	0	0.000458	0.000257	0
Hymenobacter swuensis	0	0	0	0.000276	0	0	0	0	0	0	0	0	0	0	0	0	0	0	0	0	0	0	0	0	0	0	0	0	0	0	0	0	0	0	0.000359	0	0	0	0	0
Hyphomicrobium denitrificans	0	0	0	0	0	0	0	0	0	0	0	0	0	0	0	0	0	0	0	0.000207	0	0	0	0	0	0	0	0	0	0	0	0	0	0	0	0	0	0	0	0
Hyphomicrobium nitrativorans	0.000281	0	0	0	0.00022	0	0	0	0	0	0.000274	0	0	0	0	0	0	0	0	0	0	0	0	0	0	0	0	0	0	0	0	0.000334	0	0	0	0	0	0.000458	0	0.000298
Hyphomicrobium sp. MC1	0	0	0	0	0	0	0	0	0	0	0	0	0	0	0	0	0	0	0	0	0	0	0.000316	0	0	0	0	0	0	0	0	0	0	0	0	0	0	0	0.000257	0
Hyphomonas sp. CACIAM 19H1	0	0	0	0	0	0	0	0	0	0	0	0	0	0	0	0	0	0	0	0	0	0	0	0	0	0	0	0	0	0	0	0	0	0	0	0	0	0	0	0.000298
Hyphomonas sp. Mor2	0	0	0	0	0.00022	0	0	0	0	0.000265	0	0	0	0	0.000244	0	0	0	0	0.000207	0	0	0	0	0	0	0.000363	0	0	0.000271	0	0	0	0	0.000359	0	0	0	0.000515	0
Ichthyobacterium seriolicida	0	0.000913	0.00032	0	0.00022	0	0	0.000994	0.000304	0	0	0.000285	0.000605	0.000265	0	0	0	0.000626	0.000362	0.000207	0	0	0	0.000525	0	0	0.00182	0	0.000315	0.000814	0.000503	0.00167	0	0.000632	0.000718	0.00131	0	0.000458	0.000257	0
Idiomarina piscisalsi	0	0	0	0	0	0	0	0	0.000304	0	0	0	0	0	0	0	0	0	0	0	0	0	0	0	0	0	0	0	0	0	0	0	0	0	0	0	0	0	0	0
Idiomarina sp. OT37-5b	0	0	0	0	0	0	0	0	0	0	0	0	0	0	0	0	0	0	0	0	0	0	0	0	0	0	0	0	0	0	0	0	0	0	0	0.000262	0	0	0	0
Idiomarina sp. X4	0	0	0	0	0	0	0	0	0	0	0	0	0	0	0	0	0	0.000313	0	0	0	0	0	0	0	0	0	0	0	0	0	0	0	0	0	0	0	0	0	0
Idiomarinaceae bacterium HL-53	0	0	0	0	0.00022	0	0	0.000199	0	0.000265	0	0	0	0	0	0	0	0	0.000362	0	0	0	0.000316	0	0	0	0	0	0	0	0	0	0	0	0.000359	0	0	0	0	0.000298
Ignavibacterium album	0.000281	0	0.00032	0	0.00044	0	0	0.000398	0.000304	0	0	0	0	0	0.000976	0	0	0	0.000362	0.000622	0.000519	0	0	0	0	0	0	0	0	0	0.000503	0.000668	0	0	0	0.000262	0	0	0	0
Ilyobacter polytropus	0.000281	0.000456	0.00032	0.000276	0.0011	0	0.000303	0.000994	0.00304	0.00424	0.00137	0.00143	0.00181	0.000531	0.000488	0.000544	0.00271	0.000939	0.00362	0.000414	0.00493	0.000604	0.000948	0.00105	0.00119	0	0.00182	0.000562	0.00158	0.000814	0.00101	0.001	0.00162	0	0.00215	0	0	0.00549	0.011585	0.00209
Immundisolibacter cernigliae	0	0.000228	0	0	0	0	0	0.000199	0	0	0	0	0	0	0	0	0	0	0	0.000207	0	0	0	0	0	0	0	0	0	0	0	0	0	0	0	0.000262	0	0	0	0
Indioceanicola profundi	0	0	0	0	0	0	0	0	0	0	0	0	0	0	0	0	0	0	0	0	0	0	0	0	0	0	0	0	0	0	0	0	0	0	0.000359	0	0	0	0	0
Inhella inkyongensis	0	0	0	0	0	0.00117	0	0	0	0	0	0	0	0	0	0	0	0	0	0	0.00026	0	0	0	0	0	0	0	0	0	0.000252	0.000334	0	0	0	0	0	0	0	0
Intrasporangium calvum	0	0	0	0	0.00022	0	0	0	0	0	0	0	0	0	0	0	0	0	0	0	0	0	0	0	0	0	0	0	0	0	0	0	0	0	0	0	0	0	0	0
Iodobacter sp. H11R3	0	0	0	0	0	0	0	0	0.000304	0	0	0	0	0	0	0	0	0	0	0.000207	0.00026	0	0.000316	0	0	0	0	0	0	0	0	0	0	0	0.000359	0	0	0.000458	0	0.000597
Isoptericola dokdonensis	0	0	0	0	0	0	0	0	0	0	0	0	0	0	0	0	0	0	0	0	0	0	0	0	0	0	0	0	0	0	0	0	0	0.000632	0	0	0	0	0	0
Izhakiella sp. KSNA2	0	0	0	0.000276	0	0.000391	0	0	0	0	0	0	0	0	0	0	0	0	0	0	0.00026	0	0	0	0	0	0	0	0	0	0.000755	0	0	0	0	0	0.000667	0.000915	0.000515	0
Jannaschia sp. CCS1	0	0.000228	0	0	0	0.00117	0	0	0.000304	0	0	0	0	0	0	0.000272	0	0	0	0	0.000519	0	0	0	0	0	0	0.000281	0	0	0.000503	0.000334	0.000323	0.000632	0.000359	0	0	0.000458	0	0.00179
Janthinobacterium agaricidamnosum	0	0	0	0	0	0	0	0	0	0	0	0	0	0	0	0	0	0	0	0	0	0	0	0	0	0	0.000363	0	0	0	0	0	0	0	0	0	0	0	0	0
Janthinobacterium sp. 17J80-10	0	0	0	0	0	0	0	0	0	0	0	0	0	0	0	0	0	0	0	0	0	0	0	0	0	0	0	0	0	0	0	0.000334	0	0	0	0	0	0	0	0
Janthinobacterium sp. B9-8	0.000562	0.000456	0.00064	0	0.0011	0.00313	0	0	0.000912	0	0	0.000285	0.000605	0.000531	0	0.00326	0.000451	0.00407	0.000362	0.000207	0.000779	0.000302	0	0	0.000297	0.00134	0.000363	0	0.00126	0	0.00201	0.00167	0.00291	0.00253	0.000718	0	0	0.00137	0.000772	0
Janthinobacterium sp. SNU WT3	0	0	0.00064	0.000553	0	0.000782	0	0.00119	0.000304	0	0	0	0.000302	0	0	0	0	0	0	0	0	0	0	0	0	0	0.00145	0	0	0	0	0.000668	0	0	0	0.000262	0	0	0	0
Jatrophihabitans sp. GAS493	0	0	0	0	0	0	0	0	0	0	0	0	0	0	0.000244	0	0	0	0	0	0	0	0	0	0	0	0	0	0	0	0	0	0	0	0	0	0	0	0	0
Jeongeupia sp. USM3	0	0.000228	0.00032	0.000829	0.00022	0.00156	0	0.000398	0.00122	0.00159	0.000548	0	0	0.000265	0	0.000272	0.000902	0.00157	0.00109	0.000207	0.00208	0	0.000632	0.000525	0	0	0.000363	0	0.000315	0.00109	0.00176	0.00134	0.000646	0	0.000718	0.00131	0.00089	0.000458	0.00103	0.000895
Jeotgalibaca dankookensis	0.000281	0.00274	0.00865	0.00359	0.00308	0.00117	0	0.00119	0.00851	0.00318	0.00438	0.00257	0	0.00106	0.000976	0.00516	0.00767	0.00188	0.00507	0.00849	0.0119475	0.00846	0.00284	0.00315	0	0.00223	0	0.00478	0.000315	0.00163	0.000755	0.000668	0.000323	0.00126	0.00323	0.0042	0.00378	0.0032	0.0018	0.00298
Jeotgalibaca sp. H21T32	0.0356714	0.017342	0.109524	0.29331	0.0182798	0.1025	0	0.00716	0.0419454	0.0265298	0.024649	0.0116933	0.00121	0.0183036	0.00195	0.0434835	0.0735082	0.0172221	0.0477825	0.0327356	0.180771	0.0286921	0.0445641	0.0960847	0.00119	0.0115738	0.00218	0.0683158	0.00221	0.0122091	0.013587	0.00401	0.00129	0.00316	0.0147151	0.0188886	0.655658	0.00778	0.0128722	0.00984
Jeotgalibaca sp. PTS2502	0.00871	0.00205	0.00288	0.00111	0.00308	0.000391	0.00182	0.00119	0.00152	0.0129996	0.00192	0.00884	0.000605	0.000531	0.00683	0.00163	0.00902	0.000626	0.00326	0.00497	0.00545	0.00544	0.00158	0.00105	0.00238	0.00089	0.0159855	0.00253	0.00221	0.000271	0.00377	0.000334	0.00129	0.00253	0.00108	0.00315	0.00156	0.000458	0.00154	0.000597
Jeotgalibacillus malaysiensis	0	0	0	0	0.00022	0	0	0	0	0	0	0.000285	0	0	0	0	0	0	0	0	0	0	0	0	0	0	0.000363	0	0	0	0.000252	0	0	0	0	0	0.000222	0	0	0
Jeotgalicoccus saudimassiliensis	0.000562	0.000228	0.00032	0	0.000881	0	0.000908	0.000994	0.000304	0.000265	0.000274	0	0.000302	0.000796	0.000244	0.000815	0.00225	0.000313	0.00145	0.00331	0.000779	0.000302	0.000316	0.00105	0.00119	0.00356	0.00182	0.000562	0.00252	0.000543	0.00176	0.002	0.00129	0.00759	0	0	0.000222	0	0.00232	0.00119
Jonesia denitrificans	0	0	0	0	0.00022	0	0	0	0	0.000531	0.000274	0	0	0	0	0	0.000451	0	0.000362	0	0	0	0	0	0	0	0	0	0	0	0	0.000334	0	0.00316	0.000359	0	0	0.000458	0.000772	0
Jonquetella anthropi	0.000843	0	0	0	0.00022	0	0.000908	0.000199	0.0328268	0	0.000274	0	0.000302	0	0.000244	0	0	0	0	0	0.000519	0	0	0.000525	0.00119	0	0.00109	0	0	0	0	0	0.000646	0	0	0	0	0.000458	0.000515	0.000597
Kangiella geojedonensis	0	0	0	0	0	0	0	0	0	0	0	0	0	0	0	0	0	0.000313	0	0	0	0	0	0	0	0	0	0	0	0	0	0	0	0	0	0	0	0	0	0
Kangiella profundi	0	0	0	0	0.00044	0	0	0.000398	0	0.000796	0	0.000285	0	0.000265	0.000244	0	0.000451	0.000313	0	0	0.00104	0.000302	0.000316	0	0.000891	0	0.000363	0.000281	0	0.000543	0	0	0	0	0	0	0	0.00137	0.0018	0.000298
Kangiella sediminilitoris	0.000281	0	0	0	0	0	0.000303	0	0	0	0	0	0	0	0	0	0	0.000313	0	0	0.00026	0.000302	0	0	0	0	0	0	0	0	0	0	0	0	0	0	0	0	0	0.000298
Kerstersia gyiorum	0.000281	0.00114	0.00128	0.00387	0.000661	0.000782	0	0	0.000304	0.000796	0	0	0	0	0	0	0	0.000313	0	0	0.00156	0.000302	0	0	0	0	0	0.000281	0	0	0	0	0	0	0	0.000525	0.000445	0.000458	0.000772	0
Ketobacter alkanivorans	0	0	0	0	0	0	0.000303	0	0	0	0	0	0	0	0	0	0	0	0	0.000207	0.000519	0	0	0	0	0	0	0.000281	0	0	0	0	0	0	0	0	0	0	0.000257	0.000298
Ketogulonicigenium robustum	0	0	0	0	0	0	0	0	0	0	0	0	0	0	0	0.000272	0	0	0	0	0	0	0	0	0	0	0	0	0	0	0	0.000334	0	0	0	0	0	0	0	0
Ketogulonicigenium vulgare	0.000281	0	0	0.000276	0	0	0.000303	0	0	0.000265	0.000274	0	0	0	0	0.000272	0	0	0	0	0.00026	0	0	0	0.000594	0	0.000363	0.000281	0	0	0.000252	0.000334	0.000646	0	0	0	0	0	0.000257	0.000298
Kibdelosporangium phytohabitans	0.000281	0	0	0.000276	0.00044	0	0	0.000597	0	0.000265	0.000274	0	0	0	0.000244	0.000272	0.000451	0.000313	0	0	0	0.000302	0	0	0.00119	0	0.00109	0	0	0.000271	0.000503	0.000334	0.000323	0.000632	0	0.000525	0	0.000915	0.000515	0.000298
Kineococcus radiotolerans	0	0	0	0	0	0	0	0	0	0	0	0	0	0	0	0	0	0	0	0	0	0	0	0	0	0.00089	0.000727	0	0	0	0	0	0	0	0.000359	0	0	0	0.000257	0
Kingella kingae	0.00281	0.0152884	0.0166527	0.0163104	0.025768	0.00352	0.000303	0.00199	0.0200609	0.00159	0.00849	0.00428	0.00302	0.0164467	0.000976	0.0290796	0.00316	0.0657571	0.0152035	0.00974	0.0148045	0.0117788	0.00632	0.0126013	0.00148	0.0164704	0.004	0.00675	0.0217489	0.00733	0.0110709	0.0374042	0.0439539	0.0202313	0.0154329	0.00735	0.0211359	0.00641	0.00798	0.00984
Kiritimatiella glycovorans	0.000281	0	0	0	0	0	0	0	0.000304	0	0	0	0	0.000265	0	0	0.00135	0.000626	0.000362	0.00104	0	0	0	0	0.000594	0.000445	0.000363	0	0	0	0	0	0	0.000632	0	0.000262	0	0.000458	0.000772	0
Kitasatospora albolonga	0	0	0	0	0	0	0	0	0	0	0	0	0	0	0	0	0	0	0	0	0	0	0	0	0	0	0.000363	0	0	0	0	0	0	0	0	0	0	0	0	0
Kitasatospora setae	0.000281	0	0	0	0	0	0	0	0	0	0	0	0	0	0	0	0	0	0	0	0	0	0	0	0	0	0	0	0	0	0	0	0	0	0	0	0	0	0	0
Kitasatospora sp. MMS16-BH015	0	0	0	0	0	0	0	0	0	0	0	0	0	0	0	0.000272	0	0	0	0	0	0	0	0	0	0.000445	0	0	0	0	0	0	0	0	0.000359	0	0	0	0.000515	0
Klebsiella aerogenes	0.000562	0.000456	0	0.000829	0.000881	0.00117	0.000303	0.000199	0	0.00133	0.000274	0	0.000302	0	0	0.000272	0.000451	0.000626	0.000362	0.000414	0.000779	0	0.000316	0	0.000297	0	0.00218	0.00112	0	0	0.00126	0.00134	0	0	0	0.00131	0	0.00137	0.000772	0.000597
Klebsiella michiganensis	0	0.000228	0	0	0.000661	0.000782	0.000303	0.000199	0	0.000265	0	0	0.000302	0	0	0.000272	0	0	0	0	0.000779	0	0	0.000525	0	0	0	0	0.000315	0.000814	0.000755	0.000668	0.000323	0.000632	0.000359	0.000262	0.000222	0.000915	0.000257	0.000895
Klebsiella oxytoca	0	0.000228	0	0	0	0	0	0	0	0	0	0	0.000302	0	0	0.000272	0	0	0	0	0	0	0	0	0	0	0	0	0	0.000271	0	0.000668	0	0	0	0	0	0	0.000515	0
Klebsiella pneumoniae	0.0688148	0.0930992	0.0188945	0.16808	0.16606	0.174485	0.0239173	0.0306206	0.0407296	0.171383	0.0172543	0.0333686	0.0885662	0.0450958	0.0253649	0.0529955	0.0478029	0.084858	0.0325789	0.0435093	0.117657	0.00906	0.0312897	0.107111	0.0145469	0.0195864	0.0686651	0.104582	0.0431825	0.218135	0.246579	0.15162	0.0200378	0.0391981	0.20996	0.141927	0.0961128	0.142339	0.208273	0.185815
Klebsiella quasipneumoniae	0.00197	0.000685	0.000961	0.00221	0.00352	0.00156	0	0.000994	0.00122	0.000796	0.000548	0.00057	0.00181	0.000796	0.000488	0.000815	0.00135	0.00376	0.00109	0.00104	0.00182	0	0.000316	0.00263	0	0.000445	0.00327	0.00225	0.000946	0.00244	0.00377	0.00434	0.00259	0.000632	0.00467	0.00394	0.00178	0.0032	0.00515	0.00447
Klebsiella variicola	0.000562	0.000456	0.00032	0.00387	0.00551	0.0043	0.000303	0.000398	0.000608	0.00133	0.000822	0.00114	0.00151	0.000796	0.000244	0.000544	0.00135	0.00188	0.000724	0.000622	0.00519	0.000302	0.000948	0.00263	0.000594	0.000445	0.00109	0.00169	0.000946	0.00353	0.00403	0.00267	0.00259	0.00126	0.00395	0.00184	0.00245	0.00366	0.00438	0.00477
Kluyvera intermedia	0	0.000228	0	0	0.000661	0	0	0.000199	0	0	0	0	0	0	0	0	0	0.000313	0	0	0.00026	0	0	0	0	0.000445	0.000363	0	0.000315	0.000271	0.000252	0.001	0	0	0.00144	0	0.000445	0.000458	0.000257	0.000298
Kocuria indica	0	0	0	0	0	0	0	0	0	0	0	0	0	0	0	0	0.000451	0	0	0	0	0	0	0	0	0	0	0	0	0.000271	0	0	0	0	0	0	0.000222	0	0	0
Kocuria palustris	0.000281	0.000685	0	0	0	0	0.000606	0	0	0	0	0	0	0	0.000488	0	0.000451	0	0.000362	0.000207	0.00208	0	0	0.00158	0	0	0.000727	0	0	0.000271	0	0	0	0	0.00108	0	0.000222	0	0.000772	0.000298
Kocuria rosea	0	0	0	0	0	0	0	0	0	0	0	0	0	0	0	0	0	0	0	0	0	0	0	0	0	0.000445	0	0	0	0	0	0	0	0	0	0	0	0	0	0
Kocuria turfanensis	0	0	0	0	0	0	0	0	0	0	0	0	0.000302	0	0	0	0	0	0	0	0	0	0	0	0	0	0	0	0	0	0	0	0	0	0	0	0	0	0	0
Komagataeibacter saccharivorans	0	0	0	0	0	0	0	0	0	0	0	0	0	0	0	0	0	0	0	0	0	0	0	0	0	0	0	0	0	0	0	0	0	0	0	0	0	0.000458	0	0
Kordia sp. SMS9	0	0.000456	0	0	0.00022	0.00117	0	0.000398	0.000912	0.000531	0	0.000856	0	0	0	0	0.000451	0.00188	0	0.000414	0.000519	0	0	0	0	0	0.000727	0.000281	0	0.00109	0.000503	0.001	0.00097	0	0.00287	0	0.000222	0.000458	0.000257	0.000597
Kosakonia cowanii	0.00169	0.000913	0.00192	0.00221	0.00044	0.00156	0.00212	0.00119	0.000304	0.00265	0.000548	0.00171	0.00181	0.00159	0.00146	0.00245	0.00316	0.00282	0.00253	0.000829	0.00208	0.000302	0.000948	0.000525	0.00327	0.00089	0.00327	0.00141	0.000315	0.0019	0.00554	0.00401	0.00226	0.0019	0.00215	0.00157	0.00111	0.00412	0.0085	0.00358
Kosmotoga olearia	0.000281	0	0	0.000276	0	0	0	0	0	0	0.000274	0	0.000302	0.000265	0	0	0	0	0.000724	0	0.000519	0	0	0	0	0.00089	0.000363	0	0	0	0	0.001	0	0	0	0	0.00089	0.000458	0.000257	0.000298
Kosmotoga pacifica	0	0	0.00032	0	0.00022	0	0	0	0	0	0	0	0	0	0.000244	0	0.000451	0	0.000362	0.000207	0.000779	0	0.000316	0	0.000891	0.00089	0	0	0	0	0	0	0.000323	0.00126	0	0	0	0.000915	0.000772	0
Kribbella flavida	0.000281	0	0	0	0	0	0	0	0	0.000265	0.000548	0	0	0	0	0	0	0	0.000362	0	0.000519	0	0	0	0	0	0	0	0	0	0	0	0	0	0	0.000262	0	0.00183	0	0
Ktedonobacterales bacterium SCAWS-G2	0.000281	0	0	0	0.00022	0.000391	0.00121	0.000597	0.000304	0.000531	0	0.000285	0	0	0	0	0.000451	0.00125	0	0.000414	0	0	0	0	0.000891	0	0	0	0	0	0.000252	0	0	0	0	0	0	0.00137	0.000772	0.000298
Kurthia sp. 11kri321	0	0	0	0	0	0	0	0	0.000304	0	0	0	0	0	0	0	0	0	0	0	0	0	0	0	0	0	0	0	0	0	0	0	0	0	0	0	0	0.000458	0	0
Kurthia zopfii	0	0	0	0	0	0	0	0	0	0	0	0	0	0	0	0	0	0	0	0	0.00026	0	0	0	0	0.000445	0	0	0	0	0	0	0	0	0	0	0.000222	0	0	0
Kushneria konosiri	0	0	0	0	0	0	0	0	0	0	0	0	0	0	0	0	0	0	0	0	0	0	0	0	0	0	0	0	0	0	0	0	0	0	0	0	0	0	0.000257	0
Kushneria marisflavi	0	0	0	0	0	0.000391	0	0	0	0	0	0	0	0	0	0	0	0	0	0	0.00026	0	0	0	0	0	0	0	0	0	0	0	0	0	0	0.000262	0	0	0	0
Kushneria sp. YCWA18	0	0	0	0	0	0	0	0.000199	0	0	0	0	0	0	0	0	0	0	0	0	0	0	0	0	0	0	0	0	0	0	0	0	0	0	0	0	0	0	0	0.000298
Kutzneria albida	0	0	0	0	0	0	0	0	0	0	0	0	0	0	0	0	0	0	0	0	0	0	0.000316	0	0	0	0	0	0	0	0	0	0	0	0	0	0	0	0	0
Kyrpidia spormannii	0	0	0	0	0.00022	0	0.000303	0.000398	0	0.000796	0	0	0	0	0	0	0	0	0	0	0.00026	0	0	0	0	0.000445	0.000363	0	0	0	0.000252	0.000334	0.000323	0	0	0	0	0	0	0.000298
Kyrpidia tusciae	0.000562	0.000456	0.00064	0	0.000881	0	0.000303	0.000398	0.000608	0.000265	0.00164	0	0.00121	0.000265	0.000732	0.00109	0.00496	0.000939	0.00145	0.000414	0.00208	0.000302	0.000316	0	0.000891	0	0.00182	0.000281	0.000315	0	0.00327	0.00134	0.000646	0.00126	0.00108	0.000787	0.000222	0.000915	0.00129	0.000895
Kytococcus sedentarius	0	0	0	0.000276	0	0	0	0	0	0	0	0	0	0	0	0.000272	0.000451	0	0	0	0	0	0	0	0.000297	0	0	0	0	0	0	0	0	0	0	0	0	0	0	0
Labilithrix luteola	0.000281	0	0	0.000276	0	0	0.00182	0	0	0	0	0	0	0	0	0	0	0	0	0	0	0.000302	0	0.000525	0.000297	0	0	0	0	0	0.00428	0.00301	0	0	0	0.00289	0.000445	0.00458	0.00644	0
Labrenzia alexandrii	0	0	0	0	0	0	0	0	0	0	0	0	0	0	0	0.000272	0	0	0	0	0	0	0	0	0	0	0	0	0	0	0	0	0	0	0	0	0	0	0	0
Labrenzia sp. PHM005	0	0	0	0	0	0	0	0	0.000304	0	0.000274	0	0	0	0	0	0	0	0	0	0	0	0	0	0	0	0	0	0	0	0	0	0	0	0	0	0	0	0	0
Labrys neptuniae	0	0	0	0	0	0	0	0	0	0	0	0	0	0	0	0	0	0	0	0	0	0	0	0	0	0	0	0	0	0	0	0.000334	0.000323	0	0	0	0	0	0	0
Laceyella sacchari	0.0393227	0.0406168	0.0048	0.00802	0.00551	0.00939	0.0578253	0.00855	0.00699	0.0198974	0.000822	0.00428	0.00423	0.00212	0.0121946	0.0116862	0.045097	0.00188	0.0206333	0.018854	0.125968	0.00725	0.0116941	0.0651066	0.0151406	0.00623	0.0199819	0.009	0.00473	0.0154648	0.0143418	0.00969	0.00776	0.00569	0.0172275	0.00446	0.0180211	0.00732	0.0244572	0.00597
Lachnoanaerobaculum umeaense	3.38934	2.64694	4.46646	0.211205	1.01244	0.0551622	3.21824	0.36864	0.819151	1.13362	4.31111	5.71459	3.32078	5.99615	6.10537	1.11046	2.24493	4.72011	1.5656	3.91708	0.413488	3.47446	3.89035	0.39274	4.94653	0.353445	1.25959	4.13268	2.70758	0.469641	6.60126	3.55607	0.763053	1.334	3.83239	0.69809	0.156183	3.55024	2.06007	1.24284
Lachnoclostridium phocaeense	0.0401654	0.00593	0.0217767	0.00111	0.0127739	0.00117	0.0151375	0.00616	0.00973	0.0167138	0.0462854	0.0316574	0.0504797	0.0135287	0.018292	0.0195676	0.0175878	0.00407	0.00652	0.00104	0.00519	0.00393	0.0158029	0.00893	0.00386	0.00267	0.0167121	0.0140567	0.00788	0.00895	0.0764897	0.0674611	0.0138972	0	0.0139973	0.0506318	0.00534	0.0508028	0.0581825	0.00746
Lachnoclostridium phytofermentans	0.166841	0.0177984	0.0323447	0.00663	0.0321549	0.000391	0.114137	0.0214742	0.0367782	0.0249381	0.0799724	0.0496251	0.0275069	0.0169773	0.366571	0.0562567	0.0586262	0.0175352	0.0832573	0.0116025	0.0371412	0.0468134	0.00759	0.00473	0.110438	0.00312	0.0806542	0.0424514	0.0460193	0.0100386	0.0500706	0.0557723	0.0497713	0.0821895	0.00861	0.0125924	0.0069	0.048972	0.0550932	0.00537
Lachnoclostridium sp. YL32	0.0238745	0.00274	0.0064	0.00304	0.00991	0.000391	0.192549	0.000199	0.000304	0.0122037	0.00137	0.00314	0.00272	0	0.00244	0.000272	0.00496	0.0313129	0.0647959	0.000414	0	0.000302	0.000316	0.00893	0.00148	0.000445	0.00109	0.000843	0.00189	0.00814	0.0183676	0.00501	0.00162	0.0309791	0	0.00577	0	0.00137	0.00309	0.000597
Lachnospiraceae bacterium	0.274136	0.0371941	0.121053	0.0124401	0.105274	0.0402958	0.306081	0.0695922	0.0547114	0.0867526	0.224854	0.100391	0.387515	0.061012	0.113654	0.181272	0.129879	0.0212928	0.0705877	0.00394	0.138176	0.00997	0.060367	0.0420042	0.00267	0.00623	0.0831974	0.112173	0.0375089	0.152477	0.403332	0.131583	0.00259	0.0019	0.0793181	0.0401382	0.0409369	0.0613295	0.0821248	0.0486161
Lachnospiraceae bacterium Choco86	0.16656	0.0175702	0.00544	0.000553	0.019381	0	0.0118073	0.00418	0.0392098	0.00292	0.00657	0.132904	0.0111841	0.0106108	0.249746	0.000815	0.0261563	0.00532	0.0684158	0.0101522	0.000519	0.0425851	0.00506	0.000525	0.064125	0.00623	0.0352408	0.026989	0.0387697	0.00109	0.00805	0.00434	0.0552656	0.103053	0.00287	0.00157	0.000667	0.03753	0.0378444	0.00119
Lachnospiraceae bacterium GAM79	0.091285	0.0125501	0.030103	0.00995	0.0169584	0.000391	0.141687	0.00815	0.0079	0.0424477	0.0843544	0.0356502	0.0217637	0.0198952	0.17731	0.0168498	0.134389	0.062939	0.0351129	0.0269344	0.0148045	0.0211415	0.0173832	0.0168017	0.0350313	0.00356	0.0210718	0.0435759	0.0312049	0.0122091	0.100896	0.0307248	0.0206842	0.0126445	0.0172275	0.0152158	0.00289	0.0398184	0.0213679	0.00895
Lachnospiraceae bacterium KGMB03038	0.00899	0.000913	0.00352	0.000276	0.00132	0.000391	0.00908	0	0.000608	0.00531	0.0063	0.00428	0.00514	0.00424	0.0139019	0.00489	0.00586	0.00344	0.00253	0.00394	0.00416	0.000604	0.00253	0.00263	0.00327	0.000445	0.00218	0.00197	0.00126	0.00244	0.0125805	0.00768	0.00388	0.00253	0.00323	0.00603	0.00245	0.00458	0.00283	0.00179
Lachnospiraceae bacterium oral taxon 500	1.20721	0.00958	0.0016	0.00221	0.0577026	0.00117	1.61154	0.375997	0.00182	0.0395295	0.00246	0.002	0.00121	0.00159	0.97362	0.0771831	0.00225	0.00125	0.0492304	0.0343931	0.00442	0.000604	0.000316	0.079808	0.144578	0	0.004	0.341579	0.00252	0.0038	0.185437	0.00768	0.00129	0.000632	0.00467	0.00157	0.0171312	0.210992	0.00232	0.00119
Lacimicrobium alkaliphilum	0	0	0	0.00111	0	0.00117	0	0	0	0	0	0	0	0	0	0	0	0	0	0	0	0	0	0	0	0	0	0	0	0	0	0	0	0	0	0	0.000445	0.000915	0	0
Lacinutrix sp. 5H-3-7-4	0	0	0	0	0	0	0	0.000199	0	0	0	0	0	0	0	0	0	0	0	0	0	0	0	0	0	0	0	0	0	0	0	0	0	0	0	0	0	0	0	0
Lacinutrix venerupis	0	0	0	0	0	0	0	0	0	0	0	0	0.000302	0	0	0	0	0.000313	0	0	0	0	0	0	0	0	0	0.000281	0	0	0	0	0	0	0	0	0	0	0	0
Lactobacillus acetotolerans	0.00225	0.00434	0	0	0.00044	0.000391	0.00121	0.000199	0	0.00133	0.000274	0.000285	0	0	0.000244	0.000272	0.00406	0	0.00145	0.00145	0.00883	0.000906	0.00126	0.00683	0	0	0	0	0	0.00109	0.000755	0.00167	0.00517	0.00632	0.000718	0	0.00089	0	0.00154	0
Lactobacillus acidipiscis	0.000281	0.000685	0.00224	0.00304	0.0022	0.00156	0.000606	0.000597	0.00213	0.00106	0.000822	0.000285	0	0.00239	0.000488	0.00136	0.0018	0.000313	0.000724	0.00228	0.00286	0.00242	0.000632	0	0.000594	0.00356	0.00109	0.00112	0.00063	0	0	0	0.00323	0.00822	0.000718	0.000525	0.00445	0.000915	0.000515	0.00149
Lactobacillus acidophilus	0.00646	0.0114092	0.0480367	0.118872	0.00308	0.0563358	0.00515	0.00477	0.0164134	0.0191015	0.00438	0.00371	0.00484	0.00557	0.00317	0.0122297	0.0162349	0.00658	0.0119456	0.00808	0.0327258	0.00272	0.00221	0.0220522	0.00475	0.00312	0.0101726	0.00309	0.00126	0.00244	0.0110709	0.00367	0.00614	0.0316114	0.00431	0.00498	0.10479	0.00458	0.00463	0.00298
Lactobacillus agilis	0.000281	0.000228	0.00064	0.00111	0.000661	0.000782	0	0	0.000608	0.00106	0.000274	0.000285	0.000302	0.000265	0	0.000544	0.000902	0.000313	0.00109	0.00104	0.000519	0.000604	0.000632	0	0	0.00134	0.000363	0.000281	0	0.000814	0.000252	0	0.00097	0.00253	0.000359	0.000262	0.00356	0.000458	0.000772	0.000895
Lactobacillus alimentarius	0	0	0	0	0	0	0	0	0	0.000265	0.000274	0	0	0.000265	0	0.000272	0.000451	0	0	0.000414	0.000779	0	0	0	0	0	0.000363	0	0.00063	0	0	0.000334	0	0.000632	0	0	0.000222	0.000458	0	0
Lactobacillus allii	0.000281	0	0	0	0	0	0	0	0	0	0	0.000285	0	0	0	0	0	0	0	0	0	0.000302	0	0	0	0	0	0	0	0	0	0	0	0	0	0	0	0	0	0
Lactobacillus amylolyticus	0	0.000228	0.00064	0	0.00022	0.00117	0.000303	0	0.000304	0.000265	0	0	0.000302	0.000265	0	0.000272	0.00135	0.000313	0.000362	0.000207	0	0	0.000316	0	0	0.00134	0.000363	0.000281	0.000315	0.000271	0	0.000334	0.00162	0.00126	0.000718	0	0.00289	0.00137	0	0.000597
Lactobacillus amylophilus	0.000281	0.000456	0.00128	0.00387	0.00022	0.000391	0	0.000597	0.00152	0.00159	0.000274	0	0	0.000796	0	0.000815	0.00225	0	0.00109	0.00104	0.0026	0.00121	0.000632	0.00158	0	0.000445	0.000727	0.000281	0	0	0.000503	0.000334	0.00162	0.0019	0.00108	0	0.00467	0.000458	0.000515	0.000597
Lactobacillus amylovorus	0	0	0	0	0	0	0	0	0	0	0	0	0	0.000265	0	0	0	0	0.000362	0	0.00026	0	0	0	0	0	0	0	0	0	0.000252	0	0.000323	0.00948	0	0	0	0	0	0
Lactobacillus animalis	0	0	0	0	0	0	0	0	0	0	0	0	0	0	0	0	0	0	0	0	0.00026	0	0	0	0	0	0	0	0	0	0	0	0	0	0	0	0	0	0	0
Lactobacillus apis	0	0	0	0.000276	0	0.000391	0	0	0	0	0	0.000285	0	0	0	0.000272	0.00135	0	0	0.000207	0	0	0	0	0	0	0.000363	0	0	0	0	0	0	0.0120123	0	0	0.000667	0	0	0
Lactobacillus backii	0.000562	0.00228	0.0048	0.00166	0.000661	0.00117	0.000606	0.000199	0.000912	0.00106	0.00466	0.00057	0	0.00186	0.0022	0.00245	0	0.000626	0.00362	0.00352	0.00312	0.00121	0.00284	0.00473	0.000891	0.00267	0.000727	0.0045	0	0	0.00252	0.001	0.000646	0.0019	0	0.000525	0.00601	0.00183	0.000515	0
Lactobacillus bombi	0	0.000456	0.00224	0.00194	0.000661	0.000782	0.000303	0	0.00213	0.00159	0.0011	0.00228	0	0.000531	0.000488	0.00299	0.00406	0.000939	0.000362	0.00269	0.0026	0.00151	0.000632	0.00105	0.000297	0.00134	0	0.000843	0.000315	0.000543	0.000755	0.000668	0.00905	0.00885	0.00179	0.00184	0.00133	0.000915	0.000515	0
Lactobacillus brevis	0.000843	0.000685	0.00192	0.00387	0.00044	0.000782	0.000303	0.000199	0.00213	0.000265	0.00137	0.000285	0	0.00106	0.000488	0.0019	0.00271	0	0.000724	0.00166	0.0026	0.00181	0.000316	0.00473	0.000297	0	0	0.00112	0	0.000271	0.000503	0	0	0.000632	0.00108	0.00131	0.00356	0.000458	0	0.00119
Lactobacillus buchneri	0.00674	0.00228	0.0153718	0.0544601	0.00022	0.0136927	0.000303	0.000398	0.000608	0.00424	0.000274	0.000285	0	0.00186	0	0.00326	0.00676	0.00188	0.00471	0.00104	0.0215575	0.00121	0.00379	0.0147015	0.000594	0.00089	0	0.00759	0	0.00109	0.00126	0.001	0.000646	0.00253	0.000359	0.000525	0.0849886	0.000458	0.000515	0.000597
Lactobacillus casei	0.000562	0.000228	0	0.000276	0.00022	0	0.000606	0.000199	0.000912	0.000265	0.0011	0.000856	0.000302	0.000265	0.000488	0.00109	0.000451	0.000626	0.00109	0.00124	0.00104	0.000906	0	0.000525	0.000297	0	0.000727	0.000281	0	0	0	0.00167	0.000323	0	0.000359	0.000525	0.000445	0.000458	0	0.000298
Lactobacillus coryniformis	0.000562	0	0.000961	0.000553	0	0	0.000606	0.000199	0.000304	0.000265	0	0	0	0.000265	0.000244	0.000815	0.000451	0	0.0325789	0.000414	0.00104	0	0.000948	0.00105	0.000297	0.000445	0	0.000281	0	0	0.000252	0.000334	0.000323	0.000632	0	0.000262	0.00334	0	0	0.00597
Lactobacillus crispatus	0.013763	0.000685	0.00064	0.000553	0.000661	0.000391	0.00121	0	0.00122	0.000265	0.000548	0.002	0	0.000531	0.0039	0.00109	0.00541	0.000313	0.00362	0.00124	0.00156	0.000604	0.000632	0	0.000594	0.00089	0.00145	0.000562	0.000946	0	0	0	0.00194	0.00695	0.000359	0	0.002	0.00137	0.00154	0.00119
Lactobacillus crustorum	0	0	0	0	0	0	0	0	0	0	0	0	0	0	0	0	0	0	0	0	0	0	0	0	0	0	0	0	0	0	0	0	0	0	0	0	0	0	0.000257	0
Lactobacillus curieae	0	0.000228	0.00032	0	0.00022	0	0	0	0.000304	0	0.000274	0.000856	0	0	0.000732	0.000272	0.00135	0	0.000724	0.000622	0.000779	0.000302	0	0.00158	0	0.000445	0	0	0	0	0	0	0.00097	0	0.000359	0	0.000445	0	0	0
Lactobacillus curvatus	0	0.00114	0.00352	0.00194	0.00044	0.00156	0.000303	0.000199	0.000608	0.00212	0.000548	0.000285	0.000907	0.000531	0	0.00163	0.00586	0.000313	0.00145	0.00311	0.00416	0.00242	0.000632	0.00158	0	0.00089	0	0.00141	0.000315	0	0.00126	0.000334	0.00226	0.00126	0.00144	0.000787	0.00667	0	0.00129	0.00149
Lactobacillus delbrueckii	0.0143247	0.00867	0.0381091	0.0569481	0.0132143	0.0160401	0.00727	0.00736	0.0227964	0.0140608	0.0167066	0.0148305	0.00151	0.00955	0.00415	0.0163063	0.06043	0.0106464	0.0285971	0.0346003	0.0558417	0.0250678	0.0202277	0.029403	0.0163281	0.0218121	0.0152589	0.0222097	0.0063	0.0113951	0.013587	0.0116888	0.0478322	0.115065	0.019022	0.0125924	0.101007	0.0109844	0.0100403	0.0125268
Lactobacillus farciminis	0	0	0	0	0	0	0	0	0	0	0	0	0	0	0	0	0	0	0	0	0	0	0	0	0	0	0	0	0	0	0	0	0	0	0	0	0.000222	0	0	0
Lactobacillus fermentum	0.0101116	0.0100401	0.048357	0.0887395	0.0149763	0.0215172	0.00575	0.00815	0.0185411	0.0180403	0.0123245	0.0119785	0.0117887	0.00769	0.00756	0.0228288	0.0491558	0.012212	0.0336649	0.0360506	0.0662308	0.0154031	0.0139065	0.0204771	0.00772	0.0235927	0.0174388	0.0160247	0.00536	0.00841	0.0339675	0.0166983	0.0229465	0.0828218	0.0183042	0.0141664	0.118806	0.0219688	0.018536	0.0167025
Lactobacillus fuchuensis	0	0	0	0	0.00022	0	0	0	0	0	0	0	0	0.000265	0	0.000272	0	0	0	0	0	0	0	0	0	0	0	0	0	0	0	0	0	0	0	0	0	0	0	0.000298
Lactobacillus futsaii	0.000281	0.000685	0.00128	0.00276	0.00022	0.000391	0	0.000994	0.00152	0.000265	0.0011	0.00114	0	0.00106	0.000244	0.000544	0.00271	0.000313	0.00181	0.00207	0.00493	0.00151	0.000632	0.00158	0	0.000445	0.000363	0.000562	0	0.000271	0.000503	0	0	0	0.000718	0.00157	0.00423	0	0	0
Lactobacillus gallinarum	0	0	0	0	0	0	0	0	0	0	0	0	0.000302	0	0	0	0	0	0	0	0	0	0	0	0	0	0	0	0	0	0	0	0	0	0	0	0	0	0	0
Lactobacillus gasseri	0	0	0	0	0	0	0.000303	0	0	0	0	0.000285	0	0.000531	0	0.000544	0.000902	0	0	0.000414	0	0.000302	0	0	0	0	0	0	0	0	0	0	0.00129	0.00632	0	0	0	0.000458	0.000257	0
Lactobacillus ginsenosidimutans	0.0188187	0.00981	0.0429128	0.0807225	0.0143155	0.023082	0.00878	0.00537	0.0246201	0.0241422	0.0205409	0.00998	0.00665	0.0100802	0.0061	0.0198393	0.0261563	0.00939	0.0159275	0.0209259	0.0581792	0.0129869	0.0126423	0.0204771	0.00148	0.00712	0.00727	0.018836	0.00221	0.00733	0.019374	0.00568	0.00291	0.00885	0.015074	0.010756	0.13349	0.00366	0.00798	0.00418
Lactobacillus heilongjiangensis	0	0	0	0.000276	0	0	0	0	0	0	0.000274	0	0	0	0	0	0.000451	0.000313	0	0.000207	0	0	0	0	0	0	0	0	0	0	0	0	0	0.0019	0	0.000262	0.000222	0	0	0
Lactobacillus helsingborgensis	0	0	0	0	0	0	0	0	0	0	0.000274	0	0	0	0	0	0.000451	0	0	0	0	0	0	0	0	0	0	0	0	0	0	0	0	0.00253	0	0	0	0	0	0
Lactobacillus helveticus	0.000843	0.00639	0.0166527	0.0127166	0.00661	0.010563	0.000606	0.00418	0.0136779	0.00557	0.0125984	0.00713	0.000605	0.00557	0.000732	0.0100556	0.0288621	0.00438	0.0115836	0.018854	0.0324661	0.014195	0.0116941	0.0136514	0.000297	0.00801	0.000363	0.010402	0.00126	0.0038	0.00277	0.00167	0.00937	0.0714417	0.0125617	0.00708	0.0215809	0.00229	0.00309	0.00507
Lactobacillus hokkaidonensis	0.000562	0.00137	0.00288	0.00553	0.00308	0.00313	0.000303	0.000199	0.00547	0.00106	0.00219	0.00114	0.000302	0.00106	0.000244	0.00272	0.00722	0.000939	0.00362	0.00269	0.00883	0.00181	0.000316	0.00315	0.000297	0.00401	0.000363	0.00253	0.000315	0.00163	0.000252	0.001	0.00162	0.0101156	0.00251	0.00131	0.00957	0.000458	0.000257	0.00149
Lactobacillus hordei	0.00393	0.00411	0.0137705	0.0290269	0.00485	0.00822	0	0.00139	0.0100304	0.00345	0.00356	0.00371	0	0.00318	0	0.00652	0.0130781	0.00313	0.00688	0.00663	0.0272715	0.00604	0.00759	0.00683	0.000297	0.00223	0	0.00956	0.000946	0.00217	0.00201	0.000334	0.00162	0.00885	0.00718	0.0063	0.0569557	0.00137	0.00283	0.00358
Lactobacillus jensenii	0.00449	0.0353686	0.0230576	0.0533543	0.0330359	0.0187786	0.00212	0.02048	0.0632221	0.0466925	0.0495719	0.0838493	0.00212	0.0429737	0.00707	0.0606051	0.0275092	0.0234847	0.031855	0.0866043	0.0690879	0.0531558	0.0521495	0.0309781	0.00475	0.0133543	0.00509	0.0469495	0.0104016	0.0157361	0.0083	0.00534	0.0097	0.0151735	0.0276357	0.0348914	0.0200235	0.0087	0.00824	0.0155094
Lactobacillus johnsonii	0.00843	0.00616	0.01313	0.00304	0.00485	0	0.0115045	0.00378	0.00851	0.00557	0.0052	0.0057	0.00423	0.00451	0.0275599	0.00815	0.0234505	0.0432118	0.0199094	0.0122241	0.00805	0.0105708	0.00948	0.00525	0.220578	0.00801	0.0214351	0.00815	0.00946	0.00407	0.0100644	0.00969	0.0268248	0.112536	0.00215	0.00131	0.00912	0.00961	0.00695	0.00507
Lactobacillus kefiranofaciens	0.000843	0	0.00032	0.00194	0	0.00117	0.000303	0.000398	0.000608	0.000796	0.000548	0.000285	0.000302	0.000531	0.000976	0.000544	0.00541	0.000313	0.00145	0.00104	0.00026	0.000906	0.000632	0.00105	0.000297	0	0.000727	0	0	0.000271	0.000252	0.000334	0.00162	0.0189668	0	0.000262	0.00534	0.000458	0.000772	0.000298
Lactobacillus koreensis	0	0.0016	0.00512	0.00359	0.00176	0.00117	0	0.00199	0.00486	0.00159	0.00274	0.00228	0	0.000531	0.000732	0.00299	0.0018	0.00157	0.00253	0.00435	0.00468	0.00483	0.00126	0.00105	0	0.00134	0	0.00112	0	0.000543	0.000503	0.000334	0.000323	0.000632	0.00108	0.00157	0.00156	0.000458	0	0.000895
Lactobacillus kullabergensis	0.00843	0.0150602	0.00032	0.000276	0.000881	0.00196	0.0166513	0.00199	0	0.00371	0	0	0.000302	0	0.00244	0.00163	0.0144311	0	0.00724	0.00725	0.048829	0.00121	0.00316	0.0357036	0.000891	0	0.00218	0.00169	0.000946	0.00841	0.00277	0.00134	0.00194	0.00126	0.0107672	0.000525	0.000445	0.000458	0.00927	0.000597
Lactobacillus kunkeei	0	0.00297	0.00576	0.00138	0.00176	0.000782	0	0.000398	0.00243	0.00239	0.00246	0.00114	0.000302	0.000796	0.000488	0.00299	0.00767	0.000939	0.00615	0.00518	0.00571	0.00423	0.00253	0.0042	0.000297	0.00178	0.000727	0.00703	0	0.00109	0.000252	0.000334	0.00129	0.00126	0.00969	0.00157	0.00111	0	0.000515	0.00149
Lactobacillus lindneri	0.00169	0.00388	0.00801	0.00663	0.00352	0.00313	0.00121	0.00298	0.012462	0.00239	0.00712	0.00314	0.00181	0.00212	0.000488	0.00652	0.00902	0.00282	0.00615	0.00767	0.0150643	0.00634	0.00284	0.00788	0.00178	0.00534	0.00618	0.00478	0.000946	0.00217	0.00428	0.00401	0.00097	0.00885	0.0079	0.00813	0.00957	0.0032	0.00283	0.00298
Lactobacillus malefermentans	0.00112	0.000456	0.000961	0.00194	0.00044	0.00274	0	0.000199	0	0.00186	0.000274	0.00057	0	0.000265	0.000244	0.000272	0.00135	0	0.000724	0.00104	0.00338	0	0.000632	0.00105	0	0	0	0.00112	0	0.000271	0.000503	0	0.000323	0.00379	0	0.000262	0.0102342	0	0.000772	0.000597
Lactobacillus mucosae	0.00618	0.0139193	0.0352269	0.0246038	0.0268692	0.009	0.00424	0.00656	0.0355624	0.0175097	0.0142417	0.0179677	0.00151	0.0069	0.00293	0.0222853	0.0342738	0.0103333	0.0162895	0.0333572	0.0599974	0.0425851	0.0139065	0.0225773	0.00831	0.0129092	0.00872	0.0210851	0.00441	0.00597	0.00881	0.00367	0.0378133	0.0246569	0.0175864	0.0209873	0.0229158	0.00549	0.00541	0.00835
Lactobacillus murinus	0	0.000913	0.00192	0.00498	0.00132	0.00196	0.000908	0.000398	0.00274	0.00186	0.0011	0.00057	0.000605	0.000265	0.000244	0.000815	0.00225	0.000626	0.00217	0.00166	0.00701	0.000906	0.0019	0.00263	0	0.000445	0.000727	0.00141	0.000315	0	0.00176	0.00167	0	0.0019	0.00215	0.00131	0.00801	0.000458	0.00154	0.000597
Lactobacillus nagelii	0.000281	0.000228	0.00064	0.000553	0.00132	0.000391	0	0.000199	0.000608	0.000796	0.0011	0.000285	0.000302	0.000265	0	0.000544	0.00316	0	0.000724	0.000829	0.0039	0.000906	0.0019	0.00263	0	0.00134	0.000363	0	0.000315	0.000271	0.000755	0.000334	0.00323	0.0107479	0.00144	0.00131	0.00089	0.000458	0	0
Lactobacillus oligofermentans	0	0	0.00128	0.000553	0.00022	0	0	0	0.000304	0.000265	0	0	0	0	0.000244	0.000815	0	0	0.000362	0.000414	0.00104	0	0.000316	0.00158	0	0	0.000363	0	0.000315	0	0.000252	0	0.000323	0.0019	0	0	0.002	0	0	0
Lactobacillus parabuchneri	0	0	0.00032	0.000553	0	0.00117	0	0	0.000304	0.000265	0	0	0	0	0.000244	0.000272	0.00225	0	0	0.000207	0	0	0.000316	0	0	0	0	0.000281	0	0	0	0.000334	0	0.00126	0	0	0.000445	0	0	0
Lactobacillus paracasei	0.00815	0.00867	0.0252993	0.0406377	0.0123334	0.0113454	0.00484	0.00418	0.0167174	0.0140608	0.0120506	0.0108377	0.00121	0.00902	0.0039	0.0157628	0.0293131	0.0072	0.0123076	0.0184397	0.0376607	0.0166112	0.011062	0.0225773	0.0157344	0.00534	0.00654	0.0151813	0.00189	0.00705	0.00629	0.00601	0.0109885	0.0183346	0.0104083	0.00944	0.073197	0.00595	0.00541	0.00597
Lactobacillus paracollinoides	0.00337	0.00205	0.00352	0.0118872	0.0033	0.00391	0.00121	0.000994	0.00334	0.00345	0.00383	0.00342	0.00151	0.00133	0.00195	0.00353	0.00947	0.00438	0.00688	0.00331	0.00779	0.00513	0.00316	0.0021	0.00267	0.00534	0.00291	0.00309	0.00158	0.00163	0.00277	0.002	0.0226233	0.0113801	0.00359	0.00289	0.019801	0.00183	0.0018	0.00149
Lactobacillus paraplantarum	0.0112351	0.00502	0.0249791	0.0671766	0.00154	0.0176049	0.00151	0.00199	0.00243	0.00849	0.00192	0.00114	0.00393	0.00531	0.00195	0.00625	0.0121762	0.00188	0.00724	0.00269	0.0399982	0.00211	0.011062	0.0220522	0.00772	0.00534	0.00799	0.0126511	0.000946	0.00434	0.00981	0.0170322	0.0109885	0.00632	0.00574	0.000525	0.151289	0.010069	0.00335	0.00388
Lactobacillus pentosus	0.00197	0.000685	0.0032	0.00719	0.000881	0.00274	0.00182	0.000199	0.00122	0.00159	0.00164	0.000285	0	0.00159	0.000976	0.00163	0.00541	0.000626	0.00217	0.00311	0.00571	0.000302	0.0019	0.00158	0.00267	0	0.00109	0.00225	0.00063	0.00109	0.00201	0.002	0.00259	0.00253	0.00144	0.00105	0.013794	0.00183	0.00386	0.00179
Lactobacillus plantarum	0.0157291	0.0586434	0.11753	0.114173	0.0680539	0.0520324	0.01211	0.0254509	0.124924	0.0596921	0.0728516	0.0761489	0.00484	0.0554413	0.00854	0.0834339	0.115899	0.029121	0.0818094	0.136536	0.149084	0.0785257	0.0540459	0.0945095	0.0092	0.0316053	0.0145323	0.0730951	0.01576	0.0293017	0.0155999	0.0116888	0.0180987	0.0587971	0.102647	0.0506318	0.124146	0.0192227	0.0213679	0.0316154
Lactobacillus reuteri	0.00506	0.00616	0.00865	0.0102285	0.00485	0.00587	0.00303	0.00219	0.0079	0.00345	0.00685	0.00513	0.00121	0.00584	0.00366	0.00598	0.0712533	0.00564	0.0148415	0.0122241	0.0233756	0.00755	0.00569	0.0141764	0.00683	0.0155801	0.00363	0.00534	0.00347	0.00461	0.00302	0.00334	0.697768	0.367324	0.00825	0.00498	0.0191336	0.00275	0.00541	0.00358
Lactobacillus rhamnosus	0.000843	0.00274	0.00833	0.00719	0.00418	0.00274	0	0.000795	0.0076	0.00345	0.00246	0.00285	0.000302	0.00292	0.00146	0.00598	0.00812	0.000626	0.00471	0.0116025	0.0111683	0.00393	0.00474	0.00473	0.000594	0.00178	0.00109	0.00422	0.00063	0.00109	0	0.000668	0.00259	0.00822	0.00538	0.00341	0.0102342	0.00137	0.00206	0.00149
Lactobacillus ruminis	0.00169	0.00456	0.0150515	0.00912	0.00617	0.00391	0.000908	0.00139	0.012462	0.0061	0.00794	0.00371	0.000907	0.00186	0.000732	0.00571	0.00767	0.00125	0.00724	0.00725	0.0142851	0.0123829	0.00158	0.0042	0.00119	0.0049	0.00218	0.00365	0.000315	0.00244	0.00252	0.002	0.00323	0.00316	0.00538	0.00603	0.00756	0.00229	0.00232	0.00239
Lactobacillus sakei	0.0244363	0.0287512	0.0688527	0.102562	0.0299525	0.0324713	0.0139265	0.0109359	0.0501521	0.0347541	0.0328654	0.0299462	0.00725	0.0257311	0.0112191	0.0415811	0.06043	0.0203534	0.0579181	0.0557334	0.129085	0.0489275	0.0319218	0.0535554	0.0151406	0.0235927	0.0101726	0.0430137	0.0082	0.0170927	0.0176128	0.0140266	0.0442771	0.0505782	0.034096	0.0283328	0.148841	0.0151035	0.0172488	0.0158077
Lactobacillus salivarius	0.0140438	0.0447241	0.0896686	0.0682824	0.0526371	0.0285591	0.0221008	0.0206788	0.110943	0.0514679	0.065183	0.0524771	0.00393	0.0381988	0.0107313	0.0663123	0.0978606	0.0237978	0.0756556	0.105666	0.183888	0.0863782	0.0395072	0.0777078	0.00772	0.0618751	0.0145323	0.0598818	0.0192273	0.0293017	0.0186192	0.00534	0.0274712	0.84592	0.0764468	0.0558787	0.0540634	0.0196804	0.0314082	0.0319136
Lactobacillus sanfranciscensis	0.0233128	0.00616	0.0560429	0.182455	0.0044	0.05125	0	0.00577	0.00395	0.0103466	0.00411	0.00257	0	0.00504	0	0.0211982	0.030666	0.00376	0.0191854	0.00269	0.0781784	0.000302	0.0183313	0.0435794	0.000297	0.00089	0	0.0365475	0.00126	0.00515	0.00679	0.000668	0.00129	0.00948	0.00323	0.00157	0.375107	0.00275	0.0036	0.00119
Lactobacillus sp. BHWM-4	0	0.000228	0	0	0	0	0.000303	0.000199	0.000304	0	0	0	0	0	0	0	0	0	0	0	0.00026	0.000302	0	0	0	0	0	0	0	0	0	0	0	0	0	0	0.000222	0	0	0
Lactobacillus sp. CBA3606	0	0	0	0	0	0	0	0	0	0	0	0	0	0	0	0	0.000451	0.000313	0	0	0	0	0	0	0	0	0	0	0	0	0	0	0	0	0	0	0.00089	0	0	0
Lactobacillus sp. HBUAS52074	0	0	0	0	0	0	0	0	0	0	0	0	0	0	0	0	0.000451	0	0	0	0	0	0	0	0	0	0	0	0	0	0	0	0	0	0	0	0.000222	0	0	0
Lactobacillus sp. HSLZ-75	0.0073	0.00776	0.0317042	0.0248802	0.00727	0.0113454	0.00303	0.00398	0.0145897	0.0132649	0.00986	0.00884	0.00181	0.00371	0.00171	0.00815	0.0216466	0.00595	0.0126696	0.0180253	0.0322064	0.0181213	0.00695	0.0141764	0.00356	0.00623	0.004	0.0120888	0.00189	0.0038	0.00579	0.00434	0.00808	0.0132768	0.00861	0.00918	0.0322601	0.00412	0.00438	0.00328
Lactobacillus sp. Koumiss	0.00449	0.00388	0.0188945	0.0353852	0.00374	0.0109542	0	0.00119	0.00608	0.00398	0.00329	0.00257	0	0.00292	0.000244	0.0087	0.0139801	0.00157	0.00977	0.00704	0.0389593	0.00453	0.00569	0.00945	0.000594	0.00223	0	0.0109643	0.000315	0.00244	0.00226	0.000334	0	0.00253	0.00431	0.00472	0.0881034	0.00137	0.0018	0.00239
Lactobacillus sp. wkB8	0.0994304	0.146266	0.000961	0.000829	0.00771	0.0133015	0.127761	0.0230648	0	0.045366	0	0.00257	0.00423	0.00186	0.013658	0.0293513	0.139801	0.000939	0.0448866	0.0638137	0.445435	0.0129869	0.0300255	0.290879	0.00208	0.00089	0.0199819	0.0154624	0.0063	0.0453091	0.0211353	0.0143605	0.00517	0.0019	0.075729	0.00394	0	0.00458	0.0756887	0.0122286
Lactobacillus terrae	0.00421	0.000913	0.00288	0.00636	0.00132	0.000782	0	0.00119	0.00243	0.00239	0.00438	0.000856	0.00272	0.00133	0	0.0019	0.0018	0.00344	0.00181	0.00145	0.00468	0.000906	0	0.00158	0	0.000445	0	0.00141	0	0.00109	0.00226	0	0.000323	0.000632	0.00108	0.00236	0.00534	0.000458	0.00103	0.000895
Lactobacillus zymae	0.000281	0	0	0	0	0.000391	0	0	0	0	0	0	0	0	0.000244	0	0.000451	0	0	0.000207	0	0	0	0.00105	0	0	0	0.000562	0	0	0.000503	0	0	0.000632	0	0	0.00334	0	0	0
Lactococcus garvieae	0.000843	0.00183	0.0032	0.00138	0.00132	0.00156	0.000908	0.00159	0.00395	0.00265	0.00137	0.000856	0.000605	0.000265	0.000732	0.00245	0.00631	0.000626	0.00362	0.00746	0.00649	0.000604	0.00316	0.0021	0.00119	0.00534	0.000727	0.000562	0.000946	0	0.000755	0.000334	0.00194	0.00253	0.00323	0.00157	0.00512	0.00183	0.00335	0.00179
Lactococcus lactis	0.0497152	0.0246439	0.0826232	0.183837	0.0255477	0.0535973	0.0399631	0.0200823	0.0419454	0.0541209	0.0219102	0.0262386	0.0126955	0.0185689	0.0265843	0.0350585	0.105527	0.0244241	0.0879632	0.0760377	0.167265	0.0428871	0.0512013	0.0703571	0.0216719	0.0694426	0.0624889	0.0587572	0.011032	0.0189919	0.0520835	0.0207059	0.0255321	0.0360369	0.045581	0.0385642	0.358866	0.0471413	0.0419635	0.0387736
Lactococcus piscium	0.00562	0.00319	0.00192	0.00276	0.00198	0	0.00878	0.00278	0.00182	0.00424	0.00411	0.00228	0.00272	0.00186	0.00878	0.00571	0.00902	0.00376	0.00652	0.00373	0.0223367	0.00483	0.00506	0.00735	0.00891	0.00534	0.0148956	0.00562	0.00315	0.00298	0.0188708	0.0153624	0.00646	0.00759	0.00251	0.00839	0.00667	0.00915	0.0110701	0.00418
Lactococcus raffinolactis	0.000281	0	0.00032	0	0	0	0	0	0.000304	0	0	0.000285	0	0	0	0	0	0	0	0.00145	0.00026	0	0	0	0.000297	0.00134	0	0	0	0	0	0	0.00097	0	0.000359	0	0.000222	0	0	0
Lactococcus sp. 1JSPR-7	0	0	0	0	0.00022	0	0	0	0.000304	0.000265	0	0.000285	0	0	0.000244	0.000272	0.000451	0	0	0.000207	0	0	0.000316	0	0	0	0	0	0	0	0	0	0.000323	0	0.000359	0	0	0	0.000515	0.000298
Lactococcus sp. KACC 19320	0.00506	0.000685	0.00705	0.0387026	0.00044	0.00391	0.000908	0.000597	0.000608	0.00133	0.000548	0.00057	0	0.000531	0.000488	0.00245	0.00451	0.000626	0.00615	0.000829	0.0179213	0.000604	0.000632	0.0063	0.000297	0.00267	0.00327	0.00253	0	0.000271	0.00101	0.00167	0.00097	0.00126	0.00108	0.000787	0.013794	0.00229	0	0.00119
Laribacter hongkongensis	0.000281	0	0	0.000276	0	0.00352	0.000606	0.000994	0.000912	0	0	0.000285	0	0	0.000244	0.000272	0	0.000939	0	0	0.000519	0	0	0.000525	0	0	0	0.000281	0	0	0.000503	0.001	0.000646	0	0	0	0	0	0	0.00209
Lautropia mirabilis	0.147179	0.342505	0.74553	2.60164	0.196233	1.83991	0.000908	0.00537	0.0468087	0.0891403	0.36371	0.0444915	0.0120909	0.101598	0.000732	0.065497	0.0130781	0.0510401	0.030407	0.0087	1.63681	0.00272	0.0227561	0.0451545	0.00208	0.0146898	0.270301	0.00872	0.0063	0.127245	0.0171095	0.0808197	0.000646	0.0113801	0.0961866	0.239517	0.782696	0.0672794	0.182786	0.100215
Lawsonella clevelandensis	0	0	0.00032	0	0	0	0	0	0	0	0	0	0	0	0	0	0	0	0	0	0.000519	0	0	0	0	0	0	0	0	0	0	0	0	0	0.000359	0	0	0	0	0
Lawsonia intracellularis	0.000562	0	0	0	0.00044	0.000391	0.000303	0	0	0	0	0	0	0	0	0.000272	0	0	0	0	0.00026	0	0	0	0.000297	0	0	0.000562	0	0.000271	0.000252	0.000334	0.000323	0	0.000359	0	0.000222	0	0.000257	0.000298
Leadbetterella byssophila	0	0	0	0	0.00022	0	0.00151	0.000199	0.000304	0.000265	0.000274	0.000285	0	0	0.000244	0	0	0	0.000362	0.000207	0	0	0	0	0.000891	0	0	0	0.000315	0.000271	0.000755	0	0	0	0.000359	0.000262	0	0	0	0.000597
Leclercia adecarboxylata	0.0014	0.00251	0.0016	0.00829	0.00639	0.009	0.000606	0.00159	0.00395	0.00875	0.000822	0.00171	0.00453	0.00159	0.00171	0.00353	0.0018	0.00282	0.000724	0.0029	0.0111683	0	0.0019	0.00368	0.000891	0.000445	0.00509	0.00422	0.00189	0.0100386	0.0203805	0.0130247	0.00226	0.00126	0.0147151	0.00866	0.00334	0.0146458	0.0187935	0.0152112
Leclercia sp. LSNIH1	0	0	0	0	0	0	0	0	0	0	0	0	0	0	0	0	0	0	0	0	0	0	0.000316	0	0	0	0	0	0	0	0	0	0	0	0	0	0	0	0	0
Leclercia sp. LSNIH3	0	0	0	0	0	0	0	0	0	0	0	0	0	0	0	0	0	0	0	0	0.00026	0	0	0	0	0	0	0	0	0	0	0	0	0	0	0	0	0	0	0
Leclercia sp. W17	0	0	0	0.000276	0.00176	0.000391	0	0	0	0.00133	0	0	0.000302	0	0	0.000544	0.000451	0.000626	0.000362	0.000207	0.00597	0	0	0	0	0	0.00109	0.00197	0.000946	0.000814	0.000755	0.000334	0	0.00253	0.000359	0.00157	0.000222	0.000915	0.00129	0.000298
Leclercia sp. W6	0	0	0	0	0	0	0	0	0	0	0	0	0	0	0	0	0	0	0	0	0	0	0	0	0	0	0.000363	0	0	0	0	0	0	0	0	0	0	0	0	0
Legionella cherrii	0	0	0	0	0	0	0	0	0	0	0	0	0	0	0	0	0	0	0	0	0	0	0	0	0	0	0	0	0	0	0	0	0	0	0	0	0	0	0.000257	0
Legionella endosymbiont of Polyplax serrata	0	0	0	0	0	0	0.000303	0	0.000304	0.000265	0	0	0	0	0	0	0	0	0	0	0.000519	0	0	0	0	0	0.000363	0	0	0	0.000252	0.000668	0.000323	0	0.000359	0	0	0	0.000257	0.000597
Legionella geestiana	0	0	0	0	0	0	0	0	0	0	0	0	0	0	0	0	0	0.000313	0	0	0.00026	0	0	0	0	0	0	0	0	0	0	0	0	0	0.000359	0	0	0	0	0
Legionella hackeliae	0.000281	0	0	0	0	0	0	0	0	0	0	0	0	0	0	0	0	0	0	0	0	0	0	0	0.000297	0	0.000363	0	0	0	0.000252	0	0	0	0	0	0	0	0	0
Legionella israelensis	0	0	0	0	0	0	0.000303	0	0	0	0	0	0	0	0	0	0	0	0	0	0	0	0	0	0	0	0	0	0	0	0	0	0	0	0	0	0	0	0	0
Legionella jordanis	0	0	0	0	0	0	0	0	0	0	0	0	0	0	0	0	0	0	0	0	0	0	0	0	0	0	0	0	0	0	0.000252	0	0	0	0	0	0	0	0	0
Legionella lansingensis	0	0	0	0	0	0	0	0	0	0	0	0	0	0	0	0	0	0	0	0	0.00026	0	0	0	0	0	0	0	0	0	0	0	0	0	0	0	0	0	0.000257	0
Legionella pneumophila	0.000562	0	0	0.00111	0.000881	0	0.000908	0.000398	0.000304	0.00159	0.000274	0	0.000907	0.000531	0	0.00109	0.000902	0.000313	0	0	0.00182	0	0	0	0.000594	0	0.00109	0.000281	0	0.000814	0.00226	0.00334	0.000646	0.000632	0.00144	0.00341	0.000667	0.0032	0.00283	0.000895
Legionella sainthelensi	0	0	0	0	0	0	0	0.000199	0	0	0	0	0	0	0	0	0	0	0	0	0.00026	0	0	0	0	0	0	0	0	0	0	0	0	0	0	0	0	0	0	0
Legionella spiritensis	0	0	0	0	0	0	0	0	0	0	0	0	0	0	0	0	0	0	0	0	0	0	0	0	0	0	0	0	0.000315	0	0	0	0	0	0	0	0.000222	0	0	0
Legionella waltersii	0	0	0	0	0	0	0	0	0	0	0	0	0	0	0	0	0	0	0	0	0	0	0	0	0	0	0	0	0	0	0.000252	0	0	0	0	0	0	0	0	0
Leisingera aquaemixtae	0	0	0.00032	0	0	0	0	0	0	0.000265	0.000548	0	0	0	0	0	0.000451	0	0	0.000414	0	0	0	0	0	0.000445	0	0	0	0	0.00101	0.000334	0	0.0019	0.000359	0	0	0	0.00129	0
Leisingera methylohalidivorans	0	0	0	0	0	0	0	0.000199	0	0	0	0	0	0	0	0	0	0	0	0	0	0	0	0	0	0	0	0	0	0	0	0	0	0	0	0	0	0	0	0
Leisingera sp. NJS201	0	0	0	0	0	0	0	0	0	0	0	0	0	0	0	0	0.000451	0	0	0	0	0	0	0	0	0	0	0	0	0	0	0	0	0	0	0	0	0	0.000257	0
Lelliottia amnigena	0	0	0	0.000276	0.00022	0.00117	0	0	0	0	0	0.000285	0	0.000796	0	0.000272	0	0.000626	0	0	0.000519	0	0	0	0	0	0.000363	0.000281	0	0.00109	0.000252	0.00134	0	0	0.000359	0	0.000445	0.000458	0	0.000298
Lelliottia nimipressuralis	0	0	0	0	0	0	0	0	0	0	0	0	0	0	0	0	0	0	0	0	0	0	0	0	0.000297	0	0	0	0	0	0	0	0	0	0	0	0	0	0	0
Lelliottia sp. WB101	0	0	0	0	0.00022	0	0	0	0	0	0	0	0	0	0	0	0	0	0	0	0	0	0	0	0	0	0	0	0	0	0	0	0	0	0	0	0	0	0	0
Lentibacillus amyloliquefaciens	0.000843	0.000685	0.000961	0.00304	0.000661	0.00156	0.000303	0.000597	0	0.000796	0.000822	0.000285	0.000302	0	0.000244	0.000815	0.00316	0	0.000724	0.00207	0.00156	0	0.000948	0.000525	0	0.00178	0.000363	0.000562	0.000315	0.000271	0.000503	0.000668	0	0	0	0	0.00556	0.00229	0	0.000597
Lentzea guizhouensis	0	0	0	0	0	0	0	0	0	0	0	0	0	0	0	0	0	0	0	0	0.00026	0	0	0	0	0	0	0	0	0	0	0	0	0	0	0	0	0	0	0
Leptolyngbya boryana	0	0	0	0	0	0	0	0.000398	0	0.000265	0.000274	0	0.000302	0	0	0	0	0	0.000362	0.000207	0.00026	0	0	0	0.000594	0	0	0	0	0	0.000252	0.000668	0	0	0	0	0	0.000458	0.000515	0
Leptolyngbya sp. NIES-3755	0	0	0	0	0.00022	0	0	0	0	0	0.000274	0	0	0	0	0	0	0	0	0	0	0	0	0	0.000297	0	0	0	0	0	0.000503	0.000334	0	0	0	0	0	0	0	0.000298
Leptolyngbya sp. O-77	0	0	0	0	0	0	0	0	0	0	0	0	0.000302	0	0	0.000272	0	0	0.00217	0	0	0	0.000316	0	0	0	0	0	0	0	0	0	0.00129	0	0	0	0	0.000458	0	0
Leptolyngbya sp. PCC 7376	0.000281	0	0	0	0	0	0	0	0	0	0	0	0	0	0	0	0.000451	0	0	0	0	0	0.000316	0	0.000297	0	0.000727	0	0	0	0.000503	0.000334	0.000646	0	0	0	0	0.000458	0	0
Leptospira biflexa	0	0.000228	0	0	0	0	0	0.000398	0	0	0	0	0	0	0	0	0	0	0	0	0	0	0	0	0	0	0	0	0	0	0	0	0	0	0	0	0	0	0	0
Leptospira borgpetersenii	0	0	0	0	0	0	0	0	0	0	0	0	0	0	0	0	0	0	0	0	0	0	0	0	0	0	0	0	0	0	0	0.000334	0	0	0	0.000262	0	0	0	0
Leptospira interrogans	0	0	0	0	0	0	0	0	0	0	0	0	0	0	0	0	0	0	0	0	0	0	0	0	0	0	0	0	0	0	0	0	0.000323	0	0	0	0	0	0	0
Leptospira kmetyi	0	0	0	0	0	0	0	0	0	0	0	0	0	0	0	0	0	0	0	0	0	0	0	0	0	0	0	0	0	0	0	0.000334	0	0	0	0	0	0	0	0
Leptospira mayottensis	0	0	0	0	0	0	0	0	0	0	0	0	0	0	0	0	0	0	0	0	0.00026	0	0	0	0	0	0.000363	0	0	0	0	0	0	0	0	0	0	0	0	0
Leptospira santarosai	0	0	0	0	0	0	0	0	0	0	0	0	0	0	0	0	0	0	0	0	0	0	0	0	0	0.000445	0	0	0	0	0	0	0	0	0	0	0	0	0	0
Leptospira tipperaryensis	0	0	0	0	0	0	0	0	0	0	0	0	0	0	0	0	0	0	0	0	0	0	0	0	0	0	0	0	0	0	0	0.000334	0	0.000632	0	0	0	0	0	0
Leptospirillum ferrooxidans	0	0	0	0	0	0.000391	0	0	0	0	0.000274	0	0	0	0	0	0	0	0	0	0	0	0	0.000525	0	0	0	0	0	0	0	0	0	0	0	0	0	0	0	0
Leptothrix cholodnii	0.000562	0	0.00032	0.000829	0	0.0160401	0.000606	0.00119	0	0	0	0	0.000302	0	0	0	0	0	0	0	0.00026	0	0	0.000525	0	0	0.00182	0	0	0	0.000252	0	0	0	0	0	0.000222	0	0	0
Leptotrichia buccalis	1.58021	2.3754	0.239543	0.00636	0.563592	0.248817	1.74626	0.360885	0.0407296	3.62265	0.0388907	0.00884	1.86503	1.02102	2.63307	0.888693	1.14186	1.79047	0.368142	0.259398	0.688022	0.103896	0.52908	1.54103	0.0103906	0.0827969	0.372027	0.574359	0.0554754	1.88453	2.00786	1.96004	0.254351	0.125181	1.81427	0.00997	0.00222	0.435256	0.318202	0.865545
Leptotrichia goodfellowii	0.15701	0.169541	0.044514	0.0840399	0.132364	0.0817652	0.0105963	0.0465273	0.17994	0.314644	0.12927	0.00827	0.0601525	0.00531	0.00829	0.00978	0.0342738	0.748379	0.0104977	0.00477	0.1148	0.173662	0.00632	0.0183769	0.0210781	0.00534	0.0279747	0.0368287	0.106538	0.109881	0.234501	0.0547704	0.01519	0.0126445	0.0660386	0.29251	0.0226933	0.167969	0.0901056	0.054283
Leptotrichia hofstadii	0.0856674	2.05891	0.222891	0.00304	0.226846	0.0657251	0.538896	0.131828	0.108207	1.53847	0.364258	0.298606	1.04405	0.347503	0.699729	0.0720195	1.14501	0.227019	0.0691398	0.0439237	0.131942	0.0235577	0.022124	0.897315	0.00297	0.0333859	0.186013	0.223783	0.120407	2.63607	0.416416	1.68252	0.443094	0.146677	0.842351	0.0285952	0.00222	0.259506	0.97829	0.845562
Leptotrichia hongkongensis	0.0606694	0.677251	0.0304233	0.0102285	0.0477919	0.0211259	0.0184678	0.0184916	0.0267478	0.0811813	0.368092	0.293187	0.035366	0.322568	0.0358523	0.0277207	0.149722	0.174726	0.0347509	1.12337	0.0397385	0.176381	0.287929	0.0378038	0.238688	0.024483	0.162762	0.0379532	1.24504	0.191004	0.0694446	0.202383	0.0875846	0.130871	0.131	0.0354161	0.00623	0.0480567	0.0988587	0.337032
Leptotrichia shahii	0.141843	0.802068	0.0409914	0.00221	0.0689348	0.0309065	0.125642	0.0701887	0.0206688	0.264237	0.0881887	0.032513	0.072848	0.172425	0.13219	0.921034	0.185349	0.209483	0.0405427	0.240959	0.064153	0.0939288	0.103667	0.359661	0.0480938	0.0169155	0.0621256	0.0477929	0.199837	0.512238	0.119264	0.840591	0.180987	0.0486815	0.106954	0.00708	0.00845	0.0746023	0.110444	0.188797
Leptotrichia sp. oral taxon 212	0.903581	0.896537	1.91699	0.123019	0.54311	0.481984	0.0926416	0.918418	1.95533	2.15608	2.02122	1.19642	0.943698	0.697128	0.603635	0.336453	0.253896	0.913711	0.14009	0.0426806	0.939179	0.18816	0.0543619	0.658416	0.0270156	0.0685523	0.722618	0.578014	1.11802	5.46613	0.644376	1.07737	0.0294103	0.027818	0.581786	0.162652	0.29657	0.309851	0.990132	1.02064
Leptotrichia sp. oral taxon 498	0.351939	0.644621	0.00865	0.000553	0.0885361	0.00235	0.0142293	0.0743642	0.00243	0.215953	0.00712	0.00228	0.213707	0.0238743	0.108776	0.16415	0.386482	0.00626	0.122714	0.0447525	0.00416	0.0893984	0.383694	0.0220522	0.0632344	0.00178	0.00545	0.0441382	0.0163904	0.0355419	0.0473029	0.169655	1.42559	0.290192	0.0143562	0.00918	0.00089	0.0123574	0.269287	0.172393
Leptotrichia sp. oral taxon 847	0.0589841	0.00936	0.00288	0	0.00132	0.000391	0.00242	0.00219	0	0.00902	0.00246	0.000856	0.00302	0.00398	0.00268	0.0019	0.00767	0.00532	0.00253	0.00974	0.00208	0.0163092	0.00474	0.0021	0.000891	0.00134	0.0069	0.00534	0.0144992	0.0629444	0.00453	0.00902	0.069486	0.00443	0.00395	0.000787	0	0.00229	0.00669	0.0110356
Leptotrichia trevisanii	0.374409	0.329727	0.075898	0.00995	0.0715777	0.0453816	0.135935	0.104587	0.0565351	0.327113	0.133105	0.0416395	0.0743593	0.0933749	0.12219	0.0763678	0.10237	0.0933125	0.030045	0.142545	0.0620752	0.0332224	0.0575225	0.0745575	0.0293906	0.0160252	0.0784744	0.0387966	0.121352	0.205926	0.112973	0.321609	0.100835	0.061326	0.123105	0.0299069	0.00823	0.118082	0.302498	0.12497
Leptotrichia wadei	0.222735	1.36774	0.250752	0.00194	0.0469109	0.0109542	0.0675134	0.148729	0.0194529	0.260523	0.590207	0.221316	0.0879616	5.07248	0.199748	0.234267	1.00025	0.048535	0.229139	3.62951	0.0454525	1.04832	2.63402	0.138614	0.827391	0.222572	0.148229	0.149845	1.7875	0.280537	0.0928444	0.201715	2.39064	0.594294	0.0427097	0.00839	0.00512	0.0700254	0.377671	2.28943
Leucobacter sp. DSM 101948	0.000281	0	0	0.000553	0.00044	0	0.000303	0	0	0	0	0	0	0	0	0	0	0	0	0	0.000519	0	0	0	0.000297	0	0	0	0	0	0.000252	0	0	0	0	0	0	0	0.000257	0
Leucobacter triazinivorans	0	0.000228	0	0.000276	0.00022	0	0	0	0	0	0	0	0	0	0	0	0	0	0.000362	0	0	0	0	0	0	0	0	0	0	0	0.000252	0	0	0	0	0	0	0	0	0
Leuconostoc carnosum	0	0	0.00032	0	0	0	0	0	0	0	0	0	0	0	0	0	0	0	0	0	0.000519	0	0	0	0	0.000445	0	0.000281	0	0	0	0	0	0.000632	0.000359	0	0	0	0	0
Leuconostoc citreum	0	0	0.00032	0	0	0	0	0	0.000304	0	0	0	0	0	0	0	0	0	0	0	0	0.000302	0	0	0.000297	0	0	0	0	0	0	0	0	0	0.000359	0	0	0	0	0
Leuconostoc garlicum	0.000281	0	0	0	0	0	0	0	0	0	0	0	0	0	0	0	0	0	0	0	0	0	0	0	0	0	0	0	0	0	0	0	0	0	0	0	0	0	0	0
Leuconostoc gelidum	0	0	0	0	0	0	0	0	0	0	0	0	0	0	0	0	0	0	0	0	0	0	0	0	0	0	0	0	0	0	0.000252	0	0	0	0	0	0	0	0	0
Leuconostoc lactis	0.020504	0.0276103	0.1044	0.151493	0.0229049	0.0485114	0.00182	0.0107371	0.0729485	0.0307746	0.0342348	0.0205345	0.00181	0.0161814	0.00415	0.0358739	0.0685475	0.0222322	0.0521263	0.0640209	0.170382	0.0335244	0.0338182	0.0420042	0.00386	0.0218121	0.00291	0.0435759	0.00851	0.0103099	0.0108193	0.00434	0.0113117	0.00948	0.0294302	0.033055	0.287893	0.0087	0.00747	0.0152112
Leuconostoc pseudomesenteroides	0	0	0	0	0	0	0	0	0	0	0	0	0	0	0	0	0	0	0	0	0	0	0	0	0	0	0	0	0	0	0	0	0	0.000632	0	0	0	0	0	0
Leuconostoc sp. C2	0	0.000228	0.00064	0	0	0	0	0	0	0.000531	0	0	0	0	0	0	0	0	0	0.000414	0.000519	0.000302	0	0	0	0	0	0	0	0	0	0	0	0	0	0	0	0	0	0
Libanicoccus massiliensis	0	0.000228	0	0	0	0	0	0.000199	0	0	0	0	0	0.000265	0	0	0	0	0	0.000207	0	0	0.000316	0	0	0	0	0	0.000315	0	0.000252	0	0	0	0	0	0	0	0	0
Liberibacter crescens	0	0	0	0	0	0	0	0.000199	0	0.000531	0.000548	0	0	0	0	0.000272	0	0.000313	0.000362	0	0.00026	0	0	0	0	0	0.000727	0	0	0	0.00126	0	0	0	0	0	0	0	0	0.000298
Limnobaculum parvum	0.000281	0	0	0	0	0	0	0	0	0.000265	0	0	0	0	0	0.000272	0	0	0	0.000207	0	0	0	0	0	0	0	0	0	0	0.000252	0	0	0	0	0.000262	0	0	0.000257	0
Limnochorda pilosa	0.000843	0	0.00032	0.000276	0.000661	0	0.000303	0.000199	0	0	0	0.000285	0	0	0.000244	0	0	0	0.000724	0	0.000519	0.000302	0	0	0.000594	0.000445	0.000363	0.000281	0.000946	0	0.000252	0.000668	0	0.0019	0	0.000525	0.000222	0	0.000772	0.000298
Limnohabitans sp. 103DPR2	0	0	0	0	0	0	0.000303	0	0	0	0	0	0	0	0	0	0	0	0	0	0	0	0	0	0	0	0	0	0	0	0	0	0	0	0	0	0	0	0	0
Limnohabitans sp. 63ED37-2	0	0	0	0	0	0.0234733	0	0.000398	0	0.000265	0	0	0.000302	0	0	0	0	0	0	0	0	0	0	0	0	0	0.00145	0	0	0	0	0.000334	0	0	0	0	0	0	0	0
Listeria grayi	0.000843	0	0.000961	0.00138	0.00044	0.00117	0.000303	0.000398	0	0	0	0.000285	0	0	0	0.000272	0.000451	0.000313	0.000724	0.000207	0.00208	0	0.00158	0	0	0	0.000363	0	0	0	0.000252	0	0.000646	0.00126	0.000359	0	0.00178	0	0	0.000895
Listeria innocua	0.000281	0.000228	0	0	0.00022	0.000782	0	0	0.000304	0.000265	0	0	0	0	0	0	0	0	0	0.000414	0.00026	0.000302	0	0	0	0.00089	0	0.000562	0	0	0	0	0	0.000632	0	0.000262	0	0	0.000515	0
Listeria ivanovii	0.000281	0.000228	0.00032	0	0	0	0	0	0	0.000531	0	0.000285	0	0	0.000732	0	0.000451	0.000313	0	0.000414	0.00026	0	0	0	0.000297	0.000445	0.00291	0.000281	0.000315	0	0.000503	0	0.000323	0	0	0	0	0	0	0
Listeria monocytogenes	0.0157291	0.0107247	0.0188945	0.0265389	0.0129941	0.0113454	0.019376	0.00954	0.0142858	0.0206933	0.0128723	0.0077	0.00907	0.00716	0.00805	0.0163063	0.0640378	0.0128383	0.0416287	0.0445453	0.0883078	0.013591	0.0167511	0.0220522	0.019	0.036947	0.0348775	0.0151813	0.00883	0.0076	0.0236514	0.0213738	0.0268248	0.0303469	0.0218932	0.0262341	0.0553983	0.0270033	0.0244572	0.028931
Listeria seeligeri	0	0	0	0	0	0	0	0	0	0	0	0	0	0	0	0	0.000451	0	0	0	0	0	0	0	0.000297	0	0	0	0	0	0	0.000334	0	0	0.000359	0	0	0	0	0
Listeria welshimeri	0	0	0	0	0	0	0	0	0	0	0	0	0	0	0	0	0	0	0	0	0	0	0	0	0	0	0	0	0	0	0	0.000334	0	0	0	0	0	0	0	0
Litorilituus sediminis	0	0	0	0	0	0	0	0	0	0	0	0	0	0	0	0	0	0	0	0	0	0	0	0	0	0	0	0	0	0	0.000252	0	0	0	0	0.000262	0	0	0	0
Longibaculum sp. KGMB06250	0.000281	0	0	0	0	0	0.000303	0	0	0	0	0	0.000302	0	0.000244	0	0	0	0.000362	0	0	0	0	0	0.000297	0	0.000363	0	0	0.000271	0	0	0	0.000632	0	0	0.000222	0.000458	0.000257	0.000298
Lonsdalea britannica	0	0	0	0	0	0	0	0	0	0	0	0	0	0	0	0	0	0	0	0	0	0	0	0	0	0	0	0	0	0	0	0	0	0	0	0	0	0	0	0.000298
Luteibacter pinisoli	0	0	0	0	0	0	0.000303	0	0	0	0	0	0	0	0	0	0	0	0	0	0	0	0	0	0	0	0	0	0	0	0	0	0	0	0	0.000262	0	0	0.000515	0
Luteibacter rhizovicinus	0	0	0	0	0	0	0	0	0.000304	0	0	0	0	0	0	0	0	0	0	0	0	0	0	0	0	0	0.000363	0	0.000315	0	0	0	0	0	0	0.000262	0	0	0.000515	0
Luteimonas sp. 100111	0	0	0	0	0	0.000391	0	0	0	0	0	0	0	0	0	0	0	0	0	0	0	0	0	0	0.000297	0	0	0	0	0	0	0	0	0	0	0	0	0	0	0.000298
Luteimonas sp. 83-4	0	0	0	0	0	0	0	0	0	0	0	0	0.000302	0	0	0	0	0	0	0	0	0	0	0	0	0	0	0	0	0	0	0	0	0	0	0	0	0	0	0
Luteimonas sp. Gr-4	0.000281	0	0	0	0	0	0	0	0	0.00292	0.000548	0.000285	0	0	0	0.000544	0	0	0	0.000207	0.00026	0	0	0	0	0	0	0	0	0	0.00302	0.00367	0	0	0.00108	0	0	0.000458	0	0
Luteimonas sp. JM171	0	0	0	0	0	0	0	0	0.000304	0	0	0	0	0	0	0	0	0	0	0	0.00026	0	0	0	0	0	0	0	0	0	0	0	0	0	0	0.000262	0	0.000458	0	0
Luteimonas sp. S-1072	0	0	0	0	0	0	0	0.000199	0	0	0	0	0	0	0	0	0.000451	0	0.000362	0	0	0.000302	0	0	0	0	0	0	0	0	0.000252	0	0	0	0	0.000262	0	0	0	0
Luteipulveratus mongoliensis	0	0	0	0	0	0	0	0	0	0	0	0	0	0	0	0	0	0.000313	0.000362	0.000207	0.00026	0	0	0	0.000297	0	0	0	0	0	0	0	0	0	0	0	0	0	0	0
Luteitalea pratensis	0	0	0	0	0	0	0	0	0	0.000265	0	0	0	0	0	0	0	0	0	0	0.000519	0	0	0	0	0	0.000727	0	0	0	0	0	0	0	0	0	0	0.000458	0.000257	0
Lutibacter profundi	0	0.000228	0	0	0	0.000391	0	0	0	0.000265	0	0	0.000302	0	0	0	0.000451	0	0	0	0	0	0	0	0	0	0	0	0	0	0	0.000334	0	0	0	0	0	0	0	0
Lutibacter sp. LPB0138	0	0	0	0	0	0.00196	0	0.000199	0	0.000796	0	0.000285	0	0	0	0	0	0.000313	0	0.000414	0.00026	0	0.000316	0	0	0	0	0	0	0	0	0	0.000646	0	0.000359	0.00262	0	0.000458	0.000515	0
Lysinibacillus fusiformis	0.000562	0.000228	0.00032	0.00332	0.00044	0.000782	0	0.000398	0.000912	0.000796	0	0.000285	0	0.000531	0	0.0019	0.00271	0.000626	0.000724	0.00124	0.00338	0.00121	0.00126	0.000525	0.000297	0.00089	0	0.00169	0.000315	0.000271	0.00126	0.000668	0.00097	0	0.000718	0.000262	0.00601	0.000458	0.000772	0.000597
Lysinibacillus sp. 2017	0	0	0	0	0.00022	0	0.000303	0	0	0	0	0	0	0	0	0	0	0	0.000362	0	0	0	0	0.000525	0	0	0.000363	0	0.000315	0	0.000252	0	0	0.000632	0.000359	0	0	0.000458	0.000257	0
Lysinibacillus sp. SGAir0095	0	0	0	0	0	0	0	0	0	0	0	0	0	0	0	0	0	0	0	0.000207	0	0	0	0	0	0	0	0	0.000315	0	0	0	0	0	0	0	0	0	0	0.000298
Lysinibacillus sp. YS11	0	0	0	0	0	0	0	0	0	0	0	0	0	0	0	0	0	0	0	0.000207	0	0	0	0	0	0	0	0	0	0	0.000252	0	0	0	0	0	0	0	0	0
Lysinibacillus sphaericus	0.000562	0	0.000961	0.00111	0.000661	0.000391	0.000303	0.000199	0.000304	0.000531	0	0	0	0	0.000488	0	0.00135	0	0.00217	0.00145	0.0013	0.000302	0.000948	0.000525	0.00119	0.00134	0.00291	0.000562	0	0	0.000755	0.001	0.000646	0.00126	0.000359	0	0.00133	0	0.000515	0.000298
Lysinibacillus timonensis	0.0584224	0.0273821	0.0400306	0.0751936	0.0255477	0.0359923	0.0557061	0.015708	0.0234043	0.0461619	0.01342	0.0151157	0.0111841	0.00849	0.0185359	0.0326126	0.0518616	0.0137777	0.031131	0.0352218	0.0914245	0.0190274	0.0192795	0.0735074	0.0163281	0.0164704	0.0483199	0.0298003	0.00662	0.0151935	0.0389997	0.0237116	0.0129276	0.00569	0.0186631	0.0246601	0.107237	0.0215111	0.0272891	0.00984
Lysobacter antibioticus	0	0	0	0	0	0	0	0	0	0	0	0	0	0	0	0	0	0	0	0	0	0	0	0	0	0	0	0	0.000315	0	0	0	0	0	0	0	0	0	0	0
Lysobacter capsici	0	0	0	0	0	0.000391	0	0	0	0	0	0	0	0	0	0	0	0	0.000362	0	0	0	0	0	0	0	0	0	0	0	0	0	0	0	0	0	0	0	0	0
Lysobacter enzymogenes	0	0	0	0	0	0	0	0	0	0	0	0	0	0	0	0	0	0.000313	0	0	0	0	0	0	0	0.000445	0	0	0	0	0	0	0	0	0	0	0	0	0	0
Lysobacter gummosus	0	0	0	0	0	0.000391	0	0	0	0	0	0	0	0	0	0	0	0	0	0	0	0	0	0	0	0	0	0	0	0	0	0	0	0	0	0	0	0	0	0
Lysobacter lycopersici	0	0	0	0	0	0	0	0	0	0	0	0	0	0	0	0	0	0	0	0	0.00026	0	0	0	0	0	0	0	0	0	0	0	0	0	0	0	0	0	0	0
Lysobacter maris	0	0.000228	0	0	0	0	0	0	0	0	0	0	0	0	0	0	0	0	0	0	0	0	0	0	0	0	0	0	0	0	0	0	0	0	0	0	0	0	0	0
Lysobacter sp. TY2-98	0	0	0	0	0	0	0.000303	0	0	0	0	0	0	0	0	0	0	0.000313	0	0	0	0	0	0	0	0	0	0	0	0	0	0	0.000323	0	0	0	0	0.000458	0.000257	0
Macrococcus canis	0.000281	0	0	0	0	0	0	0	0	0	0	0	0.000302	0	0	0	0	0	0	0	0.00026	0	0	0	0	0	0.000363	0	0	0	0.000503	0	0	0	0	0	0	0	0	0
Macrococcus caseolyticus	0	0	0	0	0.000661	0	0.00121	0	0.000304	0.000796	0.000274	0	0	0.000265	0	0.000272	0.0018	0.000313	0.000724	0.000829	0.000779	0	0	0.000525	0.000594	0	0.00254	0.000281	0	0	0.000252	0	0	0	0.00108	0.000262	0	0.000915	0	0.000895
Macrococcus sp. IME1552	0.013763	0.0073	0.0064	0.00498	0.00198	0.00235	0.0102935	0.00378	0.00122	0.00504	0.00329	0.00371	0.00453	0.00239	0.00585	0.00435	0.0175878	0.00626	0.00905	0.00684	0.0212978	0.00302	0.0104299	0.0147015	0.0195938	0.00579	0.0105359	0.00197	0.00221	0.00244	0.00931	0.00969	0.00711	0.0101156	0.00431	0.00289	0.00756	0.00687	0.00695	0.00268
Mageeibacillus indolicus	0.00758	0.00753	0.00192	0.000276	0.00154	0.00156	0.00878	0.00119	0.000608	0.00424	0.00137	0.00143	0.00181	0.000265	0.00317	0.0019	0.0103723	0.000626	0.00253	0.00269	0.0251937	0.00121	0.00284	0.0189019	0.00742	0.00134	0.00363	0.00112	0.00126	0.00353	0.00679	0.00401	0.00226	0.000632	0.00359	0.00236	0	0.00366	0.00438	0.000597
Magnetococcus marinus	0	0	0	0	0	0.000391	0	0	0	0	0.000274	0	0	0	0	0	0	0	0	0	0	0	0.000316	0	0	0	0	0	0	0	0.000252	0.000334	0	0	0	0	0	0	0	0
Magnetospira sp. QH-2	0	0	0	0	0	0	0	0	0	0	0	0	0	0	0	0	0	0.000313	0	0	0.00026	0	0	0	0	0	0	0	0.000315	0	0.000252	0	0	0	0	0	0	0	0.000257	0
Magnetospirillum gryphiswaldense	0	0	0	0	0	0	0	0	0	0	0	0	0.000302	0	0	0	0	0	0	0	0	0	0	0	0	0	0	0	0	0	0	0	0	0	0	0	0	0	0	0
Magnetospirillum magneticum	0	0	0	0.000276	0	0	0	0	0	0	0.000274	0	0	0	0	0	0	0	0	0	0.00026	0	0	0	0	0	0	0	0	0	0	0	0	0	0	0	0	0	0	0
Magnetospirillum sp. ME-1	0	0	0	0	0	0	0	0	0	0	0	0	0	0	0	0	0	0	0	0.000207	0	0	0	0	0	0	0	0	0	0	0	0	0	0	0	0	0	0	0	0
Mahella australiensis	0.00169	0.0016	0.00064	0	0.00022	0	0.00424	0.000994	0.000608	0.00159	0	0.00057	0	0	0.00195	0.000815	0.00225	0	0.000362	0.000829	0.0026	0.000302	0	0.00105	0.00267	0	0.00545	0.000281	0.000315	0	0.00201	0	0.000646	0	0.00108	0.00105	0.000445	0.0032	0.000515	0
Mannheimia haemolytica	0.0059	0.0394759	0.0016	0.0420199	0.070917	0.0262118	0.000606	0.0182928	0.0142858	0.00637	0.000822	0.0139749	0.0383888	0.033424	0.000976	0.015491	0.00857	0.0241109	0.0029	0.00829	0.0109086	0.00211	0.00664	0.0614312	0.000297	0.00178	0.00254	0.0174304	0.00851	0.051278	0.040761	0.0671271	0.00097	0.0019	0.0915209	0.0285952	0.0218034	0.0164766	0.0105552	0.105285
Mannheimia sp. USDA-ARS-USMARC-1261	0	0.000456	0	0.00774	0.00044	0.00587	0	0.000199	0.000304	0.000796	0	0.000285	0	0	0	0.000544	0	0	0.000362	0	0.00104	0	0	0.00105	0	0	0	0.000562	0.000315	0.00136	0.00126	0.00401	0.000323	0	0.000718	0.00184	0.00378	0.000915	0.000772	0.00239
Mannheimia varigena	0.0106733	0.0367377	0.00192	0.0984151	0.0740003	0.0594656	0.00121	0.00935	0.0079	0.0265298	0.00246	0.0162565	0.0417138	0.033424	0.00366	0.0209264	0.00767	0.0378886	0.0126696	0.0109809	0.0454525	0.00513	0.0120102	0.0656316	0.000297	0.00267	0.00763	0.0261456	0.0192273	0.100114	0.0603866	0.0911726	0.00226	0.0151735	0.122387	0.0432863	0.0436067	0.0233418	0.0339827	0.109461
Maribacter cobaltidurans	0	0	0	0	0	0	0	0	0	0	0	0	0	0	0	0	0.000451	0	0	0	0	0	0	0	0	0	0.00145	0	0	0	0	0	0	0	0	0	0	0	0	0
Maribacter sp. HTCC2170	0	0	0	0	0.00022	0	0	0.000199	0.000304	0.000531	0.000274	0	0.000302	0.000265	0	0	0.000451	0	0	0	0	0	0.000316	0	0	0	0.00109	0	0.000315	0.000271	0.00101	0	0	0	0.000359	0.000262	0	0.000458	0.000515	0.000298
Maribacter sp. MAR_2009_60	0	0	0	0	0	0	0	0	0	0	0	0	0	0	0	0	0	0	0	0	0	0	0	0	0	0.000445	0	0	0	0	0	0	0.000323	0	0	0	0	0	0	0
Maricaulis maris	0	0	0	0	0	0	0.000303	0	0	0	0	0	0	0	0	0	0	0	0	0.000207	0	0	0	0	0.000297	0	0	0	0	0	0	0	0	0	0.000718	0	0	0	0	0
Marichromatium purpuratum	0	0	0	0	0	0.000391	0	0	0	0	0	0	0	0	0	0	0	0	0	0	0	0	0	0	0	0	0	0	0	0	0	0	0	0	0.000359	0	0	0	0	0
Mariniblastus fucicola	0	0	0	0	0	0	0	0.000398	0	0	0	0	0.000302	0	0	0	0.000451	0	0	0	0	0	0	0	0.000297	0	0	0	0	0	0	0.000668	0	0	0	0	0	0	0	0
Marinifilaceae bacterium SPP2	0.00225	0.00502	0.00064	0.000553	0.00463	0.00156	0.00575	0.00994	0.0334348	0.0161832	0.00164	0.00314	0.00272	0.00239	0.00634	0.0019	0.00451	0.00188	0.00507	0.000414	0.00675	0.00272	0.000948	0.00473	0.00178	0.00089	0.0138057	0.00141	0.0104016	0.00434	0.00956	0.00501	0.00452	0	0.015074	0.00236	0.002	0.00915	0.0110701	0.00567
Mariniflexile sp. TRM1-10	0	0	0	0	0.00022	0	0	0.000597	0.000304	0.000265	0	0	0	0	0.000244	0	0	0	0.000362	0	0	0	0	0	0	0	0.00182	0.000843	0	0	0	0	0.000323	0	0	0.000262	0	0	0	0
Marinilactibacillus sp. 15R	0.00112	0.00137	0.00224	0.00719	0.000881	0.00313	0.000908	0	0.00182	0.000531	0.000822	0	0	0.000265	0.000488	0.00163	0.00361	0.00188	0.00217	0.000829	0.00416	0.00242	0.00158	0.00105	0.00327	0.000445	0.000363	0.00169	0.00063	0.000814	0.000503	0.000334	0.000646	0.00126	0.00215	0.00105	0.00912	0.000915	0	0.00119
Marinithermus hydrothermalis	0	0	0	0	0	0	0.00151	0	0	0	0	0	0	0	0	0	0	0	0	0	0	0	0	0	0	0	0	0	0	0	0	0	0	0	0.000359	0	0	0	0	0.000298
Marinobacter hydrocarbonoclasticus	0	0	0	0	0	0	0	0	0.000912	0	0	0	0	0	0	0	0	0	0	0	0	0	0	0	0	0	0	0	0	0.000271	0	0.000334	0	0	0.000359	0	0	0	0	0
Marinobacter salarius	0	0	0	0	0	0	0	0	0	0	0	0	0	0	0	0	0	0	0.000362	0	0.00026	0	0	0	0	0	0.000363	0	0	0	0	0.000334	0.000646	0.000632	0.000359	0	0	0	0	0.000298
Marinobacter salinus	0	0	0	0	0	0	0	0	0	0	0	0	0	0	0	0	0	0	0	0.000207	0	0	0	0	0	0	0	0	0	0	0	0	0	0	0	0	0	0	0	0
Marinobacter sp. Arc7-DN-1	0	0	0	0	0	0	0	0	0	0	0.000548	0	0	0	0.000244	0	0	0	0	0	0	0	0	0	0	0	0	0	0	0	0	0	0	0	0	0.000262	0	0	0	0
Marinobacter sp. BSs20148	0	0	0	0	0	0	0	0	0.000304	0	0	0	0	0	0	0	0	0	0	0	0	0	0	0	0	0	0	0	0	0	0	0	0	0	0	0	0	0	0	0
Marinobacter sp. CS412	0	0	0	0	0	0	0	0	0	0	0	0	0	0	0	0	0	0	0	0	0	0	0	0	0	0	0	0	0	0	0	0	0	0	0	0	0	0	0.000257	0
Marinobacter sp. NP-4(2019)	0	0.000228	0	0	0	0	0	0	0	0	0	0	0	0	0	0	0	0	0	0	0	0	0	0	0	0	0	0	0	0	0	0.000334	0	0	0	0	0	0	0	0
Marinobacterium aestuarii	0	0	0	0	0.00022	0.000391	0	0.000398	0.000304	0.000265	0.000274	0.000285	0	0	0	0	0	0	0	0.000207	0.000519	0	0	0	0	0	0	0	0	0	0.000503	0.001	0	0	0	0.000262	0.000222	0	0.000515	0
Marinomonas posidonica	0	0	0	0	0	0	0	0	0.000304	0	0	0	0	0	0	0	0	0.000313	0	0	0.00026	0	0	0	0	0.000445	0	0	0	0	0	0	0	0	0	0	0	0.000458	0	0
Marinomonas primoryensis	0	0	0	0	0	0	0	0	0	0	0	0	0	0	0	0	0	0	0	0	0	0	0	0	0	0	0	0	0	0	0	0	0	0	0	0	0	0.000458	0	0
Marinomonas sp. MWYL1	0	0	0	0	0.00022	0	0	0	0	0	0	0	0	0	0	0	0	0	0	0	0	0	0	0	0	0	0	0	0	0	0	0	0	0	0.000359	0	0	0	0.000257	0
Mariprofundus aestuarium	0	0	0	0	0	0	0	0	0	0	0	0	0	0	0	0	0	0	0	0.000207	0	0	0	0	0	0	0.000363	0	0	0	0	0.000334	0	0	0.000359	0	0	0	0	0
Mariprofundus ferrinatatus	0	0	0	0	0	0	0	0	0	0	0	0	0	0	0	0.000272	0	0	0	0	0.00026	0	0	0	0	0	0.000363	0	0	0	0	0	0	0	0.000359	0	0	0	0	0.000298
Maritalea myrionectae	0	0	0.00032	0	0.00022	0	0	0	0	0	0	0	0	0	0	0	0	0	0.000362	0.000414	0.000519	0	0	0	0	0	0.000363	0	0	0	0	0	0.000323	0.000632	0	0.000262	0	0	0.000515	0
Marivirga tractuosa	0.000843	0	0	0	0	0	0.000303	0.000199	0.000912	0.00212	0	0.000285	0	0	0.000244	0.000272	0.000902	0.000313	0.00109	0	0.0013	0	0	0	0	0	0.00109	0	0	0	0.00377	0.00234	0	0	0.000718	0	0	0.00229	0.000515	0.000895
Marmoricola scoriae	0	0	0	0	0	0	0	0	0	0	0	0	0	0	0	0.000272	0	0	0	0	0	0	0	0	0	0	0	0	0	0	0	0.000334	0.000323	0	0	0	0	0.000458	0.000257	0
Martelella mediterranea	0	0	0	0	0	0	0	0	0	0	0	0	0	0	0	0	0	0	0	0	0	0	0	0	0	0	0	0	0	0	0	0	0	0	0.000359	0	0	0	0	0
Martelella sp. AD-3	0.000281	0	0	0	0	0	0	0	0	0	0	0	0	0	0	0	0	0	0	0	0	0	0	0	0	0	0	0	0	0	0	0	0.000323	0	0	0	0	0	0	0
Massilia albidiflava	0	0	0	0.000276	0	0	0	0	0	0	0	0	0	0	0	0	0	0	0	0	0	0	0	0	0	0	0	0	0	0	0	0	0	0	0	0	0	0	0	0
Massilia armeniaca	0	0	0	0	0	0	0	0	0	0	0	0	0	0	0	0	0	0	0	0	0.00026	0	0	0	0	0	0	0	0	0	0	0	0	0	0	0	0	0	0	0
Massilia lutea	0	0	0	0	0	0	0	0	0	0	0	0	0	0	0	0	0	0	0	0	0	0	0	0	0	0	0	0	0	0	0	0	0	0	0	0	0	0.000458	0	0
Massilia oculi	0	0.000228	0	0.000553	0.00022	0.000391	0	0.000199	0.00304	0.000265	0	0	0	0.000265	0	0	0	0.000313	0	0	0.000519	0.000302	0	0	0	0	0	0	0	0	0.000252	0.000334	0	0	0	0.000262	0.000222	0	0	0.00149
Massilia plicata	0	0	0	0	0.00022	0.000391	0	0	0	0	0	0	0	0	0	0	0	0.000313	0	0	0	0	0.000316	0	0	0	0	0	0	0	0.000252	0.000334	0	0	0	0	0	0	0	0
Massilia putida	0	0	0	0	0	0	0	0	0	0	0	0	0	0	0	0	0	0	0	0	0	0	0	0	0	0	0	0	0	0	0	0	0	0	0.000359	0	0	0	0	0
Massilia sp. NR 4-1	0.000562	0	0	0	0	0.000391	0	0	0	0	0.000274	0	0	0	0	0	0	0	0	0	0	0	0	0	0	0	0	0	0	0	0.000503	0.00134	0	0	0	0	0	0	0	0
Massilia sp. WG5	0.000562	0	0	0.000276	0	0.0117366	0	0.000597	0	0.000531	0	0	0	0	0	0	0	0	0	0	0.00026	0	0.000316	0	0	0	0.000363	0	0	0	0.000503	0.001	0	0	0.000718	0.000262	0	0	0	0
Massilia sp. YMA4	0	0.000228	0.00064	0.00166	0	0.000782	0	0	0	0.000265	0	0	0	0.000265	0	0	0	0	0	0	0.000519	0	0	0	0	0	0.000727	0	0	0	0	0	0	0	0	0	0.000667	0	0	0
Massilia umbonata	0	0.000228	0	0	0	0	0	0	0	0	0	0	0	0	0	0	0	0	0	0	0	0	0	0	0	0	0	0	0	0	0	0	0	0	0	0	0	0	0	0.000298
Massilia violaceinigra	0.000281	0.00251	0.00224	0.00498	0.00022	0.00352	0	0	0	0.000265	0.000548	0	0	0	0	0.000272	0	0	0	0.000207	0.00156	0	0	0	0	0	0.000363	0	0	0	0	0	0	0	0.000359	0	0.000445	0	0.000257	0.000597
Megamonas hypermegale	0.0101116	0.0132347	0.0064	0	0.00485	0	0.0408713	0.00159	0.00182	0.00212	0.00246	0.0165417	0.0190432	0.00159	0.113166	0.00544	0.0239014	0.00251	0.031493	0.00953	0.00338	0.0154031	0.0120102	0.0110261	0.424828	0.00668	0.108629	0.00506	0.0649314	0.000543	0.0233998	0.00868	0.0488018	0.0929374	0.00179	0.00184	0.0104567	0.0727715	0.0218828	0.00149
Megasphaera elsdenii	0.00562	0.00411	0.00128	0.00138	0.0314942	0.000391	0.016954	0.00457	0.00243	0.00212	0.0011	0.0077	0.00333	0.00902	0.049998	0.0301667	0.015333	0.00282	0.0448866	0.00249	0.00831	0.00423	0.00253	0.00998	0.130922	0.00668	0.0374207	0.018836	0.087941	0.000814	0.0145934	0.00434	0.191975	0.0158057	0.00179	0.000525	0.000667	0.0356992	0.0133871	0.00418
Megasphaera hexanoica	0.0134821	0.00114	0.00256	0.000276	0.0900778	0	0.0569171	0.00775	0.0133739	0.00345	0.0011	0.0097	0.00363	0.00292	0.134141	0.013045	0.0103723	0.00188	0.0506784	0.00186	0.0013	0.00483	0.00158	0.00578	0.325969	0.0049	0.0890103	0.0534156	0.0620946	0.00136	0.032961	0.00534	0.109238	0.00695	0.00144	0.00105	0.000222	0.0169343	0.018536	0
Megasphaera stantonii	0.187907	0.0497442	0.0365079	0.00332	0.191608	0.00117	0.254916	0.0554749	0.0981766	0.141404	0.0284833	0.128911	0.0646866	0.0506665	0.454616	0.0967507	0.206544	0.043525	0.272215	0.0524184	0.0394788	0.114768	0.076802	0.0467297	1.9855	0.0779003	0.46794	0.129884	0.730636	0.00841	0.202295	0.0647893	0.998336	0.241511	0.022611	0.00525	0.020246	0.232045	0.133356	0.0331067
Meiothermus ruber	0.00309	0.00319	0	0	0.00176	0.00156	0.00484	0.00119	0	0.00106	0.000274	0	0.000302	0	0.000488	0.00136	0.0108233	0	0.000724	0.00166	0.0174018	0.000906	0.00126	0.00525	0.00386	0	0.00254	0.000562	0.000315	0.000814	0.00176	0.001	0.00129	0.000632	0.00467	0.000262	0	0.000915	0.00257	0.000895
Meiothermus silvanus	0.00112	0.000685	0	0	0.00022	0	0.00182	0.000795	0.000304	0.00106	0	0	0.000605	0.000531	0.000244	0.000272	0.000451	0.00125	0.00217	0.000414	0.00026	0.000604	0.000316	0.000525	0.000891	0	0.00254	0.000281	0	0.000271	0.00126	0.00134	0.00097	0	0.000718	0.000262	0.000222	0.00137	0.000772	0.00149
Melaminivora sp. SC2-7	0	0	0	0	0	0.00117	0	0	0	0	0	0	0.000302	0	0	0	0	0	0	0	0.00026	0	0	0	0	0	0.000363	0	0	0	0	0	0	0	0	0	0	0	0	0
Melaminivora sp. SC2-9	0	0.000228	0	0.000276	0	0.00665	0	0.000994	0	0.000265	0	0	0	0	0	0	0	0	0	0	0.000519	0	0	0	0	0	0.00436	0	0	0	0	0	0	0	0	0.000787	0.000445	0	0	0
Melioribacter roseus	0	0	0	0	0	0	0	0.000199	0	0	0	0.000285	0	0.000265	0	0.000272	0	0	0	0	0	0	0	0	0	0.000445	0.000727	0	0	0	0.000252	0	0.000323	0	0.000359	0	0	0	0	0
Melissococcus plutonius	0.000562	0.000685	0.00256	0.00332	0.0011	0.00235	0	0.000597	0.00365	0.000531	0.0011	0.00171	0.000605	0.000265	0.000488	0.00136	0.00361	0.00157	0.00109	0.00435	0.00805	0.00242	0	0.00158	0	0.00089	0.000363	0.00112	0.000946	0.000543	0.000503	0.000334	0.00226	0	0.00215	0.00157	0.00823	0.00183	0.000515	0.00239
Melittangium boletus	0	0	0	0	0	0	0	0	0	0	0	0	0.000302	0	0	0	0	0	0.000362	0	0	0	0	0	0	0	0	0	0	0	0	0.000334	0	0	0	0	0	0	0.000257	0
Mesoplasma lactucae	0	0	0.00032	0.000553	0.00044	0	0.00272	0	0	0.00133	0	0	0	0	0.000244	0	0.000451	0	0.000724	0	0.00026	0.000302	0.000316	0	0	0	0.000363	0.000562	0	0	0.000503	0	0	0	0	0.000525	0	0.000458	0.00206	0
Mesoplasma syrphidae	0	0.000228	0	0	0	0	0	0	0	0	0	0	0	0	0	0	0	0	0	0	0.000519	0	0	0	0	0	0	0	0	0	0	0	0	0	0	0	0	0	0	0
Mesorhizobium australicum	0	0	0	0	0	0	0	0	0	0	0	0	0	0	0	0	0	0	0	0	0	0	0	0	0	0	0	0	0	0	0.000252	0	0	0	0	0	0	0	0.000257	0
Mesorhizobium ciceri	0	0	0	0	0	0	0	0	0	0.000531	0	0	0	0	0	0	0.00135	0	0	0	0	0	0	0	0	0	0	0	0	0	0	0	0	0	0	0.000262	0	0.000458	0.000515	0
Mesorhizobium huakuii	0.000562	0.000456	0	0	0	0	0	0.000199	0.000304	0.000531	0.0011	0	0.000907	0	0	0	0	0	0.000362	0.000414	0.00104	0	0	0	0.000297	0.000445	0.000727	0	0	0.000271	0.000503	0.00167	0.000646	0	0.000359	0	0.000222	0.000915	0.00129	0.000298
Mesorhizobium japonicum	0	0	0	0	0	0	0	0.000199	0	0	0	0	0	0	0	0	0	0	0	0	0	0	0	0	0	0	0	0	0	0	0	0	0	0	0	0	0	0	0	0
Mesorhizobium loti	0	0	0	0.000276	0	0	0	0	0	0	0	0	0	0	0	0	0	0	0	0	0	0	0	0	0	0	0	0	0	0	0	0.000668	0	0	0	0	0	0	0	0
Mesorhizobium oceanicum	0	0.000228	0	0	0	0	0	0	0	0	0	0	0	0	0	0	0	0	0	0	0	0	0	0	0	0	0	0	0	0	0	0	0	0	0	0	0	0	0	0
Mesorhizobium sp. DCY119	0	0	0	0	0	0	0	0	0	0	0	0	0	0	0	0	0	0	0	0	0	0	0	0	0	0	0.000363	0	0	0	0	0	0	0	0	0	0	0	0	0
Mesorhizobium sp. M1D.F.Ca.ET.043.01.1.1	0	0	0	0	0	0	0	0	0	0	0	0	0	0	0	0	0	0	0	0	0	0	0	0	0	0	0	0	0	0	0.000252	0	0	0	0	0	0	0	0	0
Mesorhizobium sp. M1E.F.Ca.ET.045.02.1.1	0	0	0	0	0	0	0	0	0	0	0	0	0	0	0	0	0	0	0	0	0	0	0	0	0	0	0	0	0	0	0	0	0	0	0	0	0	0	0	0.000298
Mesorhizobium sp. M4B.F.Ca.ET.058.02.1.1	0	0	0	0	0	0	0	0	0	0	0	0	0	0	0	0	0	0	0	0	0.00026	0	0	0	0	0	0	0	0	0	0	0	0	0	0	0	0	0	0	0
Mesorhizobium sp. M6A.T.Cr.TU.016.01.1.1	0	0	0	0	0	0	0	0	0	0	0	0	0	0	0	0	0	0	0	0	0	0	0	0	0	0	0	0	0	0	0	0	0	0	0	0	0	0	0	0.000298
Mesorhizobium sp. M7A.F.Ce.TU.012.03.2.1	0	0	0	0	0	0	0	0	0	0.000265	0	0	0	0	0	0	0	0	0	0	0	0	0	0	0	0	0	0	0	0	0	0	0	0	0	0	0	0	0	0
Mesorhizobium sp. M7D.F.Ca.US.005.01.1.1	0	0	0	0	0	0	0	0.000199	0	0	0	0	0	0	0	0	0	0	0	0	0	0	0	0	0	0	0	0	0	0	0	0	0	0	0	0	0	0	0	0
Mesorhizobium sp. Pch-S	0	0	0	0	0	0	0	0	0	0	0	0	0	0	0	0	0	0	0	0	0.00026	0	0	0	0	0	0	0	0	0	0	0	0	0	0	0	0	0	0	0
Mesotoga prima	0	0	0.00064	0	0.000661	0	0.00303	0	0	0.000265	0.000274	0	0.000302	0.000265	0.000244	0	0.000451	0	0.00181	0	0.00026	0	0	0	0	0	0.000363	0	0	0	0.000252	0.000668	0	0	0	0.000262	0	0	0.00154	0
Methylacidiphilum fumariolicum	0	0	0	0	0	0	0	0	0	0	0	0	0	0	0	0.000272	0	0	0	0	0	0	0	0	0	0	0	0	0	0	0	0	0	0	0	0	0	0	0	0
Methylacidiphilum kamchatkense	0	0	0	0	0	0	0	0	0	0	0	0	0	0	0	0	0	0	0	0	0	0	0	0	0	0	0	0	0	0	0	0	0.000323	0	0	0	0	0	0	0
Methylobacillus flagellatus	0	0	0	0.000829	0.00022	0.000782	0	0	0	0	0	0	0	0	0	0	0	0	0	0	0.00026	0	0	0	0	0	0.000363	0	0	0	0.000503	0	0	0	0	0.000262	0.000222	0	0	0.000298
Methylobacterium aquaticum	0	0	0	0	0	0	0	0	0	0	0	0	0	0	0	0	0	0	0	0	0	0	0	0	0	0	0.000363	0	0	0	0	0	0	0	0	0	0	0	0	0
Methylobacterium brachiatum	0	0	0	0	0	0	0	0	0	0.000265	0	0	0	0	0	0	0.000451	0	0	0.000207	0	0	0.000316	0	0	0	0	0	0	0	0	0	0	0	0	0	0	0	0	0
Methylobacterium currus	0	0	0	0	0	0	0	0	0	0	0	0	0	0	0	0	0	0	0.000724	0	0	0	0	0	0	0	0	0	0	0	0.000252	0	0	0	0	0	0	0	0	0
Methylobacterium nodulans	0	0	0	0	0	0	0.000606	0	0	0	0	0	0	0	0	0	0	0	0	0	0	0	0	0	0	0	0	0	0	0	0.000252	0	0	0	0	0	0	0.000458	0	0
Methylobacterium oryzae	0.00112	0.000228	0.00256	0.000276	0.00132	0.000391	0.000908	0.000597	0.00152	0.00371	0.00438	0.00057	0.00484	0.000796	0.00195	0.00136	0.00225	0.00219	0.00145	0.000829	0.00286	0.000906	0.000632	0.00105	0.000297	0	0.00182	0.00141	0.00063	0.00244	0.00855	0.00568	0.00129	0	0.00179	0.0021	0.00156	0.00275	0.00592	0.00268
Methylobacterium sp. 17SD2-17	0	0	0	0	0	0	0	0	0	0	0	0	0	0	0	0	0	0	0	0	0	0	0	0	0	0	0	0	0	0	0	0	0	0	0	0	0	0	0	0.000298
Methylobacterium sp. 17Sr1-1	0	0	0	0	0	0.000391	0	0	0	0	0	0	0	0	0	0	0	0	0	0	0.00026	0	0	0	0	0	0	0	0	0	0	0.000334	0	0	0	0	0	0	0.000257	0
Methylobacterium sp. 17Sr1-28	0	0.000228	0	0	0	0	0	0	0	0	0	0	0	0	0	0	0	0	0	0	0	0	0	0	0	0	0	0	0	0	0	0	0	0	0	0	0	0	0	0
Methylobacterium sp. 17Sr1-43	0	0	0	0	0	0	0	0	0	0	0	0	0	0	0	0	0	0	0	0	0	0	0	0	0	0	0	0	0	0	0	0	0	0	0	0	0	0.000458	0	0
Methylobacterium sp. 4-46	0	0	0	0	0	0	0	0	0	0	0	0	0	0	0	0	0	0	0	0	0	0	0	0	0.000594	0	0	0	0	0	0	0	0	0	0	0	0	0	0	0
Methylobacterium sp. DM1	0	0	0	0	0	0	0	0	0	0	0	0	0	0	0	0	0	0.000313	0	0	0	0	0	0	0	0	0	0	0	0	0	0	0	0	0	0	0	0	0	0
Methylobacterium sp. WL1	0	0	0	0	0	0	0.000303	0	0.000304	0	0.000274	0	0	0	0	0	0	0.000313	0.000724	0.000207	0	0	0	0	0	0.000445	0	0.000281	0	0.000543	0.000503	0.000668	0.000646	0.000632	0.000359	0.000262	0	0	0.000257	0.000298
Methylobacterium sp. XJLW	0	0	0.00032	0	0	0	0.000606	0	0	0.000265	0.000274	0	0	0	0	0	0	0	0	0	0	0	0.000316	0	0.00119	0	0.000727	0	0	0	0.000252	0.000334	0.000323	0	0	0	0	0	0	0
Methylocaldum marinum	0.000562	0	0	0.000276	0	0.000782	0	0	0	0.000796	0.000274	0	0	0	0.000244	0	0	0.000626	0	0	0.00026	0	0	0	0	0	0.000363	0	0	0	0.000252	0.000668	0.000646	0.000632	0.000359	0.000262	0.000222	0	0.000772	0.000895
Methylocella silvestris	0	0	0	0	0	0	0	0	0	0	0	0	0	0	0	0	0	0	0	0	0	0	0	0	0	0	0.000363	0	0	0	0.000252	0	0	0	0	0	0	0	0	0
Methylocella tundrae	0	0	0	0	0	0	0	0	0	0	0	0	0	0	0	0	0	0	0	0	0	0	0	0	0	0	0	0	0	0	0	0	0	0	0	0.000262	0	0	0	0
Methylococcus capsulatus	0	0.000228	0	0.000553	0.00044	0.000391	0	0	0.000304	0	0	0	0	0	0	0	0	0.000313	0.000362	0	0.00026	0	0	0	0	0	0.000727	0.000281	0	0.000271	0	0	0	0	0.000718	0	0.000222	0.000458	0.000257	0.00149
Methylomicrobium album	0	0	0	0	0	0	0	0	0	0	0	0	0	0	0	0	0	0	0	0	0.00026	0	0	0	0	0	0	0	0	0	0	0	0	0	0	0	0.000445	0	0	0
Methylomicrobium alcaliphilum	0	0.000228	0	0.000553	0.000881	0.00156	0	0.000597	0.000304	0.000796	0	0.000285	0.000605	0	0.000244	0.000272	0	0.000313	0	0.000414	0.00026	0	0	0	0	0.000445	0.000363	0	0.000315	0.000271	0.00126	0.00167	0	0	0.00215	0.000525	0	0.000458	0.000257	0
Methylomicrobium buryatense	0	0	0	0	0	0	0	0	0	0	0	0	0	0	0	0	0	0	0	0.000207	0	0	0	0	0	0	0.000363	0	0	0	0	0	0	0	0	0	0	0	0.000257	0
Methylomonas clara	0	0	0	0	0	0.000391	0	0	0	0	0	0	0	0	0	0	0	0	0	0	0	0	0	0	0	0	0.000363	0	0	0	0	0	0	0	0	0	0	0	0	0
Methylomonas denitrificans	0	0	0	0	0	0	0	0	0	0	0	0	0	0	0	0	0	0	0	0	0	0	0	0	0	0	0	0	0	0	0	0	0	0	0.000359	0	0	0	0	0
Methylomusa anaerophila	0.018257	0.0184829	0.00128	0.000276	0.000661	0.000782	0.021798	0.00338	0.000304	0.00398	0	0.00057	0.00151	0.000265	0.00317	0.00435	0.0162349	0.00125	0.00615	0.00953	0.0410371	0.00272	0.00284	0.0362287	0.0106875	0.00445	0.00872	0.00197	0.00284	0.0057	0.00377	0.00401	0.00582	0.00443	0.00718	0.000787	0.000667	0.00137	0.0108127	0.00447
Methylophaga frappieri	0.000843	0.000456	0.00128	0	0.00044	0.000391	0.000606	0.000398	0.000304	0.00212	0.000548	0.000285	0.00121	0	0	0.000544	0.00135	0.000939	0.000724	0.000622	0.000779	0	0.000632	0	0	0	0.00109	0	0	0.000543	0.00403	0.00301	0.000323	0	0.000359	0.00131	0	0.00183	0.00541	0.000298
Methylophaga nitratireducenticrescens	0	0	0	0	0	0	0	0	0	0	0	0	0	0	0	0	0	0	0	0	0	0	0	0	0	0	0	0	0	0	0	0	0	0	0	0	0	0.000458	0	0
Methylorubrum extorquens	0.000281	0	0	0	0	0.000391	0	0	0	0	0	0	0	0	0	0	0	0	0	0.000207	0	0	0	0	0	0	0	0	0	0	0	0.000334	0	0	0	0	0	0	0	0
Methylorubrum populi	0.000281	0	0	0	0.00022	0	0	0	0	0	0	0	0	0	0	0	0	0	0	0	0	0	0	0	0	0	0	0	0	0	0	0.000334	0	0	0.000359	0	0	0	0	0
Methylosinus trichosporium	0	0	0	0	0	0	0	0	0	0.000531	0	0	0	0	0	0	0	0	0	0	0	0	0	0	0	0	0	0	0	0	0	0	0	0	0	0	0	0	0	0
Methylotenera mobilis	0	0	0	0	0	0	0	0	0	0	0	0	0	0	0	0	0	0.000313	0	0	0.000519	0	0	0	0	0	0	0	0	0	0	0	0	0	0	0.000262	0.000445	0	0	0
Methylotenera versatilis	0	0	0	0.000276	0	0.00978	0	0	0	0.000265	0	0	0	0	0	0	0	0.000313	0	0	0.000779	0	0	0	0	0	0.00109	0	0	0	0.00101	0.000668	0.000646	0	0.000359	0	0	0	0.000257	0
Methyloversatilis sp. RAC08	0	0	0	0	0	0	0	0	0	0	0	0	0	0	0	0	0	0	0	0	0	0	0	0	0	0	0	0	0	0	0	0.000334	0.000323	0	0	0	0	0	0	0
Methylovulum psychrotolerans	0	0.000228	0	0	0	0	0	0	0	0	0	0	0	0	0	0	0	0	0	0	0	0	0	0	0	0	0	0	0	0	0	0	0.000323	0	0.000359	0	0	0.000458	0.000257	0
[truncated: 1,588 more rows]
